# Supplementary material for: A novel ferroptosis-related 12-gene signature predicts clinical prognosis and reveals immune relevancy in clear cell renal cell carcinoma
Source: BMC Cancer. 2021 Jul 19;21:831. doi: 10.1186/s12885-021-08559-0 (PMC8290606; doi:10.1186/s12885-021-08559-0)
Supplement: Supplementary file 1 — Additional file 1. [file 12885_2021_8559_MOESM1_ESM.xlsx]

## Sheet: Table S1 60 ferroptosis-related
ferrotosis-related genes	gene name
ACSL4	acyl-CoA synthetase long-chain family member 4
AKR1C1	aldo-keto reductase family 1 member C1
AKR1C2	aldo-keto reductase family 1 member C2
AKR1C3	aldo-keto reductase family 1 member C3
ALOX15	arachidonate 15-lipoxygenase
ALOX5	arachidonate 5-lipoxygenase
ALOX12	arachidonate 12-lipoxygenase
ATP5MC3	ATP synthase membrane subunit c locus 3
CARS	cysteinyl tRNA synthetase
CBS	cystathion ine beta synthase
CD44	CD44 molecule
CHAC1	ChaC glutathione- specific gamma-glutamyl cyclotransferase 1
CISD1	CDGSH iron sulfur domain 1
CS	citrate synthase
DPP4	dipeptidyl-dippeptidase-4
FANCD2	Fanconi anemia comple mentation group D2
GCLC	glutamate-cysteine ligase catalytic subunit
GCLM	glutamate-cysteine ligase modifier subunit
GLS2	glutaminase 2
GPX4	glutathio ne peroxidase 4
GSS	glutathione synthetase
HMGCR	3-hydroxy-3- methylglutaryl-CoA reductase
HSPB1	heat shock protein beta 1
CRYAB	heat shock protein beta 5
LPCAT3	lysophosp hatidylcholine acyltransferase 3
MT1G	metallothionein-1G
NCOA4	nuclear receptor coactiva tor 4
PTGS2	prostagla ndin-endoperoxide synthase 2
RPL8	ribosomal protein L8
SAT1	spermidine/spermine N1-acetyltra nsferase 1
SLC7A11	solute carrier family 7 member 11
FDFT1	farnesyl-diphosphate farnesyltransferase 1
TFRC	transferrin receptor
TP53	tumor protein 53
EMC2	ER membrane protein complex subunit 2
AIFM2	apoptosis inducing factor mitochondria associated 2
PHKG2	phospho rylase kinase ,g2
HSBP1	heat-shock 27-k Da protein 1
ACO1	aconitase 1
FTH1	ferritin heavy chain 1
STEAP3	six-transm embrane epithelial antigen of prostate 3
NFS1	cysteine desulfurase
ACSL3	acyl-CoA synthetase long-chain family member 3
ACACA	Acetyl-CoA carboxylase alpha
PEBP1	phosphatidy lethanolamine-binding protein 1
ZEB1	zinc finger E-box-binding homeobox 1
SQLE	squalene monooxygenase
FADS2	fatty acid desaturase 2/acyl-CoA 6-desaturase
NFE2L2	nuclear factor, erythroid 2 like 2
KEAP1	kelch-like ECH- associated protein 1
NQO1	quinone oxidoreductas e-1
NOX1	NADPH oxidase 1
ABCC1	ATP binding cassette subfamily C member 1
SLC1A5	solute carrier family 1 member 5
GOT1	glutamic-oxa loacetic transaminase 1
G6PD	glucose-6-phosphate dehydrogenas e
PGD	phosphoglycerate dehydrogenas e
IREB2	iron response element-binding protein 2
HMOX1	heme oxygenase 1
ACSF2	acyl-CoA synthetase family member 2

## Sheet: Table S2 Annotated gene sets fo
aDCs	na	CD83	LAMP3	CCL1
APC_co_inhibition	na	C10orf54	CD274	LGALS9	PDCD1LG2	PVRL3
APC_co_stimulation	na	CD40	CD58	CD70	ICOSLG	SLAMF1	TNFSF14	TNFSF15	TNFSF18	TNFSF4	TNFSF8	TNFSF9
B_cells	na	BACH2	BANK1	BLK	BTLA	CD79A	CD79B	FCRL1	FCRL3	HVCN1	RALGPS2
CCR	na	CCL16	TPO	TGFBR2	CXCL2	CCL14	TGFBR3	IL11RA	CCL11	IL4I1	IL33	CXCL12	CXCL10	BMPER	BMP8A	CXCL11	IL21R	IL17B	TNFRSF9	ILF2	CX3CR1	CCR8	TNFSF12	CSF3	TNFSF4	BMP3	CX3CL1	BMP5	CXCR2	TNFRSF10D	BMP2	CXCL14	CCL28	CXCL3	BMP6	CCL21	CXCL9	CCL23	IL6	TNFRSF18	IL17RD	IL17D	IL27	CCL7	IL1R1	CXCR4	CXCR2P1	TGFB1I1	IFNGR1
CD8+_T_cells	na	CD8A
Check-point	na	IDO1	LAG3	CTLA4	TNFRSF9	ICOS	CD80	PDCD1LG2	TIGIT	CD70	TNFSF9	ICOSLG	KIR3DL1	CD86	PDCD1	LAIR1	TNFRSF8	TNFSF15	TNFRSF14	IDO2	CD276	CD40	TNFRSF4	TNFSF14	HHLA2	CD244	CD274	HAVCR2	CD27	BTLA	LGALS9	TMIGD2	CD28	CD48	TNFRSF25	CD40LG	ADORA2A	VTCN1	CD160	CD44	TNFSF18	TNFRSF18	BTNL2	C10orf54	CD200R1	TNFSF4	CD200	NRP1
Cytolytic_activity	na	PRF1	GZMA
DCs	na	CCL17	CCL22	CD209	CCL13
HLA	na	HLA-E	HLA-DPB2	HLA-C	HLA-J	HLA-DQB1	HLA-DQB2	HLA-DQA2	HLA-DQA1	HLA-A	HLA-DMA	HLA-DOB	HLA-DRB1	HLA-H	HLA-B	HLA-DRB5	HLA-DOA	HLA-DPB1	HLA-DRA	HLA-DRB6	HLA-L	HLA-F	HLA-G	HLA-DMB	HLA-DPA1
iDCs	na	CD1A	CD1E
Inflammation-promoting	na	CCL5	CD19	CD8B	CXCL10	CXCL13	CXCL9	GNLY	GZMB	IFNG	IL12A	IL12B	IRF1	PRF1	STAT1	TBX21
Macrophages	na	C11orf45	CD68	CLEC5A	CYBB	FUCA1	GPNMB	HS3ST2	LGMN	MMP9	TM4SF19
Mast_cells	na	CMA1	MS4A2	TPSAB1
MHC_class_I	na	B2M	HLA-A	TAP1
Neutrophils	na	EVI2B	HSD17B11	KDM6B	MEGF9	MNDA	NLRP12	PADI4	SELL	TRANK1	VNN3
NK_cells	na	KLRC1	KLRF1
Parainflammation	na	CXCL10	PLAT	CCND1	LGMN	PLAUR	AIM2	MMP7	ICAM1	MX2	CXCL9	ANXA1	TLR2	PLA2G2D	ITGA2	MX1	HMOX1	CD276	TIRAP	IL33	PTGES	TNFRSF12A	SCARB1	CD14	BLNK	IFIT3	RETNLB	IFIT2	ISG15	OAS2	REL	OAS3	CD44	PPARG	BST2	OAS1	NOX1	PLA2G2A	IFIT1	IFITM3	IL1RN
pDCs	na	CLEC4C	CXCR3	GZMB	IL3RA	IRF7	IRF8	LILRA4	PHEX	PLD4	PTCRA
T_cell_co-inhibition	na	BTLA	C10orf54	CD160	CD244	CD274	CTLA4	HAVCR2	LAG3	LAIR1	TIGIT
T_cell_co-stimulation	na	CD2	CD226	CD27	CD28	CD40LG	ICOS	SLAMF1	TNFRSF18	TNFRSF25	TNFRSF4	TNFRSF8	TNFRSF9	TNFSF14
T_helper_cells	na	CD4
Tfh	na	PDCD1	CXCL13	CXCR5
Th1_cells	na	IFNG	TBX21	CTLA4	STAT4	CD38	IL12RB2	LTA	CSF2
Th2_cells	na	PMCH	LAIR2	SMAD2	CXCR6	GATA3	IL26
TIL	na	ITM2C	CD38	THEMIS2	GLYR1	ICOS	F5	TIGIT	KLRD1	IRF4	PRKCQ	FCRL5	SIRPG	LPXN	IL2RG	CCL5	LCK	TRAF3IP3	CD86	MAL	LILRB1	DOK2	CD6	PAG1	LAX1	PLEK	PIK3CD	SLAMF1	XCL1	GPR171	XCL2	TBX21	CD2	CD53	KLHL6	SLAMF6	CD40	SIT1	TNFRSF4	CD79A	CD247	LCP2	CD3D	CD27	SH2D1A	FYB	ARHGAP30	ACAP1	CST7
Treg	na	IL12RB2	TMPRSS6	CTSC	LAPTM4B	TFRC	RNF145	NETO2	ADAT2	CHST2	CTLA4	NFE2L3	LIMA1	IL1R2	ICOS	HSDL2	HTATIP2	FKBP1A	TIGIT	CCR8	LTA	SLC35F2	IL21R	AHCYL1	SOCS2	ETV7	BCL2L1	RRAGB	ACSL4	CHRNA6	BATF	LAX1	ADPRH	TNFRSF4	ANKRD10	CD274	CASP1	LY75	NPTN	SSTR3	GRSF1	CSF2RB	TMEM184C	NDFIP2	ZBTB38	ERI1	TRAF3	NAB1	HS3ST3B1
Type_I_IFN_Reponse	na	DDX4	IFIT1	IFIT2	IFIT3	IRF7	ISG20	MX1	MX2	RSAD2	TNFSF10
Type_II_IFN_Reponse	na	GPR146	SELP	AHR
[truncated: 213 more columns]

## Sheet: Table S3 GO and KEGG enrichment
ONTOLOGY	ID	Description	GeneRatio	BgRatio	pvalue	p.adjust	qvalue	geneID	Count
BP	GO:0006958	complement activation, classical pathway	97/3484	141/18866	2.95299e-39	1.82672e-35	1.52405e-35	CRP/CR2/SUSD4/IGKC/IGKV4-1/IGKV5-2/IGKV1-5/IGKV1-12/IGKV3-15/IGKV1-16/IGKV1-17/IGKV3-20/IGKV2-28/IGKV2-29/IGKV2-30/IGKV1-39/IGKV2-40/IGKV1D-39/IGKV1D-33/IGKV2D-30/IGKV2D-28/IGKV3D-20/IGKV1D-12/IGKV3D-11/C6/C2/TRBC2/C1S/C1R/IGHA2/IGHG4/IGHG2/IGHA1/IGHG1/IGHG3/IGHM/IGHV6-1/IGHV1-3/IGHV4-4/IGHV2-5/IGHV3-7/IGHV3-11/IGHV3-13/IGHV3-15/IGHV3-16/IGHV1-18/IGHV3-20/IGHV3-21/IGHV3-23/IGHV1-24/IGHV4-28/IGHV3…	97
BP	GO:0002455	humoral immune response mediated by circulating immunoglobulin	102/3484	155/18866	1.51335e-38	4.68078e-35	3.90523e-35	CRP/CR2/SUSD4/EXO1/IGKC/IGKV4-1/IGKV5-2/IGKV1-5/IGKV1-12/IGKV3-15/IGKV1-16/IGKV1-17/IGKV3-20/IGKV2-28/IGKV2-29/IGKV2-30/IGKV1-39/IGKV2-40/IGKV1D-39/IGKV1D-33/IGKV2D-30/IGKV2D-28/IGKV3D-20/IGKV1D-12/IGKV3D-11/C6/LTA/C2/ZP3/TRBC2/C1S/C1R/IGHA2/IGHG4/IGHG2/IGHA1/IGHG1/IGHG3/IGHM/IGHV6-1/IGHV1-3/IGHV4-4/IGHV2-5/IGHV3-7/IGHV3-11/IGHV3-13/IGHV3-15/IGHV3-16/IGHV1-18/IGHV3-20/IGHV3-21/IGHV3-23/IGHV1-24/I…	102
BP	GO:0006959	humoral immune response	172/3484	377/18866	2.71676e-34	5.60196e-31	4.67378e-31	PLA2G2A/PGLYRP4/S100A7/CD5L/CRP/CR2/SUSD4/EXO1/REG1B/IGKC/IGKV4-1/IGKV5-2/IGKV1-5/IGKV1-12/IGKV3-15/IGKV1-16/IGKV1-17/IGKV3-20/IGKV2-28/IGKV2-29/IGKV2-30/IGKV1-39/IGKV2-40/IGKV1D-39/IGKV1D-33/IGKV2D-30/IGKV2D-28/IGKV3D-20/IGKV1D-12/IGKV3D-11/SLC11A1/PDCD1/TF/CPN2/SPON2/JCHAIN/CXCL8/CXCL6/PF4V1/CXCL1/PF4/CXCL5/CXCL3/CXCL2/CXCL13/FGA/C6/H2BC4/LTA/C2/CFB/TREM1/TNFRSF21/IL6/ZP3/TRBC2/RARRES2/MNX1/IFN…	172
BP	GO:0006956	complement activation	104/3484	178/18866	1.23799e-32	1.91455e-29	1.59733e-29	CD5L/CRP/CR2/SUSD4/IGKC/IGKV4-1/IGKV5-2/IGKV1-5/IGKV1-12/IGKV3-15/IGKV1-16/IGKV1-17/IGKV3-20/IGKV2-28/IGKV2-29/IGKV2-30/IGKV1-39/IGKV2-40/IGKV1D-39/IGKV1D-33/IGKV2D-30/IGKV2D-28/IGKV3D-20/IGKV1D-12/IGKV3D-11/CPN2/C6/C2/CFB/TRBC2/FCN2/C1S/C1R/IGHA2/IGHG4/IGHG2/IGHA1/IGHG1/IGHG3/IGHM/IGHV6-1/IGHV1-3/IGHV4-4/IGHV2-5/IGHV3-7/IGHV3-11/IGHV3-13/IGHV3-15/IGHV3-16/IGHV1-18/IGHV3-20/IGHV3-21/IGHV3-23/IGHV…	104
BP	GO:0019724	B cell mediated immunity	118/3484	230/18866	1.23272e-29	1.52512e-26	1.27242e-26	CRP/XCL1/CR2/SUSD4/EXO1/IGKC/IGKV4-1/IGKV5-2/IGKV1-5/IGKV1-12/IGKV3-15/IGKV1-16/IGKV1-17/IGKV3-20/IGKV2-28/IGKV2-29/IGKV2-30/IGKV1-39/IGKV2-40/IGKV1D-39/IGKV1D-33/IGKV2D-30/IGKV2D-28/IGKV3D-20/IGKV1D-12/IGKV3D-11/IL2/C6/IL4/LTA/C2/ZP3/TRBC2/SHLD2/IRF7/TCIRG1/CD27/C1S/C1R/BATF/IGHA2/IGHG4/IGHG2/IGHA1/IGHG1/IGHG3/IGHM/IGHV6-1/IGHV1-3/IGHV4-4/IGHV2-5/IGHV3-7/IGHV3-11/IGHV3-13/IGHV3-15/IGHV3-16/IGHV1…	118
BP	GO:0016064	immunoglobulin mediated immune response	116/3484	227/18866	5.94732e-29	6.13169e-26	5.11574e-26	CRP/XCL1/CR2/SUSD4/EXO1/IGKC/IGKV4-1/IGKV5-2/IGKV1-5/IGKV1-12/IGKV3-15/IGKV1-16/IGKV1-17/IGKV3-20/IGKV2-28/IGKV2-29/IGKV2-30/IGKV1-39/IGKV2-40/IGKV1D-39/IGKV1D-33/IGKV2D-30/IGKV2D-28/IGKV3D-20/IGKV1D-12/IGKV3D-11/IL2/C6/IL4/LTA/C2/ZP3/TRBC2/SHLD2/IRF7/TCIRG1/CD27/C1S/C1R/BATF/IGHA2/IGHG4/IGHG2/IGHA1/IGHG1/IGHG3/IGHM/IGHV6-1/IGHV1-3/IGHV4-4/IGHV2-5/IGHV3-7/IGHV3-11/IGHV3-13/IGHV3-15/IGHV3-16/IGHV1…	116
BP	GO:0006910	phagocytosis, recognition	61/3484	88/18866	1.88401e-25	1.66493e-22	1.38907e-22	IGKC/MEGF10/TULP1/CD36/TRBC2/ADGRB1/FCN2/TUB/IGHA2/IGHG4/IGHG2/IGHA1/IGHG1/IGHG3/IGHM/IGHV6-1/IGHV1-3/IGHV4-4/IGHV2-5/IGHV3-7/IGHV3-11/IGHV3-13/IGHV3-15/IGHV3-16/IGHV1-18/IGHV3-20/IGHV3-21/IGHV3-23/IGHV1-24/IGHV4-28/IGHV3-30/IGHV4-31/IGHV3-33/IGHV4-34/IGHV3-35/IGHV3-38/IGHV4-39/IGHV3-43/IGHV1-45/IGHV3-48/IGHV3-49/IGHV5-51/IGHV3-53/IGHV1-58/IGHV4-59/IGHV4-61/IGHV3-64/IGHV3-66/IGHV1-69/IGHV2-70D/IG…	61
BP	GO:0002460	adaptive immune response based on somatic recombination of immune receptors built from immunoglobulin superfamily domains	153/3484	370/18866	5.16619e-25	3.99476e-22	3.33287e-22	IL23R/RORC/CD1A/CRP/LY9/XCL1/CR2/SUSD4/EXO1/LOXL3/IGKC/IGKV4-1/IGKV5-2/IGKV1-5/IGKV1-12/IGKV3-15/IGKV1-16/IGKV1-17/IGKV3-20/IGKV2-28/IGKV2-29/IGKV2-30/IGKV1-39/IGKV2-40/IGKV1D-39/IGKV1D-33/IGKV2D-30/IGKV2D-28/IGKV3D-20/IGKV1D-12/IGKV3D-11/IL1RL1/FZD5/SLC11A1/SLC22A13/NFKBIZ/IL20RB/CXCL13/LEF1/IL2/C6/IL31RA/IL4/IRF4/LTA/C2/AGER/IL6/MYO1G/ZP3/AZGP1/TRBC2/CCL19/FUT7/GATA3/SHLD2/SCART1/IRF7/TCIRG1/CD…	153
BP	GO:0002449	lymphocyte mediated immunity	150/3484	366/18866	4.48373e-24	3.08182e-21	2.5712e-21	IL23R/CD1A/CRP/SLAMF7/XCL1/CR2/SUSD4/EXO1/IGKC/IGKV4-1/IGKV5-2/IGKV1-5/IGKV1-12/IGKV3-15/IGKV1-16/IGKV1-17/IGKV3-20/IGKV2-28/IGKV2-29/IGKV2-30/IGKV1-39/IGKV2-40/IGKV1D-39/IGKV1D-33/IGKV2D-30/IGKV2D-28/IGKV3D-20/IGKV1D-12/IGKV3D-11/FZD5/SLC11A1/SLC22A13/IL20RB/IL2/C6/IL31RA/IL4/LTA/C2/AGER/ULBP1/IL6/MYO1G/ZP3/AZGP1/LEP/TRBC2/FUT7/GATA3/SHLD2/SCART1/IRF7/TCIRG1/CD27/LAG3/C1S/C1R/KLRF2/CLEC12B/KLRK1…	150
BP	GO:0002920	regulation of humoral immune response	75/3484	134/18866	2.52347e-22	1.56102e-19	1.30238e-19	CD5L/CR2/SUSD4/IGKC/IGKV4-1/IGKV5-2/IGKV1-5/IGKV1-12/IGKV3-15/IGKV1-16/IGKV1-17/IGKV3-20/IGKV2-28/IGKV2-29/IGKV2-30/IGKV1-39/IGKV2-40/IGKV1D-39/IGKV1D-33/IGKV2D-30/IGKV2D-28/IGKV3D-20/IGKV1D-12/IGKV3D-11/CPN2/CXCL13/C6/LTA/C2/CFB/ZP3/C1S/C1R/ACOD1/IGHG4/IGHG2/IGHG1/IGHG3/IGHV2-5/IGHV3-7/IGHV3-11/IGHV3-13/IGHV3-23/IGHV3-30/IGHV3-33/IGHV4-34/IGHV4-39/IGHV3-48/IGHV3-53/IGHV4-59/IGHV1-69/IGHV2-70/CD1…	75
BP	GO:0030449	regulation of complement activation	68/3484	115/18866	3.2551e-22	1.83055e-19	1.52725e-19	CD5L/CR2/SUSD4/IGKC/IGKV4-1/IGKV5-2/IGKV1-5/IGKV1-12/IGKV3-15/IGKV1-16/IGKV1-17/IGKV3-20/IGKV2-28/IGKV2-29/IGKV2-30/IGKV1-39/IGKV2-40/IGKV1D-39/IGKV1D-33/IGKV2D-30/IGKV2D-28/IGKV3D-20/IGKV1D-12/IGKV3D-11/CPN2/C6/C2/CFB/C1S/C1R/IGHG4/IGHG2/IGHG1/IGHG3/IGHV2-5/IGHV3-7/IGHV3-11/IGHV3-13/IGHV3-23/IGHV3-30/IGHV3-33/IGHV4-34/IGHV4-39/IGHV3-48/IGHV3-53/IGHV4-59/IGHV1-69/IGHV2-70/CD19/IGLV6-57/IGLV1-51/I…	68
BP	GO:0002377	immunoglobulin production	97/3484	210/18866	2.41891e-20	1.24695e-17	1.04034e-17	XCL1/GALNT2/EXO1/IGKC/IGKV4-1/IGKV5-2/IGKV1-5/IGKV1-6/IGKV3-7/IGKV1-8/IGKV1-9/IGKV1-12/IGKV1-13/IGKV3-15/IGKV1-16/IGKV1-17/IGKV3-20/IGKV6-21/IGKV2-24/IGKV1-27/IGKV2-28/IGKV2-29/IGKV2-30/IGKV1-39/IGKV2-40/IGKV1D-39/IGKV1D-33/IGKV2D-30/IGKV2D-29/IGKV2D-28/IGKV6D-21/IGKV3D-20/IGKV6D-41/IGKV3D-15/IGKV1D-13/IGKV1D-12/IGKV3D-11/IGKV1D-42/IGKV1D-43/IGKV1D-8/IGKV3D-7/TLR9/POLQ/IL2/IL13/IL4/MZB1/CARD11/IL…	97
BP	GO:0042742	defense response to bacterium	134/3484	348/18866	8.06544e-19	3.83791e-16	3.20201e-16	ISG15/PLA2G2A/IL23R/GBP7/PGLYRP4/S100A7/CRP/SLAMF8/LYPD8/IGKC/IGKV3-20/LYG2/SLC11A1/CCL20/TLR9/TF/SPON2/JCHAIN/CXCL6/CXCL13/PLAC8/FGA/TLR3/IRGM/H2BC4/LTA/IL6/CD36/SERPINE1/VGF/TRBC2/RARRES2/ADGRB1/IFNE/UNC13B/LCN2/FCN2/CARD9/C10orf99/DMBT1/PRG2/KLRK1/KLRC4-KLRK1/KRT6A/DCD/IL23A/STAB2/PLA2G1B/RNASE3/TRAV27/COCH/CHGA/IGHA2/IGHG4/IGHG2/IGHA1/IGHG1/IGHG3/IGHM/IGHV6-1/IGHV1-3/IGHV4-4/IGHV2-5/IGHV3-7/I…	134
BP	GO:0008037	cell recognition	99/3484	226/18866	1.02619e-18	4.53431e-16	3.78303e-16	EPHB2/CATSPER4/AMIGO1/IGSF9/TNN/CNTN2/IGKC/ASTL/EPHA4/CNTN6/CELSR3/FEZF2/SEMA5A/MEGF10/TULP1/TNFRSF21/ZP3/CD36/SEMA3A/ZAN/TRBC2/ADGRB1/CCL19/CCL21/FCN2/PAEP/MYPN/TUB/BDNF/ZP1/CD6/CD5/CATSPER1/ROBO3/NTM/OPCML/FOXG1/CATSPERB/IGHA2/IGHG4/IGHG2/IGHA1/IGHG1/IGHG3/IGHM/IGHV6-1/IGHV1-3/IGHV4-4/IGHV2-5/IGHV3-7/IGHV3-11/IGHV3-13/IGHV3-15/IGHV3-16/IGHV1-18/IGHV3-20/IGHV3-21/IGHV3-23/IGHV1-24/IGHV4-28/IGHV3…	99
BP	GO:0006909	phagocytosis	141/3484	382/18866	7.62715e-18	3.14544e-15	2.62428e-15	VAV3/FCGR1A/CRP/SLAMF1/ADORA1/PRKCE/IGKC/IGKV4-1/IGKV5-2/IGKV1-5/IGKV1-12/IGKV3-15/IGKV1-16/IGKV1-17/IGKV3-20/IGKV2-28/IGKV2-29/IGKV2-30/IGKV1-39/IGKV2-40/IGKV1D-39/IGKV1D-33/IGKV2D-30/IGKV2D-28/IGKV3D-20/IGKV1D-12/IGKV3D-11/MARCO/GULP1/SLC11A1/TAFA4/PTX3/SPON2/KIAA1109/MEGF10/HAVCR1/CYFIP2/C2/TULP1/MYO1G/LIMK1/CD36/ARPC1B/LEP/TRBC2/ADGRB1/FCN2/RAB11FIP2/TUB/P2RY6/IFNG/IGHA2/IGHG4/IGHG2/IGHA1/IGH…	141
BP	GO:0050853	B cell receptor signaling pathway	69/3484	135/18866	8.8188e-18	3.40957e-15	2.84464e-15	VAV3/IGKC/CTLA4/PLCL2/TRBC2/BLK/PAX5/MS4A1/IGHA2/IGHG4/IGHG2/IGHA1/IGHG1/IGHG3/IGHM/IGHV6-1/IGHV1-3/IGHV4-4/IGHV2-5/IGHV3-7/IGHV3-11/IGHV3-13/IGHV3-15/IGHV3-16/IGHV1-18/IGHV3-20/IGHV3-21/IGHV3-23/IGHV1-24/IGHV4-28/IGHV3-30/IGHV4-31/IGHV3-33/IGHV4-34/IGHV3-35/IGHV3-38/IGHV4-39/IGHV3-43/IGHV1-45/IGHV3-48/IGHV3-49/IGHV5-51/IGHV3-53/IGHV1-58/IGHV4-59/IGHV4-61/IGHV3-64/IGHV3-66/IGHV1-69/IGHV2-70D/IGHV…	69
BP	GO:0050871	positive regulation of B cell activation	74/3484	151/18866	1.23566e-17	4.49634e-15	3.75135e-15	VAV3/CHRNB2/WNT3A/IGKC/TLR9/IL2/IL13/IL4/CARD11/IL6/TRBC2/SHLD2/CD27/TNFSF13B/IRS2/IGHA2/IGHG4/IGHG2/IGHA1/IGHG1/IGHG3/IGHM/IGHV6-1/IGHV1-3/IGHV4-4/IGHV2-5/IGHV3-7/IGHV3-11/IGHV3-13/IGHV3-15/IGHV3-16/IGHV1-18/IGHV3-20/IGHV3-21/IGHV3-23/IGHV1-24/IGHV4-28/IGHV3-30/IGHV4-31/IGHV3-33/IGHV4-34/IGHV3-35/IGHV3-38/IGHV4-39/IGHV3-43/IGHV1-45/IGHV3-48/IGHV3-49/IGHV5-51/IGHV3-53/IGHV1-58/IGHV4-59/IGHV4-61/I…	74
BP	GO:0006911	phagocytosis, engulfment	65/3484	126/18866	4.25581e-17	1.46258e-14	1.22025e-14	FCGR1A/IGKC/MARCO/GULP1/MEGF10/HAVCR1/CD36/TRBC2/ADGRB1/IGHA2/IGHG4/IGHG2/IGHA1/IGHG1/IGHG3/IGHM/IGHV6-1/IGHV1-3/IGHV4-4/IGHV2-5/IGHV3-7/IGHV3-11/IGHV3-13/IGHV3-15/IGHV3-16/IGHV1-18/IGHV3-20/IGHV3-21/IGHV3-23/IGHV1-24/IGHV4-28/IGHV3-30/IGHV4-31/IGHV3-33/IGHV4-34/IGHV3-35/IGHV3-38/IGHV4-39/IGHV3-43/IGHV1-45/IGHV3-48/IGHV3-49/IGHV5-51/IGHV3-53/IGHV1-58/IGHV4-59/IGHV4-61/IGHV3-64/IGHV3-66/IGHV1-69/I…	65
BP	GO:0002433	immune response-regulating cell surface receptor signaling pathway involved in phagocytosis	69/3484	139/18866	6.50612e-17	2.01234e-14	1.67892e-14	VAV3/FCGR1A/PRKCE/IGKC/IGKV4-1/IGKV5-2/IGKV1-5/IGKV1-12/IGKV3-15/IGKV1-16/IGKV1-17/IGKV3-20/IGKV2-28/IGKV2-29/IGKV2-30/IGKV1-39/IGKV2-40/IGKV1D-39/IGKV1D-33/IGKV2D-30/IGKV2D-28/IGKV3D-20/IGKV1D-12/IGKV3D-11/CYFIP2/MYO1G/LIMK1/ARPC1B/IGHG4/IGHG2/IGHG1/IGHG3/IGHV2-5/IGHV3-7/IGHV3-11/IGHV3-13/IGHV3-23/IGHV3-30/IGHV3-33/IGHV4-34/IGHV4-39/IGHV3-48/IGHV3-53/IGHV4-59/IGHV1-69/IGHV2-70/PLCG2/PIK3R2/IGLV6…	69
BP	GO:0038096	Fc-gamma receptor signaling pathway involved in phagocytosis	69/3484	139/18866	6.50612e-17	2.01234e-14	1.67892e-14	VAV3/FCGR1A/PRKCE/IGKC/IGKV4-1/IGKV5-2/IGKV1-5/IGKV1-12/IGKV3-15/IGKV1-16/IGKV1-17/IGKV3-20/IGKV2-28/IGKV2-29/IGKV2-30/IGKV1-39/IGKV2-40/IGKV1D-39/IGKV1D-33/IGKV2D-30/IGKV2D-28/IGKV3D-20/IGKV1D-12/IGKV3D-11/CYFIP2/MYO1G/LIMK1/ARPC1B/IGHG4/IGHG2/IGHG1/IGHG3/IGHV2-5/IGHV3-7/IGHV3-11/IGHV3-13/IGHV3-23/IGHV3-30/IGHV3-33/IGHV4-34/IGHV4-39/IGHV3-48/IGHV3-53/IGHV4-59/IGHV1-69/IGHV2-70/PLCG2/PIK3R2/IGLV6…	69
BP	GO:0099024	plasma membrane invagination	67/3484	135/18866	1.85479e-16	5.46368e-14	4.55842e-14	FCGR1A/IGKC/MARCO/GULP1/MEGF10/HAVCR1/CD36/TRBC2/ADGRB1/IGHA2/IGHG4/IGHG2/IGHA1/IGHG1/IGHG3/IGHM/IGHV6-1/IGHV1-3/IGHV4-4/IGHV2-5/IGHV3-7/IGHV3-11/IGHV3-13/IGHV3-15/IGHV3-16/IGHV1-18/IGHV3-20/IGHV3-21/IGHV3-23/IGHV1-24/IGHV4-28/IGHV3-30/IGHV4-31/IGHV3-33/IGHV4-34/IGHV3-35/IGHV3-38/IGHV4-39/IGHV3-43/IGHV1-45/IGHV3-48/IGHV3-49/IGHV5-51/IGHV3-53/IGHV1-58/IGHV4-59/IGHV4-61/IGHV3-64/IGHV3-66/IGHV1-69/I…	67
BP	GO:0002431	Fc receptor mediated stimulatory signaling pathway	70/3484	145/18866	2.54393e-16	7.15306e-14	5.96788e-14	VAV3/FCGR1A/PRKCE/IGKC/IGKV4-1/IGKV5-2/IGKV1-5/IGKV1-12/IGKV3-15/IGKV1-16/IGKV1-17/IGKV3-20/IGKV2-28/IGKV2-29/IGKV2-30/IGKV1-39/IGKV2-40/IGKV1D-39/IGKV1D-33/IGKV2D-30/IGKV2D-28/IGKV3D-20/IGKV1D-12/IGKV3D-11/CYFIP2/MYO1G/LIMK1/ARPC1B/BLK/IGHG4/IGHG2/IGHG1/IGHG3/IGHV2-5/IGHV3-7/IGHV3-11/IGHV3-13/IGHV3-23/IGHV3-30/IGHV3-33/IGHV4-34/IGHV4-39/IGHV3-48/IGHV3-53/IGHV4-59/IGHV1-69/IGHV2-70/PLCG2/PIK3R2/I…	70
BP	GO:0038094	Fc-gamma receptor signaling pathway	69/3484	142/18866	2.70415e-16	7.27298e-14	6.06793e-14	VAV3/FCGR1A/PRKCE/IGKC/IGKV4-1/IGKV5-2/IGKV1-5/IGKV1-12/IGKV3-15/IGKV1-16/IGKV1-17/IGKV3-20/IGKV2-28/IGKV2-29/IGKV2-30/IGKV1-39/IGKV2-40/IGKV1D-39/IGKV1D-33/IGKV2D-30/IGKV2D-28/IGKV3D-20/IGKV1D-12/IGKV3D-11/CYFIP2/MYO1G/LIMK1/ARPC1B/IGHG4/IGHG2/IGHG1/IGHG3/IGHV2-5/IGHV3-7/IGHV3-11/IGHV3-13/IGHV3-23/IGHV3-30/IGHV3-33/IGHV4-34/IGHV4-39/IGHV3-48/IGHV3-53/IGHV4-59/IGHV1-69/IGHV2-70/PLCG2/PIK3R2/IGLV6…	69
BP	GO:0050864	regulation of B cell activation	85/3484	195/18866	4.13128e-16	1.06154e-13	8.85657e-14	VAV3/CHRNB2/SLAMF8/WNT3A/IGKC/CTLA4/INHA/TLR9/IL2/IL13/IL4/MZB1/TNFRSF21/CARD11/IL6/TRBC2/BLK/SHLD2/TBC1D10C/CD27/TNFSF13B/IRS2/IGHA2/IGHG4/IGHG2/IGHA1/IGHG1/IGHG3/IGHM/IGHV6-1/IGHV1-3/IGHV4-4/IGHV2-5/IGHV3-7/IGHV3-11/IGHV3-13/IGHV3-15/IGHV3-16/IGHV1-18/IGHV3-20/IGHV3-21/IGHV3-23/IGHV1-24/IGHV4-28/IGHV3-30/IGHV4-31/IGHV3-33/IGHV4-34/IGHV3-35/IGHV3-38/IGHV4-39/IGHV3-43/IGHV1-45/IGHV3-48/IGHV3-49/I…	85
BP	GO:0010324	membrane invagination	69/3484	143/18866	4.2901e-16	1.06154e-13	8.85657e-14	FNBP1L/FCGR1A/IGKC/MARCO/GULP1/FCHO2/MEGF10/HAVCR1/CD36/TRBC2/ADGRB1/IGHA2/IGHG4/IGHG2/IGHA1/IGHG1/IGHG3/IGHM/IGHV6-1/IGHV1-3/IGHV4-4/IGHV2-5/IGHV3-7/IGHV3-11/IGHV3-13/IGHV3-15/IGHV3-16/IGHV1-18/IGHV3-20/IGHV3-21/IGHV3-23/IGHV1-24/IGHV4-28/IGHV3-30/IGHV4-31/IGHV3-33/IGHV4-34/IGHV3-35/IGHV3-38/IGHV4-39/IGHV3-43/IGHV1-45/IGHV3-48/IGHV3-49/IGHV5-51/IGHV3-53/IGHV1-58/IGHV4-59/IGHV4-61/IGHV3-64/IGHV3-…	69
BP	GO:0002440	production of molecular mediator of immune response	114/3484	306/18866	5.19653e-15	1.23637e-12	1.03152e-12	XCL1/GALNT2/EXO1/IGKC/IGKV4-1/IGKV5-2/IGKV1-5/IGKV1-6/IGKV3-7/IGKV1-8/IGKV1-9/IGKV1-12/IGKV1-13/IGKV3-15/IGKV1-16/IGKV1-17/IGKV3-20/IGKV6-21/IGKV2-24/IGKV1-27/IGKV2-28/IGKV2-29/IGKV2-30/IGKV1-39/IGKV2-40/IGKV1D-39/IGKV1D-33/IGKV2D-30/IGKV2D-29/IGKV2D-28/IGKV6D-21/IGKV3D-20/IGKV6D-41/IGKV3D-15/IGKV1D-13/IGKV1D-12/IGKV3D-11/IGKV1D-42/IGKV1D-43/IGKV1D-8/IGKV3D-7/FZD5/SLC11A1/TLR9/WNT5A/POLQ/SPON2/KI…	114
BP	GO:0051251	positive regulation of lymphocyte activation	126/3484	357/18866	2.17223e-14	4.97683e-12	4.15223e-12	IL23R/VCAM1/VAV3/CHRNB2/XCL1/WNT3A/IGKC/ZAP70/IL36B/DPP4/CTLA4/IGFBP2/PDCD1/TGFBR2/TLR9/NFKBIZ/HHLA2/LEF1/IL2/IL13/IL4/AGER/MYB/CARD11/IL6/ZP3/EPO/LEP/TRBC2/SHH/CCL19/CCL21/IL2RA/GATA3/SHLD2/ADAM8/RAG1/MDK/CD6/CD5/CCDC88B/ZBTB16/CD3E/CD27/KLRK1/KLRC4-KLRK1/IL23A/IFNG/TNFSF11/TNFSF13B/IRS2/IGHA2/IGHG4/IGHG2/IGHA1/IGHG1/IGHG3/IGHM/IGHV6-1/IGHV1-3/IGHV4-4/IGHV2-5/IGHV3-7/IGHV3-11/IGHV3-13/IGHV3-15/I…	126
BP	GO:0002696	positive regulation of leukocyte activation	138/3484	406/18866	3.75292e-14	8.29127e-12	6.9175e-12	NPPA/IL23R/VCAM1/VAV3/TAFA3/CHRNB2/XCL1/WNT3A/IGKC/ZAP70/IL1RL1/IL36B/DPP4/CTLA4/IGFBP2/PDCD1/TGFBR2/TLR9/WNT5A/NFKBIZ/HHLA2/LEF1/IL2/IL13/IL4/HAVCR1/AGER/MYB/CARD11/IL6/ZP3/EPO/LEP/TRBC2/SHH/CCL19/CCL21/STXBP1/IL2RA/GATA3/SHLD2/ADAM8/RAG1/MDK/CD6/CD5/CCDC88B/ZBTB16/CD3E/CD27/KLRK1/KLRC4-KLRK1/LRRK2/IL23A/IFNG/TNFSF11/TNFSF13B/IRS2/IGHA2/IGHG4/IGHG2/IGHA1/IGHG1/IGHG3/IGHM/IGHV6-1/IGHV1-3/IGHV4-4/…	138
BP	GO:0043062	extracellular structure organization	135/3484	396/18866	5.51842e-14	1.17714e-11	9.82099e-12	MMP23B/PDPN/MFAP2/HSPG2/MATN1/COL16A1/COL8A2/COL9A2/COL24A1/VCAM1/COL11A1/NTNG1/ADAMTSL4/BCAN/ADAMTS4/QSOX1/LAMC2/FMOD/LAMB3/WNT3A/EMILIN1/LOXL3/ITGB6/DPP4/FAP/ITGA6/COL3A1/FN1/COL4A4/COL6A3/COLQ/COL7A1/CCDC80/PTX3/MELTF/PDGFRA/KDR/DMP1/IBSP/SLC39A8/NPNT/SFRP2/FGA/FGG/TLL1/ADAMTS16/ADAMTS12/ADAMTS6/LOX/FBN2/TGFBI/ADAM19/ADTRP/COL19A1/COL10A1/PLG/SMOC2/COL28A1/IL6/AEBP1/COL1A2/SERPINE1/BMP1/LOXL2/…	135
BP	GO:0050867	positive regulation of cell activation	141/3484	421/18866	7.38991e-14	1.5238e-11	1.27132e-11	NPPA/PDPN/IL23R/VCAM1/VAV3/TAFA3/CHRNB2/XCL1/WNT3A/IGKC/ZAP70/IL1RL1/IL36B/DPP4/CTLA4/IGFBP2/PDCD1/TGFBR2/TLR9/WNT5A/NFKBIZ/HHLA2/LEF1/IL2/IL13/IL4/HAVCR1/AGER/MYB/CARD11/IL6/ZP3/EPO/LEP/TRBC2/SHH/CCL19/CCL21/STXBP1/IL2RA/GATA3/SHLD2/ADAM8/RAG1/MDK/CD6/CD5/CCDC88B/ZBTB16/CD3E/CD27/KLRK1/KLRC4-KLRK1/LRRK2/IL23A/IFNG/TNFSF11/TNFSF13B/IRS2/IGHA2/IGHG4/IGHG2/IGHA1/IGHG1/IGHG3/IGHM/IGHV6-1/IGHV1-3/IGH…	141
BP	GO:0042113	B cell activation	117/3484	328/18866	7.98624e-14	1.59364e-11	1.32959e-11	VCAM1/VAV3/CHRNB2/NTRK1/FCRL1/SLAMF8/CR2/WNT3A/EXO1/IGKC/ZAP70/CTLA4/NHEJ1/INHA/PLCL2/CMTM7/TLR9/KIT/LEF1/IL2/IL13/IL4/MZB1/TNFRSF21/CARD11/IL6/DNAJB9/TRBC2/BLK/IFNE/KLF6/SHLD2/RAG1/MS4A1/TBC1D10C/TCIRG1/POU2AF1/CXCR5/CD27/TNFSF13B/IRS2/BATF/IGHA2/IGHG4/IGHG2/IGHA1/IGHG1/IGHG3/IGHM/IGHV6-1/IGHV1-3/IGHV4-4/IGHV2-5/IGHV3-7/IGHV3-11/IGHV3-13/IGHV3-15/IGHV3-16/IGHV1-18/IGHV3-20/IGHV3-21/IGHV3-23/IGHV…	117
BP	GO:0030198	extracellular matrix organization	134/3484	395/18866	1.04304e-13	2.01632e-11	1.68224e-11	MMP23B/PDPN/MFAP2/HSPG2/MATN1/COL16A1/COL8A2/COL9A2/COL24A1/VCAM1/COL11A1/NTNG1/ADAMTSL4/BCAN/ADAMTS4/QSOX1/LAMC2/FMOD/LAMB3/WNT3A/EMILIN1/LOXL3/ITGB6/DPP4/FAP/ITGA6/COL3A1/FN1/COL4A4/COL6A3/COLQ/COL7A1/CCDC80/PTX3/MELTF/PDGFRA/KDR/DMP1/IBSP/SLC39A8/NPNT/SFRP2/FGA/FGG/TLL1/ADAMTS16/ADAMTS12/ADAMTS6/LOX/FBN2/TGFBI/ADAM19/ADTRP/COL19A1/COL10A1/PLG/SMOC2/COL28A1/IL6/AEBP1/COL1A2/SERPINE1/BMP1/LOXL2/…	134
BP	GO:0006898	receptor-mediated endocytosis	116/3484	328/18866	2.00284e-13	3.75442e-11	3.13236e-11	HSPG2/RSPO1/PCSK9/DNAJC6/BTBD8/FNBP1L/FCGR1B/FCGR1A/CNTN2/WNT3A/IGKC/IGKV4-1/IGKV5-2/IGKV1-5/IGKV1-12/IGKV3-15/IGKV1-16/IGKV1-17/IGKV3-20/IGKV2-28/IGKV2-29/IGKV2-30/IGKV1-39/IGKV2-40/IGKV1D-39/IGKV1D-33/IGKV2D-30/IGKV2D-28/IGKV3D-20/IGKV1D-12/IGKV3D-11/MARCO/LRP1B/LRP2/CALCRL/SAG/CAV3/TGFBR2/TF/JCHAIN/CXCL8/EGF/FCHO2/IL4/LRRTM2/SCGB3A2/GRIA1/PDLIM7/EZR/SFRP4/CD36/ACHE/SERPINE1/ANGPT1/ARC/CCL19/CC…	116
BP	GO:0070268	cornification	55/3484	113/18866	2.56578e-13	4.66822e-11	3.89475e-11	CELA2A/TCHH/RPTN/IVL/SPRR1A/SPRR3/SPRR1B/SPRR2D/SPRR2A/PKP1/SPINK6/CDSN/PKP3/KRT80/KRT81/KRT84/KRT82/KRT75/KRT6B/KRT6C/KRT6A/KRT5/KRT72/KRT77/KRT4/KRT79/KRT78/TGM1/TGM5/CERS3/KRT24/KRT25/KRT27/KRT12/KRT23/KRT39/KRT40/KRT34/KRT31/KRT32/KRT13/KRT15/KRT19/KRT14/KRT16/KRT17/DSC2/DSG3/DSG2/CASP14/KLK5/KLK12/KLK13/KLK14/PI3	55
BP	GO:0015849	organic acid transport	119/3484	353/18866	4.04524e-12	7.14967e-10	5.96505e-10	PDPN/PLA2G2A/PLA2G2D/PLA2G2F/PLA2G2C/MFSD2A/CYP4A11/CPT2/PRKAA2/ABCD3/SLC16A4/RGS4/RGS2/ADORA1/SLC26A9/AVPR1B/OSR1/SLC3A1/FABP1/LRP2/SLC11A1/ERFE/AGXT/GRM7/SLC6A11/SLC22A13/SLC26A6/GRM2/CASR/TRH/SLCO2A1/SLC66A1L/SLC7A14/SLC10A6/ABCG2/ACSL1/SLC6A19/SLC6A18/SLC12A2/SLC22A4/SLC25A48/SLC25A2/SLC6A7/SLC36A3/NMUR2/SLC17A4/SLC17A1/SLC17A3/SLC17A2/SLC22A2/MPC1/STX1A/CD36/LEP/FABP5/FABP4/SLC10A5/SLC7A13/S…	119
BP	GO:0046942	carboxylic acid transport	118/3484	350/18866	4.94377e-12	8.49504e-10	7.08751e-10	PDPN/PLA2G2A/PLA2G2D/PLA2G2F/PLA2G2C/MFSD2A/CYP4A11/CPT2/PRKAA2/ABCD3/SLC16A4/RGS4/RGS2/ADORA1/SLC26A9/AVPR1B/SLC3A1/FABP1/LRP2/SLC11A1/ERFE/AGXT/GRM7/SLC6A11/SLC22A13/SLC26A6/GRM2/CASR/TRH/SLCO2A1/SLC66A1L/SLC7A14/SLC10A6/ABCG2/ACSL1/SLC6A19/SLC6A18/SLC12A2/SLC22A4/SLC25A48/SLC25A2/SLC6A7/SLC36A3/NMUR2/SLC17A4/SLC17A1/SLC17A3/SLC17A2/SLC22A2/MPC1/STX1A/CD36/LEP/FABP5/FABP4/SLC10A5/SLC7A13/SLC1A1…	118
BP	GO:0034765	regulation of ion transmembrane transport	151/3484	489/18866	1.34845e-11	2.25446e-09	1.88092e-09	NPPA/LRRC38/PINK1/EPHB2/CLIC4/CATSPER4/PCSK9/CLCA3P/AMIGO1/KCND3/CASQ2/PDZK1/CASQ1/RGS4/XCL1/RGS2/KCNH1/ACTN2/RYR2/CHRM3/OSR1/PRKCE/KCNK12/KCNJ3/SCN3A/SESTD1/HECW2/GPR35/CAV3/KCNH8/GPD1L/SCN5A/TLR9/STRIT1/FGF12/PPARGC1A/HCN1/CRHBP/IL13/GRIA1/KCNIP1/KCNMB1/SLC34A1/KCNK17/CLIC5/GPER1/TWIST1/ABCB1/EPO/KEL/KCNH2/KCNV1/ARC/WNK2/TMEM38B/PTPN3/CLIC3/GRIN1/CACNA1B/FXYD4/ANK3/KCNMA1/KCNIP2/CALHM1/ADRA2A/L…	151
BP	GO:0002429	immune response-activating cell surface receptor signaling pathway	147/3484	481/18866	5.83272e-11	9.25159e-09	7.71871e-09	VAV3/FCGR1A/MUC1/RAB29/CR2/PRKCE/IGKC/IGKV4-1/IGKV5-2/IGKV1-5/IGKV1-12/IGKV3-15/IGKV1-16/IGKV1-17/IGKV3-20/IGKV2-28/IGKV2-29/IGKV2-30/IGKV1-39/IGKV2-40/IGKV1D-39/IGKV1D-33/IGKV2D-30/IGKV2D-28/IGKV3D-20/IGKV1D-12/IGKV3D-11/ZAP70/CTLA4/PLCL2/NFKBIZ/HHLA2/MUC13/CYFIP2/TNFRSF21/EZR/CARD11/MYO1G/LIMK1/ARPC1B/MUC3A/MUC12/MUC17/TRBC2/BLK/PAX5/CARD9/GATA3/MUC5B/MUC15/MS4A1/CD3E/CD3D/KLRK1/KLRC4-KLRK1/CAC…	147
BP	GO:0002757	immune response-activating signal transduction	147/3484	481/18866	5.83272e-11	9.25159e-09	7.71871e-09	VAV3/FCGR1A/MUC1/RAB29/CR2/PRKCE/IGKC/IGKV4-1/IGKV5-2/IGKV1-5/IGKV1-12/IGKV3-15/IGKV1-16/IGKV1-17/IGKV3-20/IGKV2-28/IGKV2-29/IGKV2-30/IGKV1-39/IGKV2-40/IGKV1D-39/IGKV1D-33/IGKV2D-30/IGKV2D-28/IGKV3D-20/IGKV1D-12/IGKV3D-11/ZAP70/CTLA4/PLCL2/NFKBIZ/HHLA2/MUC13/CYFIP2/TNFRSF21/EZR/CARD11/MYO1G/LIMK1/ARPC1B/MUC3A/MUC12/MUC17/TRBC2/BLK/PAX5/CARD9/GATA3/MUC5B/MUC15/MS4A1/CD3E/CD3D/KLRK1/KLRC4-KLRK1/CAC…	147
BP	GO:0002697	regulation of immune effector process	144/3484	470/18866	7.51738e-11	1.16256e-08	9.69939e-09	NPPA/ZNF683/IL23R/CD5L/CD1A/AIM2/SLAMF8/XCL1/CR2/SUSD4/LOXL3/IGKC/IGKV4-1/IGKV5-2/IGKV1-5/IGKV1-12/IGKV3-15/IGKV1-16/IGKV1-17/IGKV3-20/IGKV2-28/IGKV2-29/IGKV2-30/IGKV1-39/IGKV2-40/IGKV1D-39/IGKV1D-33/IGKV2D-30/IGKV2D-28/IGKV3D-20/IGKV1D-12/IGKV3D-11/FZD5/SLC22A13/TLR9/WNT5A/DNASE1L3/NFKBIZ/IL20RB/CPN2/SPON2/CXCL6/IL2/TLR3/C6/IL13/IL4/MZB1/IRF4/LTA/C2/CFB/AGER/MYB/IL6/ZP3/CD36/AZGP1/LEP/BLK/CCL19/…	144
BP	GO:0045165	cell fate commitment	95/3484	278/18866	2.57074e-10	3.87868e-08	3.23602e-08	PDPN/WNT4/PTCH2/DMRTA2/IL23R/RORC/SLAMF8/LY9/PRRX1/MYOG/WNT9A/WNT3A/MYT1L/SIX2/LOXL3/TBR1/HOXD10/NEUROD1/SATB2/WNT10A/WNT7A/WNT5A/FEZF2/SOX2/GSX2/NKX6-1/SFRP2/ISL1/PITX1/WNT8A/TLX3/NKX2-5/IRF4/SPDEF/RUNX2/TBX18/POU3F2/OLIG3/SOSTDC1/IL6/HOXA2/HOXA11/EVX1/TBX20/WNT2/WNT16/SHH/MNX1/GATA4/NRG1/EYA1/DMRT3/GAS1/ROR2/LHX3/GATA3/LBX1/FGF8/SOX6/MYOD1/TBX10/WNT5B/NANOG/WNT10B/WNT1/NEUROD4/IL23A/FOXN4/MYL2/…	95
BP	GO:0007586	digestion	58/3484	141/18866	3.0826e-10	4.54023e-08	3.78797e-08	PTGER3/AMY2A/CAPN8/CAPN9/CHRM3/UCN/FABP1/LCT/NEUROD1/VIL1/OXTR/GHRL/UCN2/SLC26A6/TLR9/MUC13/PLS1/SLC2A2/SST/PPARGC1A/NMU/NPR3/HRH2/CLPSL1/CYP39A1/EZR/AQP1/NPC1L1/CD36/LEP/MGAM/PRSS3/TJP2/AKR1C1/PBLD/RBP4/ADRA2A/PNLIP/PNLIPRP2/CCKBR/PGA4/CHRM1/APOA4/SOAT2/LRCOL1/SERPINA3/NOD2/CTRB2/CTRB1/ENPP7/PTGER1/HAMP/KCNN4/TFF2/TFF1/SLC5A1/TYMP/VSIG1	58
BP	GO:0042391	regulation of membrane potential	133/3484	443/18866	1.71105e-09	2.46153e-07	2.05368e-07	NPPA/PINK1/CNR2/OPRD1/KCND3/CASQ2/MLLT11/CHRNB2/RGS4/ADORA1/KCNH1/ACTN2/RYR2/KCNK12/KCNJ3/SCN3A/NDUFS1/SLC4A3/CHRNG/GPR35/CAV3/GHRL/WNT7A/KCNH8/GPD1L/SCN5A/PXK/TAFA4/KCNMB2/HTR3E/FGF12/CHRNA9/GABRG1/GABRA2/KDR/SLC4A4/SLC39A8/GLRA3/NNT/HCN1/GLRA1/GRIA1/GABRG2/SLC34A1/GABBR1/KCNK17/GRIK2/POPDC3/GPER1/STX1A/CD36/DGKI/KCNH2/RIMS2/UNC13B/NTRK2/PTPN3/PIP5KL1/GRIN1/CACNA1B/ANK3/KCNMA1/GOT1/KCNIP2/INSYN2…	133
BP	GO:0009914	hormone transport	103/3484	323/18866	3.61941e-09	5.08857e-07	4.24545e-07	C1QTNF12/NPPA/CELA2A/ILDR2/ADORA1/REN/KISS1/UCN/PRKCE/IL1RN/DPP4/GCG/RAPGEF4/NEUROD1/PTPRN/INHA/GHRL/MYRIP/CASR/TRH/FOXL2/AGTR1/SLC2A2/CCKAR/NMU/NKX6-1/FGA/FGG/CPE/SLC25A4/OXCT1/ISL1/CRHBP/EFNA5/TFAP2B/RFX6/MYB/GPER1/IL6/GCK/STX1A/PCLO/VGF/LEP/BLK/RIMS2/SYBU/GATA3/GLUD1/RBP4/ADRA2A/CCDC186/RAB11FIP2/BRSK2/SYT9/SLC22A9/TCIRG1/GAL/CPT1A/FZD4/DRD2/FGF23/TM7SF3/IFNG/TRPV4/HNF1A/HCAR2/TNFSF11/IRS2/GPR…	103
BP	GO:0098656	anion transmembrane transport	100/3484	315/18866	7.89865e-09	1.0858e-06	9.05897e-07	PDPN/CLIC4/BEST4/CPT2/PRKAA2/CLCA2/CLCA4/CLCA3P/ABCD3/RGS4/SLC9C2/RGS2/SLC26A9/OSR1/SLC3A1/PCYOX1/LRP2/SLC4A3/SLC26A6/CASR/SLC12A8/SLC66A1L/SLC7A14/GABRG1/GABRA2/SLC4A4/SLC39A8/GLRA3/SLC9A3/SLC6A19/SLC6A18/SLC12A2/SLC22A4/SLC25A2/SLC6A7/SLC36A3/GLRA1/NMUR2/GABRG2/SLC34A1/SLC17A1/CLIC5/SLC22A2/MPC1/ABCB1/SLC13A1/SLC13A4/SLC7A13/SLC1A1/CLIC3/SLC16A12/SLC6A5/ANO3/SLC5A12/SLC22A6/SLC22A9/CPT1A/THRSP/…	100
BP	GO:1903522	regulation of blood circulation	97/3484	303/18866	8.206e-09	1.10353e-06	9.20687e-07	NPPA/CYP2J2/KCND3/CASQ2/CASQ1/RGS4/PTGS2/RGS2/TNNT2/ADORA1/AVPR1B/RYR2/CHRM3/UCN/KCNJ3/DES/SLC4A3/CAV3/OXTR/GHRL/ATP2B2/THRB/GPD1L/SCN5A/MYL3/CASR/AGTR1/KCNMB2/NMU/TACR3/IL2/FGA/FGG/KCNIP1/NKX2-5/HRH2/AGER/SEMA3A/LEP/CHRM2/KCNH2/GATA4/SLC1A1/TMEM38B/DBH/CACNA1B/FXYD4/KCNIP2/ADRA2A/TH/ARHGAP42/DRD2/SCN4B/CACNA2D4/SPX/CACNB3/AVPR1A/FOXN4/MYL2/HTR2A/MYH6/MYH7/PTGER2/CHGA/BDKRB2/HCN4/CACNG3/ATP2A1/P2…	97
BP	GO:0010038	response to metal ion	112/3484	366/18866	1.03062e-08	1.35647e-06	1.13172e-06	CLIC4/A3GALT2/PRKAA2/TSHB/CASQ2/PKLR/BGLAP/PTGS2/TNNT2/MYOG/KCNH1/SLC30A10/ACTA1/RYR2/KHK/SLC30A3/CNGA3/SLC40A1/IGFBP2/SCN5A/WNT5A/CASR/TF/SUCNR1/KCNMB2/PPARGC1A/KIT/FGA/FGG/TERT/CCNB1/CRHBP/ADGRV1/SLC12A2/GLRA1/KCNMB1/SLC34A1/TFAP2A/GUCA1A/NUDT1/AQP1/ADCY1/SHH/LOXL2/GNRH1/STAR/FABP4/CA2/ZNF658/FBP1/PTGES/ANK3/CDK1/KCNMA1/GOT1/KCNIP2/SYT8/TH/SYT9/PTH/CAT/SYT12/TCIRG1/CCND1/DLG2/DRD2/FGF23/LRRK2/T…	112
BP	GO:0099177	regulation of trans-synaptic signaling	133/3484	455/18866	1.0786e-08	1.39005e-06	1.15974e-06	PINK1/EPHB2/CNR2/DLGAP3/CDC20/LRP8/NTNG1/CHRNB2/NTRK1/RGS4/PTGS2/ADORA1/KISS1/CNTN2/WNT3A/UCN/PRKCE/PLCL1/EPHA4/GRM7/OXTR/GHRL/WNT7A/PLCL2/CSPG5/GRM2/ABHD6/PXK/SORCS2/KIT/NMU/RAPGEF2/SLC12A2/LRRTM2/CAMK2A/GRIA1/HRH2/CPLX2/GRM6/TUBB2B/SCGN/AGER/GRM4/GRIK2/PLG/GPER1/ADCY1/STX1A/GRM3/NPTX2/ACHE/VGF/CHRM2/DGKI/DLGAP2/STAR/FABP5/CA2/RIMS2/SYBU/ADGRB1/ARC/UNC13B/NTRK2/ROR2/STXBP1/NTNG2/GRIN1/CACNA1B/EI…	133
BP	GO:0006814	sodium ion transport	81/3484	241/18866	1.23533e-08	1.55954e-06	1.30115e-06	SCNN1D/CATSPER4/NKAIN1/PCSK9/SLC9C2/OSR1/PRKCE/SCN3A/HECW2/ASIC4/CAV3/SLC6A11/GPD1L/SCN5A/FGF12/SLC34A2/SLC4A4/SLC10A6/ASIC5/SLC9A3/SLC6A19/SLC6A18/HCN1/SLC12A2/SLC22A4/SLC6A7/NKX2-5/SLC34A1/SLC17A4/SLC17A1/SLC17A3/SLC17A2/NKAIN2/SLC13A1/SLC13A4/ASIC3/SLC10A5/SLC28A3/WNK2/PTPN3/FXYD4/ANK3/SLC6A5/SLC5A12/DRD2/SCN4B/SLC6A13/SLC38A4/ASIC1/SCN8A/SLC6A15/SLC5A8/NALCN/SLC10A2/HCN4/SCNN1G/SCNN1B/SLC9A5/…	81
BP	GO:0015698	inorganic anion transport	63/3484	172/18866	1.32985e-08	1.64529e-06	1.37269e-06	CLIC4/BEST4/CLCA2/CLCA4/CLCA3P/SLC26A9/PCYOX1/SLC11A1/SLC4A3/SLC26A6/CASR/SLC12A8/SLC34A2/GABRG1/GABRA2/SLC4A4/PRKG2/SLC39A8/GLRA3/SLC12A2/GLRA1/NMUR2/GABRG2/SLC34A1/SLC17A1/SLC17A3/CLIC5/ROS1/SFRP4/ABCB1/SLC13A1/SLC13A4/CA2/SLC1A1/CLIC3/ANO3/CRY2/SLC22A6/SLC22A8/SLC22A11/P2RY6/FGF23/SLC26A10/ANO4/SLC25A30/GABRB3/GABRG3/SLC12A6/CA7/BEST2/SLC5A5/FXYD3/FXYD1/SLC17A7/TTYH1/SLC12A5/CEBPB/CLIC6/APOL1/…	63
BP	GO:0046879	hormone secretion	99/3484	314/18866	1.3865e-08	1.68175e-06	1.4031e-06	C1QTNF12/NPPA/CELA2A/ILDR2/ADORA1/REN/KISS1/UCN/PRKCE/IL1RN/DPP4/GCG/RAPGEF4/NEUROD1/PTPRN/INHA/GHRL/MYRIP/CASR/TRH/FOXL2/AGTR1/SLC2A2/CCKAR/NMU/NKX6-1/FGA/FGG/CPE/SLC25A4/OXCT1/ISL1/CRHBP/EFNA5/TFAP2B/RFX6/MYB/GPER1/IL6/GCK/STX1A/PCLO/VGF/LEP/BLK/RIMS2/SYBU/GATA3/GLUD1/RBP4/ADRA2A/CCDC186/RAB11FIP2/BRSK2/SYT9/TCIRG1/GAL/CPT1A/FZD4/DRD2/FGF23/TM7SF3/IFNG/TRPV4/HNF1A/HCAR2/TNFSF11/IRS2/GPR68/CHGA/…	99
BP	GO:0050804	modulation of chemical synaptic transmission	132/3484	454/18866	1.74663e-08	2.07782e-06	1.73355e-06	PINK1/EPHB2/CNR2/DLGAP3/CDC20/LRP8/NTNG1/CHRNB2/NTRK1/RGS4/PTGS2/ADORA1/KISS1/CNTN2/WNT3A/UCN/PRKCE/PLCL1/EPHA4/GRM7/OXTR/GHRL/WNT7A/PLCL2/CSPG5/GRM2/ABHD6/PXK/SORCS2/KIT/NMU/RAPGEF2/SLC12A2/LRRTM2/CAMK2A/GRIA1/HRH2/CPLX2/GRM6/TUBB2B/SCGN/AGER/GRM4/GRIK2/PLG/GPER1/ADCY1/STX1A/GRM3/NPTX2/ACHE/VGF/CHRM2/DGKI/DLGAP2/STAR/CA2/RIMS2/SYBU/ADGRB1/ARC/UNC13B/NTRK2/ROR2/STXBP1/NTNG2/GRIN1/CACNA1B/EIF4EBP2…	132
BP	GO:0035725	sodium ion transmembrane transport	63/3484	174/18866	2.21259e-08	2.56679e-06	2.1415e-06	SCNN1D/PCSK9/SLC9C2/OSR1/PRKCE/SCN3A/HECW2/ASIC4/CAV3/SLC6A11/GPD1L/SCN5A/FGF12/SLC34A2/SLC4A4/ASIC5/SLC9A3/SLC6A19/SLC6A18/HCN1/SLC12A2/SLC6A7/SLC34A1/SLC17A4/SLC17A1/SLC17A3/SLC17A2/ASIC3/SLC28A3/WNK2/PTPN3/FXYD4/ANK3/SLC6A5/SCN4B/SLC6A13/ASIC1/SCN8A/SLC6A15/NALCN/HCN4/SCNN1G/SCNN1B/SLC9A5/FGF11/SLC5A10/SLC6A4/CACNA1G/SCN4A/NEDD4L/NETO1/FXYD3/FXYD1/FXYD7/FXYD5/ATP4A/SLC8A2/SLC17A7/SLC24A3/TRPM2…	63
BP	GO:0043270	positive regulation of ion transport	91/3484	284/18866	2.24065e-08	2.56679e-06	2.1415e-06	NPPA/LRRC38/PINK1/EPHB2/CYP4A11/LPAR3/AMIGO1/PDZK1/CHRNB2/CASQ1/XCL1/ADORA1/AVPR1B/ACTN2/RYR2/UCN/GCG/ERFE/GPD1L/SCN5A/CASR/TRH/STRIT1/FGF12/ATP8A1/SLC12A2/IL13/CAMK2A/KCNMB1/NKX2-5/SLC34A1/GRM6/GPER1/ABCB1/LEP/KCNH2/ARC/WNK2/STXBP1/GRIN1/ANK3/KCNIP2/ADRA2A/LRRC55/CHRM1/GAL/P2RY6/DRD2/HTR3A/SCN4B/CACNB3/STAC3/AVPR1A/IFNG/SYT1/PLA2G1B/P2RX2/TNFSF11/AKAP6/BDKRB1/CAPN3/CEMIP/ABAT/CACNG3/ATP2A1/CD19/…	91
BP	GO:0090596	sensory organ morphogenesis	87/3484	269/18866	2.80459e-08	3.1544e-06	2.63176e-06	MFAP2/EPHB2/GRHL3/COL8A2/MFSD2A/FOXE3/OLFM3/COL11A1/VANGL2/PRRX1/WNT9A/WNT3A/OSR1/SIX3/SIX2/EFEMP1/OTX1/VAX2/MYO3B/FZD5/GBX2/THRB/RARB/WNT5A/ARL6/NECTIN3/FOXL2/ZIC1/NKX3-2/CHRNA9/PITX2/TENM3/HCN1/FBN2/TFAP2A/TULP1/LHFPL5/TFAP2B/MYO6/TWIST1/HOXA2/DLX5/WNT2/TSPAN12/WNT16/HIPK2/RP1/EYA1/OSR2/CTHRC1/RORB/NTRK2/ROR2/COL5A1/GATA3/RBP4/PDE6C/FGF8/PITX3/HMX2/TH/CHRNA10/BDNF/ROM1/TSKU/MFAP5/LRP6/COL2A1/WN…	87
BP	GO:0019932	second-messenger-mediated signaling	131/3484	456/18866	4.30913e-08	4.76005e-06	3.97137e-06	CALML6/NPPA/NPPB/CNR2/ADGRB2/PTGER3/PTGFR/LPAR3/DDAH1/VCAM1/S1PR1/CASQ2/CASQ1/RGS2/RYR2/CHRM3/UCN/ZAP70/FHL2/GCG/RAPGEF4/NEUROD1/CALCRL/CCL20/CCR8/CCR9/UCN2/AGTR1/PEX5L/GPR78/KDR/CXCL8/PF4/MYOZ2/RAPGEF2/ADCY2/IRGM/NMUR2/RCAN2/MRAP2/PDE7B/ADGRG6/GPER1/AQP1/ADCY1/CD36/PCLO/NRG1/ADRB3/RIMS2/ADGRB1/TMEM38B/ADGRD2/NR5A1/GRIN1/EIF4EBP2/ADRA2A/PTH/LGR4/GPHA2/ACTN3/TBC1D10C/GAL/PDE2A/P2RY6/DRD2/CD3E/CXCR…	131
BP	GO:0015718	monocarboxylic acid transport	62/3484	174/18866	5.64049e-08	6.0216e-06	5.02389e-06	PLA2G2A/PLA2G2D/PLA2G2F/PLA2G2C/MFSD2A/CYP4A11/CPT2/PRKAA2/ABCD3/SLC16A4/AVPR1B/FABP1/ERFE/SLC6A11/SLC22A13/SLC26A6/CASR/TRH/SLCO2A1/SLC10A6/ABCG2/ACSL1/NMUR2/MPC1/CD36/LEP/FABP5/FABP4/SLC10A5/PLIN2/LCN1/LCN12/AKR1C1/AKR1C4/SLC16A9/SLC16A12/SLC5A12/SLC22A9/CPT1A/THRSP/DRD2/SLC6A13/SLCO1B3/SPX/SLC5A8/PLA2G1B/TNFSF11/ABCC4/SLC10A2/IRS2/BDKRB2/SLC27A2/AQP9/STRA6/NMB/ABAT/SLC16A11/NOS2/CEACAM1/PLA2G3…	62
BP	GO:0060078	regulation of postsynaptic membrane potential	54/3484	144/18866	5.67813e-08	6.0216e-06	5.02389e-06	CHRNB2/RGS4/ADORA1/CHRNG/GHRL/WNT7A/CHRNA9/GABRG1/GABRA2/GLRA3/GLRA1/GRIA1/GABRG2/GABBR1/GRIK2/STX1A/DGKI/RIMS2/UNC13B/GRIN1/INSYN2A/CHRNA10/BDNF/CHRM1/NPAS4/DRD2/GRIK4/GRIN2B/LRRK2/CACNB3/P2RX2/GABRB3/GABRG3/CHRNA3/CHRNB4/ABAT/CBLN1/P2RX5/P2RX1/SEZ6/HCRT/MPP2/NETO1/S1PR2/SLC8A2/GRIN2D/SLC17A7/GRIK1/P2RX6/MAPK8IP2/GLRA2/NLGN3/GABRE/GABRA3	54
BP	GO:0001708	cell fate specification	42/3484	101/18866	5.7432e-08	6.0216e-06	5.02389e-06	PTCH2/DMRTA2/WNT3A/MYT1L/SIX2/TBR1/HOXD10/WNT5A/SOX2/GSX2/NKX6-1/SFRP2/ISL1/TLX3/TBX18/POU3F2/OLIG3/HOXA11/EVX1/TBX20/SHH/MNX1/EYA1/DMRT3/LHX3/LBX1/SOX6/TBX10/NANOG/MYL2/TBX5/SOX1/FOXA1/GSC/ISL2/TBX4/NKX2-2/FOXA2/EYA2/TBX1/MIAT/AR	42
BP	GO:0019730	antimicrobial humoral response	52/3484	137/18866	6.2709e-08	6.4653e-06	5.39408e-06	PLA2G2A/PGLYRP4/S100A7/REG1B/IGKV3-20/SLC11A1/TF/SPON2/JCHAIN/CXCL8/CXCL6/PF4V1/CXCL1/PF4/CXCL5/CXCL3/CXCL2/CXCL13/FGA/H2BC4/RARRES2/PRSS3/LCN2/DMBT1/KRT6A/DCD/PLA2G1B/ACOD1/RNASE3/CHGA/IGHA2/IGHA1/IGHM/CCL13/PRTN3/ELANE/PGLYRP2/BCL3/KLK5/GALP/DEFB118/BPIFB2/BPIFB1/WFDC5/PI3/SLPI/WFDC2/EPPIN/WFDC10B/WFDC13/WFDC3/PLA2G6	52
BP	GO:1904062	regulation of cation transmembrane transport	105/3484	349/18866	7.71599e-08	7.82477e-06	6.5283e-06	NPPA/LRRC38/PINK1/EPHB2/PCSK9/AMIGO1/CASQ2/PDZK1/CASQ1/RGS4/XCL1/RGS2/ACTN2/RYR2/OSR1/PRKCE/SESTD1/HECW2/GPR35/CAV3/GPD1L/SCN5A/TLR9/STRIT1/FGF12/PPARGC1A/CRHBP/IL13/GRIA1/KCNIP1/KCNMB1/GPER1/TWIST1/EPO/KEL/KCNH2/ARC/WNK2/TMEM38B/PTPN3/GRIN1/FXYD4/ANK3/KCNIP2/ADRA2A/LRRC55/CNIH2/TCIRG1/GAL/P2RY6/DLG2/GRIA4/SLN/DRD2/SCN4B/GRIN2B/CACNB3/STAC3/IFNG/METTL21C/AKAP6/BDKRB1/CAPN3/CEMIP/SHISA9/CACNG3/ATP…	105
BP	GO:0022600	digestive system process	42/3484	102/18866	8.03103e-08	8.0117e-06	6.68425e-06	PTGER3/CHRM3/UCN/FABP1/NEUROD1/VIL1/OXTR/GHRL/SLC26A6/TLR9/MUC13/PLS1/SLC2A2/NMU/NPR3/HRH2/EZR/AQP1/NPC1L1/CD36/LEP/TJP2/AKR1C1/PBLD/RBP4/ADRA2A/PNLIP/CCKBR/CHRM1/APOA4/SOAT2/SERPINA3/NOD2/ENPP7/PTGER1/HAMP/KCNN4/TFF2/TFF1/SLC5A1/TYMP/VSIG1	42
BP	GO:0006936	muscle contraction	108/3484	362/18866	8.15934e-08	8.0117e-06	6.68425e-06	NPPA/HTR1D/MYOM3/PTGER3/KCND3/CASQ2/CHRNB2/CASQ1/PTGS2/RGS2/TNNT2/ADORA1/MYBPH/ACTA1/ACTN2/RYR2/CHRM3/UCN/ACTG2/NEB/KCNJ3/CALCRL/DES/CHRNG/CAV3/OXTR/GHRL/GPD1L/SCN5A/MYL3/STRIT1/FGF12/KIT/NMU/TACR3/NPNT/GLRA1/NMUR2/NKX2-5/GPER1/TBX20/MYL7/MYL10/CHRM2/KCNH2/GATA4/TPM2/TMEM38B/KCNMA1/KCNIP2/ADRA2A/TNNI2/TNNT3/PIK3C2A/MYBPC3/ACTN3/ARHGAP42/DRD2/SCN4B/SPX/STAC3/MYBPC1/MYL2/P2RX2/HTR2A/EDNRB/MYH6/MYH7…	108
BP	GO:0046883	regulation of hormone secretion	85/3484	267/18866	8.88904e-08	8.59181e-06	7.16825e-06	C1QTNF12/NPPA/CELA2A/ADORA1/REN/KISS1/UCN/PRKCE/DPP4/GCG/RAPGEF4/NEUROD1/INHA/GHRL/MYRIP/CASR/TRH/FOXL2/AGTR1/SLC2A2/CCKAR/NMU/NKX6-1/FGA/FGG/SLC25A4/OXCT1/ISL1/CRHBP/EFNA5/TFAP2B/RFX6/MYB/GPER1/IL6/GCK/STX1A/LEP/BLK/SYBU/GLUD1/RBP4/ADRA2A/BRSK2/SYT9/TCIRG1/GAL/CPT1A/DRD2/FGF23/TM7SF3/IFNG/HCAR2/TNFSF11/IRS2/GPR68/CHGA/SCG5/CYP19A1/NMB/SSTR5/ABAT/NOS2/RASL10B/CCL5/CRHR1/GIP/C1QTNF1/GRP/GALR1/RETN…	85
BP	GO:0007218	neuropeptide signaling pathway	43/3484	106/18866	9.44429e-08	8.98806e-06	7.49884e-06	NPPA/NPPB/OPRD1/UCN/ECEL1/SORCS2/NMU/NPFFR2/QRFPR/RAPGEF2/CPE/GLRA3/NPY6R/GLRA1/NMUR2/PNOC/NPY4R2/SORCS3/SORCS1/PRLHR/GAL/GPR83/SORL1/GPR84/TAC3/PMCH/LTB4R/SSTR1/SCG5/NMB/SSTR5/NPW/HCRT/PPY/GALR2/UTS2R/GRP/GALR1/GALP/SSTR3/GALR3/MCHR1/GLRA2	43
BP	GO:0051216	cartilage development	67/3484	197/18866	1.31406e-07	1.23164e-05	1.02757e-05	MATN1/COL11A1/ECM1/THBS3/PRRX1/CHI3L1/WNT9A/OSR1/SIX2/EFEMP1/SATB2/SNORC/GHRL/WNT7A/RARB/TGFBR2/MUSTN1/WNT5A/SHOX2/EVC/NKX3-2/SFRP2/ADAMTS12/PITX1/TGFBI/HAND1/FGF18/MSX2/RUNX2/BMP5/HOXA11/LEP/BMP1/LOXL2/GDF6/OSR2/RSPO2/SCX/ROR2/PTH/SOX6/CD44/MDK/CHRDL2/SERPINH1/MMP13/ZBTB16/WNT5B/LRP6/PTHLH/COL2A1/WNT10B/HMGA2/EPYC/LUM/TRPV4/RFLNA/CNMD/GREM1/KAT2A/COL1A1/COMP/GDF5/SULF2/RUNX1/WNT7B/TIMP1	67
BP	GO:0072503	cellular divalent inorganic cation homeostasis	137/3484	492/18866	1.62312e-07	1.4986e-05	1.2503e-05	CTRC/PTGER3/PTGFR/LPAR3/S1PR1/CASQ2/CASQ1/XCL1/ADORA1/KISS1/AVPR1B/SLC30A10/RYR2/SLC30A3/TMEM178A/PRKCE/SLC11A1/TRPM8/GPR35/CAV3/OXTR/GHRL/ATP2B2/CCR8/CCR9/WNT5A/CASR/AGTR1/ATP13A5/ATP13A4/CHRNA9/SLC30A9/PDGFRA/NMU/CXCL13/SLC39A8/IL2/IL13/NMUR2/GRIA1/SCGN/PKHD1/GRIK2/GPER1/CD36/EPO/KEL/TRPA1/CCL19/CCL21/TMEM38B/GRIN1/SLC39A12/GOT1/PDZD8/CHRNA10/CCKBR/PTH/SAA1/MS4A1/GNG3/TCIRG1/P2RY6/DRD2/CXCR5/LR…	137
BP	GO:0042493	response to drug	115/3484	397/18866	1.77251e-07	1.61246e-05	1.34529e-05	RAD54L/LRP8/PRKAA2/DAB1/CYP2J2/ABCD3/VAV3/BGLAP/NTRK1/AIM2/SLAMF8/PTGS2/REN/CENPF/NAT8/GAD1/NEUROD1/IGFBP2/OXTR/SLC6A11/TIMP4/TGFBR2/NR1I2/SST/PPARGC1A/UCHL1/NKX6-1/SFRP2/ACSL1/TLR3/OXCT1/CCNO/CCNB1/CRHBP/LOX/SLC34A1/LTA/TFAP2B/MYO6/SLC22A2/CYP2W1/AQP1/NPC1L1/ADCY1/DDC/ABCB1/CYP3A4/KCNH2/GATA4/STAR/TRPA1/PLIN2/ACER2/FBP1/LCN2/CARD9/GATA3/GAD2/RET/CDK1/ANKRD1/FGF8/EMX2/TH/PTH/BDNF/CAT/MDK/SCGB1A1/…	115
BP	GO:0007631	feeding behavior	42/3484	105/18866	2.11044e-07	1.89205e-05	1.57856e-05	OPRD1/DMBX1/INSL5/CHRNB2/REN/UCN/EN1/TBR1/GCG/OXTR/GHRL/TRH/UCHL1/NMU/TACR3/BBS12/NMUR2/MRAP2/LEP/NTRK2/GRIN1/PRLHR/TH/BDNF/GAL/CPT1A/DRD2/PMCH/MMP17/STRA6/NPW/HCRT/PPY/GALR2/MC4R/RETN/ASIP/GALR3/MCHR1/ACE2/HTR2C/BRS3	42
BP	GO:0043588	skin development	121/3484	425/18866	2.37865e-07	2.10205e-05	1.75377e-05	CELA2A/GRHL3/CLIC4/SFN/GJB3/PTCH2/TCHH/RPTN/LCE5A/LCE1C/IVL/SPRR1A/SPRR3/SPRR1B/SPRR2D/SPRR2A/S100A7/VANGL2/PKP1/IRF6/EDAR/ITGA6/COL3A1/WNT10A/WNT5A/ZBED2/EREG/FRAS1/FST/SPINK6/MSX2/CDSN/LTB/TFAP2B/DACT2/SOSTDC1/COL1A2/WNT16/SHH/ASAH1/CTSV/FOXE1/LHX2/COL5A1/PKP3/KRTAP5-1/KRTAP5-4/KRTAP5-6/LGR4/GAL/KRTAP5-7/KRTAP5-10/KRTAP5-11/EXPH5/WNT10B/KRT80/KRT81/KRT84/KRT82/KRT75/KRT6B/KRT6C/KRT6A/KRT5/KRT72…	121
BP	GO:0007409	axonogenesis	134/3484	482/18866	2.44304e-07	2.12855e-05	1.77587e-05	RAP1GAP/EPHA8/EPHB2/EPHA10/ARTN/ZSWIM5/DAB1/LPAR3/PLPPR4/NTNG1/AMIGO1/S100A6/CHRNB2/EFNA3/TRIM46/CRABP2/NTRK1/IGSF9/VANGL2/TNN/LAMC2/CNTN2/WNT3A/DPYSL5/SPTBN1/VAX2/TBR1/FN1/EPHA4/GBX2/CNTN6/WNT7A/CELSR3/SEMA3B/SEMA3G/LRTM1/WNT5A/FEZF2/SHOX2/SLITRK3/CCKAR/UCHL1/NKX6-1/COL25A1/SEMA5A/ISL1/ACTBL2/EFNA5/FSTL4/UNC5A/PDLIM7/TUBB2B/POU3F2/EZR/HOXA2/ADCY1/COBL/LIMK1/SEMA3E/SEMA3A/SEMA3D/DLX5/PTPRZ1/FEZF1…	134
BP	GO:0046887	positive regulation of hormone secretion	49/3484	131/18866	2.51167e-07	2.15794e-05	1.8004e-05	C1QTNF12/NPPA/KISS1/UCN/PRKCE/GCG/INHA/GHRL/MYRIP/CASR/TRH/FOXL2/NMU/NKX6-1/FGA/FGG/OXCT1/ISL1/RFX6/MYB/GPER1/GCK/LEP/BLK/SYBU/GLUD1/RBP4/GAL/DRD2/TM7SF3/HCAR2/TNFSF11/IRS2/GPR68/CYP19A1/NMB/ABAT/RASL10B/GIP/C1QTNF1/GRP/GALR1/RETN/FFAR1/GIPR/EDN3/PLA2G3/PLA2G6/CLTRN	49
BP	GO:0038095	Fc-epsilon receptor signaling pathway	59/3484	169/18866	2.63087e-07	2.22939e-05	1.86001e-05	VAV3/IGKC/IGKV4-1/IGKV5-2/IGKV1-5/IGKV1-12/IGKV3-15/IGKV1-16/IGKV1-17/IGKV3-20/IGKV2-28/IGKV2-29/IGKV2-30/IGKV1-39/IGKV2-40/IGKV1D-39/IGKV1D-33/IGKV2D-30/IGKV2D-28/IGKV3D-20/IGKV1D-12/IGKV3D-11/CARD11/IGHV2-5/IGHV3-7/IGHV3-11/IGHV3-13/IGHV3-23/IGHV3-30/IGHV3-33/IGHV4-34/IGHV4-39/IGHV3-48/IGHV3-53/IGHV4-59/IGHV1-69/IGHV2-70/LAT/PLCG2/PIK3R2/IGLV6-57/IGLV1-51/IGLV1-47/IGLV1-44/IGLV7-43/IGLV1-40/IGL…	59
BP	GO:0010959	regulation of metal ion transport	114/3484	396/18866	2.84239e-07	2.37608e-05	1.9824e-05	NPPA/LRRC38/OPRD1/NKAIN1/PCSK9/LPAR3/AMIGO1/CASQ2/CASQ1/RGS4/XCL1/PTGS2/ADORA1/SLC30A10/ACTN2/RYR2/OSR1/UCN/PRKCE/GCG/SESTD1/HECW2/GPR35/CAV3/GPD1L/SCN5A/TLR9/CASR/TF/STRIT1/FGF12/EGF/IL13/CAMK2A/KCNIP1/KCNMB1/NKX2-5/GRM6/NKAIN2/GPER1/GCK/EPO/KEL/KCNH2/WNK2/TMEM38B/PTPN3/GRIN1/CACNA1B/FXYD4/ANK3/KCNIP2/ADRA2A/CRACR2B/PTH/LRRC55/GAL/P2RY6/SLN/DRD2/SCN4B/CACNB3/STAC3/IFNG/PLA2G1B/P2RX2/HTR2A/METTL2…	114
BP	GO:0008544	epidermis development	132/3484	477/18866	3.9625e-07	3.26827e-05	2.72676e-05	CELA2A/GRHL3/CLIC4/SFN/GJB5/PTCH2/TCHH/RPTN/LCE5A/LCE1C/IVL/SPRR1A/SPRR3/SPRR1B/SPRR2D/SPRR2A/S100A7/CRABP2/VANGL2/LAMC2/PKP1/LAMB3/IRF6/EDAR/WNT10A/COL7A1/WNT5A/ZBED2/EREG/PITX2/FST/SPINK6/MSX2/CDSN/LHFPL5/MYO6/POU3F2/SOSTDC1/SFRP4/ELAPOR2/WNT16/SHH/ASAH1/FABP5/CTSV/FOXE1/LHX2/COL17A1/PKP3/KRTAP5-1/KRTAP5-4/KRTAP5-6/LGR4/CST6/GAL/KRTAP5-7/KRTAP5-10/KRTAP5-11/EXPH5/POU2F3/PTHLH/WNT10B/KRT80/KRT81…	132
BP	GO:0006821	chloride transport	43/3484	111/18866	4.37354e-07	3.55983e-05	2.97001e-05	CLIC4/BEST4/CLCA2/CLCA4/CLCA3P/SLC26A9/PCYOX1/SLC26A6/CASR/SLC12A8/GABRG1/GABRA2/PRKG2/GLRA3/SLC12A2/GLRA1/NMUR2/GABRG2/CLIC5/ABCB1/CA2/SLC1A1/CLIC3/ANO3/P2RY6/SLC26A10/ANO4/GABRB3/GABRG3/SLC12A6/CA7/BEST2/FXYD3/FXYD1/SLC17A7/TTYH1/SLC12A5/CLIC6/APOL1/GLRA2/CLCN5/GABRE/GABRA3	43
BP	GO:0099565	chemical synaptic transmission, postsynaptic	43/3484	112/18866	5.84036e-07	4.69201e-05	3.9146e-05	CHRNB2/RGS4/ADORA1/CHRNG/GHRL/WNT7A/CHRNA9/GLRA3/GLRA1/GRIK2/STX1A/DGKI/RIMS2/UNC13B/GRIN1/INSYN2A/CHRNA10/BDNF/NPAS4/DRD2/GRIN2B/LRRK2/CACNB3/P2RX2/GABRB3/CHRNA3/CHRNB4/ABAT/CBLN1/P2RX5/P2RX1/SEZ6/HCRT/MPP2/NETO1/S1PR2/SLC8A2/GRIN2D/SLC17A7/P2RX6/MAPK8IP2/GLRA2/NLGN3	43
BP	GO:0048736	appendage development	61/3484	181/18866	6.7012e-07	5.2473e-05	4.37788e-05	CRABP2/PBX1/PRRX1/WNT9A/OSR1/AFF3/EN1/ITGA6/SP9/EVX2/HOXD12/HOXD10/WNT7A/RARB/WNT5A/SHOX2/FRAS1/LEF1/PITX2/SFRP2/FBN2/PITX1/MSX2/TFAP2A/RUNX2/TFAP2B/TWIST1/SP8/HOXA11/DLX5/SHH/OSR2/RSPO2/SCX/ROR2/FGF8/DYNC2H1/ZBTB16/LRP6/COL2A1/KRT84/HOXC13/HOXC11/ALX1/TBX5/FREM2/GREM1/KREMEN2/SALL1/FOXN1/KAT2A/WNT3/TBX4/ITGB4/RAX/SALL3/COMP/RSPO4/GDF5/SALL4/ZNRF3	61
BP	GO:0060173	limb development	61/3484	181/18866	6.7012e-07	5.2473e-05	4.37788e-05	CRABP2/PBX1/PRRX1/WNT9A/OSR1/AFF3/EN1/ITGA6/SP9/EVX2/HOXD12/HOXD10/WNT7A/RARB/WNT5A/SHOX2/FRAS1/LEF1/PITX2/SFRP2/FBN2/PITX1/MSX2/TFAP2A/RUNX2/TFAP2B/TWIST1/SP8/HOXA11/DLX5/SHH/OSR2/RSPO2/SCX/ROR2/FGF8/DYNC2H1/ZBTB16/LRP6/COL2A1/KRT84/HOXC13/HOXC11/ALX1/TBX5/FREM2/GREM1/KREMEN2/SALL1/FOXN1/KAT2A/WNT3/TBX4/ITGB4/RAX/SALL3/COMP/RSPO4/GDF5/SALL4/ZNRF3	61
BP	GO:0030049	muscle filament sliding	21/3484	39/18866	7.35005e-07	5.61326e-05	4.68321e-05	TNNT2/ACTA1/ACTN2/NEB/DES/MYL3/TPM2/TNNI2/TNNT3/MYBPC3/ACTN3/MYBPC1/MYL2/MYH6/MYH7/ACTC1/MYH8/MYBPC2/TNNT1/TNNI3/MYLK2	21
BP	GO:0033275	actin-myosin filament sliding	21/3484	39/18866	7.35005e-07	5.61326e-05	4.68321e-05	TNNT2/ACTA1/ACTN2/NEB/DES/MYL3/TPM2/TNNI2/TNNT3/MYBPC3/ACTN3/MYBPC1/MYL2/MYH6/MYH7/ACTC1/MYH8/MYBPC2/TNNT1/TNNI3/MYLK2	21
BP	GO:0072511	divalent inorganic cation transport	131/3484	478/18866	7.77422e-07	5.8648e-05	4.89307e-05	NPPA/CATSPER4/OPRD1/LPAR3/CLCA3P/CASQ2/CHRNB2/CASQ1/RGS4/XCL1/PTGS2/SLC30A10/WNT3A/RYR2/SLC30A3/UCN/PRKCE/GCG/SESTD1/CALCRL/SLC40A1/SLC11A1/TRPM8/GPR35/CAV3/ATP2B2/TLR9/CASR/STRIT1/CHRNA9/SLC30A9/SLC39A8/EGF/GPM6A/IL13/PKD2L2/CAMK2A/NMUR2/NIPAL4/GRM6/GPER1/GCK/EPO/TRPA1/CCL19/CCL21/TRPM3/TMEM38B/BSPRY/GRIN1/CACNA1B/SLC39A12/CALHM1/ADRA2A/CRACR2B/CHRNA10/PTH/TCN1/MS4A1/CATSPER1/P2RY6/SLN/CUL5/DRD2…	131
BP	GO:0048665	neuron fate specification	19/3484	34/18866	1.16765e-06	8.70254e-05	7.26063e-05	DMRTA2/MYT1L/HOXD10/GSX2/NKX6-1/ISL1/TLX3/POU3F2/OLIG3/EVX1/MNX1/EYA1/DMRT3/LHX3/LBX1/SOX1/FOXA1/ISL2/NKX2-2	19
BP	GO:0007517	muscle organ development	114/3484	407/18866	1.27198e-06	9.3672e-05	7.81517e-05	FHL3/DMRTA2/TGFBR3/S1PR1/COL11A1/CASQ1/VANGL2/RGS4/RGS2/TNNT2/MYOG/CENPF/WNT3A/ACTA1/RYR2/TCF23/NEB/LRP2/HOXD10/COL3A1/SPEG/PAX3/DNER/COL6A3/CAV3/NR1D2/TGFBR2/MYL3/WNT5A/FOXL2/SHOX2/EVC/SGCB/LEF1/MYOZ2/BASP1/ISL1/CCNB1/LOX/MEGF10/PITX1/HAND1/NKX2-5/MYMX/COL19A1/POPDC3/VGLL2/TWIST1/TBX20/MIR25/WNT2/KEL/SHH/NRG1/MSC/ADGRB1/SCX/FOXH1/MYORG/PAX5/CAVIN4/MKX/CDK1/ANKRD1/RBP4/TLL2/LBX1/FGF8/VAX1/SOX6/MY…	114
BP	GO:0060343	trabecula formation	16/3484	26/18866	1.42092e-06	0.000103409	8.62757e-05	TGFBR3/THBS3/FHL2/SLC40A1/CAV3/FBN2/NKX2-5/MSX2/ADGRG6/TEK/RBP4/WNT10B/GREM1/MMP2/COL1A1/OVOL2	16
BP	GO:1902476	chloride transmembrane transport	38/3484	97/18866	1.45069e-06	0.000104348	8.70591e-05	CLIC4/BEST4/CLCA2/CLCA4/CLCA3P/SLC26A9/PCYOX1/SLC26A6/CASR/SLC12A8/GABRG1/GABRA2/GLRA3/SLC12A2/GLRA1/NMUR2/GABRG2/CLIC5/SLC1A1/CLIC3/ANO3/SLC26A10/ANO4/GABRB3/GABRG3/SLC12A6/BEST2/FXYD3/FXYD1/SLC17A7/TTYH1/SLC12A5/CLIC6/APOL1/GLRA2/CLCN5/GABRE/GABRA3	38
BP	GO:0006937	regulation of muscle contraction	58/3484	173/18866	1.50974e-06	0.000107348	8.95616e-05	NPPA/CASQ2/CASQ1/PTGS2/RGS2/TNNT2/ADORA1/MYBPH/RYR2/CHRM3/UCN/CALCRL/CAV3/OXTR/GHRL/SCN5A/MYL3/STRIT1/KIT/NMU/TACR3/NPNT/NMUR2/NKX2-5/GPER1/CHRM2/GATA4/TMEM38B/KCNMA1/ADRA2A/TNNI2/TNNT3/MYBPC3/ACTN3/ARHGAP42/SPX/MYL2/MYH7/CHGA/SETD3/HCN4/CHRNA3/CHRNB4/ABAT/ATP2A1/P2RX1/SCN4A/SPHK1/DSC2/DSG2/CNN1/TMEM38A/HSPB6/TNNT1/TNNI3/MYLK2/ADA/ACE2	58
BP	GO:0007187	G protein-coupled receptor signaling pathway, coupled to cyclic nucleotide second messenger	80/3484	263/18866	1.63172e-06	0.000114703	9.56978e-05	HTR1D/CNR2/OPRD1/ADGRB2/PTGER3/PTGFR/LPAR3/S1PR1/OR10J6P/RGS2/GPR37L1/ADORA1/CHRM3/MARCO/GCG/CALCRL/GRM7/VIPR1/UCN2/GRM2/CASR/GPR78/PF4/RAPGEF2/ADCY2/NPR3/HRH2/GRM6/GABBR1/GRM4/MRAP2/ADGRG6/GPER1/ADCY1/GRM3/CHRM2/ADRB3/ADGRB1/ADGRD2/ADRA2A/PTH/LGR4/CHRM1/GPHA2/PDE2A/DRD2/PTHLH/ADGRD1/HTR2A/OR11H7/SSTR1/PTGER2/CHGA/SSTR5/ADCY9/ADGRG3/MC1R/GLP2R/CRHR1/GALR2/MC4R/GALR1/GNA15/ADGRE1/S1PR2/PTGER1/ADGR…	80
BP	GO:0022898	regulation of transmembrane transporter activity	83/3484	276/18866	1.74925e-06	0.000121583	0.000101438	NPPA/LRRC38/PINK1/EPHB2/PCSK9/AMIGO1/CASQ2/PDZK1/CASQ1/ACTN2/RYR2/CHRM3/OSR1/PRKCE/HECW2/GPR35/CAV3/GPD1L/TLR9/STRIT1/FGF12/PPARGC1A/CRHBP/GRIA1/TWIST1/ABCB1/EPO/ARC/WNK2/PTPN3/GRIN1/FXYD4/ANK3/KCNIP2/ADRA2A/LRRC55/CNIH2/GAL/P2RY6/DLG2/GRIA4/SLN/DRD2/HTR3A/SCN4B/GRIN2B/CACNB3/STAC3/IFNG/AKAP6/SHISA9/CACNG3/ATP2A1/RRAD/PLCG2/JPH3/FGF11/CACNB1/STAC2/CRHR1/CACNG4/GALR2/NEDD4L/BCL2/NETO1/JSRP1/FXYD3/…	83
BP	GO:0055074	calcium ion homeostasis	127/3484	468/18866	1.98654e-06	0.000136542	0.000113918	CTRC/PTGER3/PTGFR/LPAR3/S1PR1/CASQ2/CASQ1/XCL1/ADORA1/KISS1/AVPR1B/RYR2/TMEM178A/PRKCE/TRPM8/GPR35/CAV3/OXTR/GHRL/ATP2B2/CCR8/CCR9/WNT5A/CASR/AGTR1/ATP13A5/ATP13A4/CHRNA9/PDGFRA/NMU/CXCL13/IL2/IL13/NMUR2/GRIA1/SCGN/TFAP2B/PKHD1/GRIK2/GPER1/CD36/EPO/KEL/TRPA1/CCL19/CCL21/TMEM38B/GRIN1/GOT1/PDZD8/CHRNA10/CCKBR/PTH/SAA1/MS4A1/GNG3/TCIRG1/P2RY6/DRD2/CXCR5/LRP6/GRIN2B/CACNB3/CYP27B1/AVPR1A/TRPV4/PLA2G…	127
BP	GO:0035136	forelimb morphogenesis	21/3484	41/18866	2.16479e-06	0.000147158	0.000122776	CRABP2/WNT9A/OSR1/EN1/HOXD10/WNT7A/SHOX2/MSX2/TFAP2A/RUNX2/TFAP2B/TWIST1/HOXA11/SHH/OSR2/RSPO2/ZBTB16/TBX5/WNT3/SALL3/GDF5	21
BP	GO:0016054	organic acid catabolic process	84/3484	282/18866	2.3193e-06	0.000154271	0.00012871	MFSD2A/CYP4A11/CPT2/ACADM/DDAH1/ABCD3/HAO2/HADHB/PCYOX1/FABP1/ACOXL/ACMSD/HNMT/GAD1/HIBCH/ACADL/AGXT/GADL1/XYLB/ALDH1L1/UROC1/ACAD11/EHHADH/IDUA/ETFDH/HPGD/AGXT2/HMMR/ADTRP/ALDH5A1/MMUT/HMGCLL1/BCKDHB/ALDH8A1/CYP2W1/TWIST1/LEP/IDO2/AUH/PHYH/GAD2/ACBD5/MAT1A/GLUD1/CYP26C1/CYP26A1/GOT1/ACADSB/CD44/ASRGL1/CARNS1/CPT1A/ACAT1/CSAD/AMDHD1/PAH/STAB2/ALDH1L2/DAO/HPD/CRYL1/PCCA/IRS2/SLC25A21/ACOT4/ALDH6A1…	84
BP	GO:0046395	carboxylic acid catabolic process	84/3484	282/18866	2.3193e-06	0.000154271	0.00012871	MFSD2A/CYP4A11/CPT2/ACADM/DDAH1/ABCD3/HAO2/HADHB/PCYOX1/FABP1/ACOXL/ACMSD/HNMT/GAD1/HIBCH/ACADL/AGXT/GADL1/XYLB/ALDH1L1/UROC1/ACAD11/EHHADH/IDUA/ETFDH/HPGD/AGXT2/HMMR/ADTRP/ALDH5A1/MMUT/HMGCLL1/BCKDHB/ALDH8A1/CYP2W1/TWIST1/LEP/IDO2/AUH/PHYH/GAD2/ACBD5/MAT1A/GLUD1/CYP26C1/CYP26A1/GOT1/ACADSB/CD44/ASRGL1/CARNS1/CPT1A/ACAT1/CSAD/AMDHD1/PAH/STAB2/ALDH1L2/DAO/HPD/CRYL1/PCCA/IRS2/SLC25A21/ACOT4/ALDH6A1…	84
BP	GO:0048663	neuron fate commitment	29/3484	67/18866	2.37443e-06	0.000155022	0.000129337	DMRTA2/PRRX1/MYT1L/TBR1/HOXD10/SATB2/FEZF2/GSX2/NKX6-1/ISL1/TLX3/POU3F2/OLIG3/EVX1/SHH/MNX1/NRG1/EYA1/DMRT3/LHX3/LBX1/WNT1/FOXN4/SOX1/FOXG1/FOXA1/ISL2/EPOP/NKX2-2	29
BP	GO:0030595	leukocyte chemotaxis	72/3484	232/18866	2.38072e-06	0.000155022	0.000129337	PADI2/NBL1/CNR2/CSF3R/S1PR1/VAV3/S100A7/SLAMF8/XCL2/XCL1/DPP4/SCG2/CCL20/PRSS56/WNT5A/TAFA4/KIT/CXCL8/CXCL6/PF4V1/CXCL1/PF4/CXCL5/CXCL3/CXCL2/CXCL13/SLC12A2/IL4/IL6/CCL26/SERPINE1/RARRES2/CYP7B1/CCL19/CCL21/C10orf99/CH25H/ADAM8/SAA1/MDK/CXCR5/KLRK1/KLRC4-KLRK1/IL23A/TRPV4/PLA2G1B/FLT1/TNFSF11/EDNRB/PGF/CHGA/GREM1/CYP19A1/DAPK2/HSD3B7/CCL17/DPEP1/CCL7/CCL11/CCL13/CCL5/CCR7/TNFSF14/CCL25/ADGRE2/DEF…	72
BP	GO:0098661	inorganic anion transmembrane transport	44/3484	121/18866	2.44109e-06	0.000157298	0.000131235	CLIC4/BEST4/CLCA2/CLCA4/CLCA3P/SLC26A9/PCYOX1/SLC26A6/CASR/SLC12A8/GABRG1/GABRA2/GLRA3/SLC12A2/GLRA1/NMUR2/GABRG2/SLC34A1/SLC17A1/CLIC5/SLC13A1/SLC13A4/SLC1A1/CLIC3/ANO3/SLC26A10/ANO4/SLC25A30/GABRB3/GABRG3/SLC12A6/BEST2/SLC5A5/FXYD3/FXYD1/SLC17A7/TTYH1/SLC12A5/CLIC6/APOL1/GLRA2/CLCN5/GABRE/GABRA3	44
BP	GO:0006816	calcium ion transport	117/3484	426/18866	2.65723e-06	0.00016946	0.000141382	NPPA/CATSPER4/OPRD1/LPAR3/CLCA3P/CASQ2/CHRNB2/CASQ1/RGS4/XCL1/PTGS2/WNT3A/RYR2/UCN/PRKCE/GCG/SESTD1/CALCRL/TRPM8/GPR35/CAV3/ATP2B2/TLR9/CASR/STRIT1/CHRNA9/EGF/GPM6A/IL13/PKD2L2/CAMK2A/NMUR2/GRM6/GPER1/GCK/EPO/TRPA1/CCL19/CCL21/TRPM3/TMEM38B/BSPRY/GRIN1/CACNA1B/CALHM1/ADRA2A/CRACR2B/CHRNA10/PTH/MS4A1/CATSPER1/P2RY6/SLN/CUL5/DRD2/CACNA2D4/GRIN2B/CACNB3/ASIC1/STAC3/CYP27B1/TRPV4/PLA2G1B/P2RX2/HTR2A/…	117
BP	GO:0038093	Fc receptor signaling pathway	74/3484	241/18866	2.69217e-06	0.000169937	0.00014178	VAV3/FCGR1B/FCGR1A/PIGR/PRKCE/IGKC/IGKV4-1/IGKV5-2/IGKV1-5/IGKV1-12/IGKV3-15/IGKV1-16/IGKV1-17/IGKV3-20/IGKV2-28/IGKV2-29/IGKV2-30/IGKV1-39/IGKV2-40/IGKV1D-39/IGKV1D-33/IGKV2D-30/IGKV2D-28/IGKV3D-20/IGKV1D-12/IGKV3D-11/KIT/CYFIP2/CARD11/MYO1G/LIMK1/ARPC1B/IGHG4/IGHG2/IGHG1/IGHG3/IGHV2-5/IGHV3-7/IGHV3-11/IGHV3-13/IGHV3-23/IGHV3-30/IGHV3-33/IGHV4-34/IGHV4-39/IGHV3-48/IGHV3-53/IGHV4-59/IGHV1-69/IGHV…	74
BP	GO:0009953	dorsal/ventral pattern formation	36/3484	92/18866	2.80314e-06	0.000173376	0.00014465	NBL1/WNT3A/GREM2/SIX3/VAX2/EN1/HOXD11/WNT7A/CHRD/GSX2/NKX6-1/PROP1/MDFI/SOSTDC1/SP8/HOXA2/HOXA11/EVX1/TBX20/SHH/DMRT3/LHX2/LHX3/FGF8/DYNC2H1/GLI1/FOXN4/SOX1/FOXG1/FOXA1/GSC/GREM1/LHX1/WNT3/OVOL2/NKX2-2	36
BP	GO:0070838	divalent metal ion transport	127/3484	471/18866	2.82754e-06	0.000173376	0.00014465	NPPA/CATSPER4/OPRD1/LPAR3/CLCA3P/CASQ2/CHRNB2/CASQ1/RGS4/XCL1/PTGS2/SLC30A10/WNT3A/RYR2/SLC30A3/UCN/PRKCE/GCG/SESTD1/CALCRL/SLC11A1/TRPM8/GPR35/CAV3/ATP2B2/TLR9/CASR/STRIT1/CHRNA9/SLC30A9/SLC39A8/EGF/GPM6A/IL13/PKD2L2/CAMK2A/NMUR2/NIPAL4/GRM6/GPER1/GCK/EPO/TRPA1/CCL19/CCL21/TRPM3/TMEM38B/BSPRY/GRIN1/CACNA1B/SLC39A12/CALHM1/ADRA2A/CRACR2B/CHRNA10/PTH/MS4A1/CATSPER1/P2RY6/SLN/CUL5/DRD2/CACNA2D4/GRI…	127
BP	GO:0007188	adenylate cyclase-modulating G protein-coupled receptor signaling pathway	72/3484	233/18866	2.83075e-06	0.000173376	0.00014465	HTR1D/CNR2/OPRD1/ADGRB2/PTGER3/PTGFR/LPAR3/S1PR1/RGS2/GPR37L1/ADORA1/CHRM3/MARCO/GCG/CALCRL/GRM7/VIPR1/UCN2/GRM2/CASR/GPR78/PF4/RAPGEF2/ADCY2/NPR3/GRM6/GABBR1/GRM4/MRAP2/ADGRG6/GPER1/ADCY1/GRM3/CHRM2/ADRB3/ADGRB1/ADGRD2/ADRA2A/PTH/LGR4/CHRM1/GPHA2/PDE2A/DRD2/PTHLH/ADGRD1/PTGER2/CHGA/ADCY9/ADGRG3/MC1R/GLP2R/CRHR1/GALR2/MC4R/GALR1/GNA15/ADGRE1/S1PR2/PTGER1/ADGRE2/INSL3/LPAR2/FFAR3/APLP1/GIPR/ADRA1D…	72
BP	GO:0031424	keratinization	70/3484	225/18866	2.96302e-06	0.000179698	0.000149924	CELA2A/SFN/TCHH/RPTN/LCE5A/LCE1C/IVL/SPRR1A/SPRR3/SPRR1B/SPRR2D/SPRR2A/PKP1/SPINK6/CDSN/PKP3/KRTAP5-1/KRTAP5-4/KRTAP5-6/KRTAP5-7/KRTAP5-10/KRTAP5-11/KRT80/KRT81/KRT84/KRT82/KRT75/KRT6B/KRT6C/KRT6A/KRT5/KRT72/KRT77/KRT4/KRT79/KRT78/TGM1/TGM5/CERS3/CDH3/KRT24/KRT25/KRT27/KRT12/KRT23/KRT39/KRT40/KRTAP1-1/KRTAP2-3/KRTAP16-1/KRT34/KRT31/KRT32/KRT13/KRT15/KRT19/KRT14/KRT16/KRT17/DSC2/DSG3/DSG2/CASP14/C…	70
BP	GO:0007548	sex differentiation	83/3484	280/18866	3.27884e-06	0.000196921	0.000164294	WNT4/DMRTA2/LHX8/MSH4/NUP210L/NTRK1/PBX1/ASPM/REN/OSR1/LRP2/PTPRN/INHA/WNT7A/WNT5A/FOXL2/PTX3/PDGFRA/KIT/AFP/EREG/CDKL2/SFRP2/ADAM29/TLR3/ZFP42/BASP1/FST/TCF7/BMP5/NUDT1/HOXA11/ZP3/SEMA3A/VGF/LEP/SHH/GATA4/GNRH1/STAR/SCX/DMRT3/DMRTA1/ROR2/HSD17B3/CTSV/NR5A1/GATA3/NCOA4/RBP4/FGF8/UTF1/GAS2/LGR4/CCND1/FZD4/PGR/LRP6/AMHR2/MMP19/KITLG/REC8/CYP19A1/STRA6/NUPR1/SALL1/FANCA/SOX15/LHX1/TEX19/GATA6/BCL2/A…	83
BP	GO:0030216	keratinocyte differentiation	89/3484	306/18866	3.49729e-06	0.000208022	0.000173555	CELA2A/CLIC4/SFN/TCHH/RPTN/LCE5A/LCE1C/IVL/SPRR1A/SPRR3/SPRR1B/SPRR2D/SPRR2A/S100A7/PKP1/IRF6/WNT5A/ZBED2/EREG/SPINK6/MSX2/CDSN/WNT16/ASAH1/CTSV/PKP3/KRTAP5-1/KRTAP5-4/KRTAP5-6/KRTAP5-7/KRTAP5-10/KRTAP5-11/EXPH5/KRT80/KRT81/KRT84/KRT82/KRT75/KRT6B/KRT6C/KRT6A/KRT5/KRT72/KRT77/KRT4/KRT79/KRT78/CYP27B1/TGM1/TGM5/CERS3/DNASE1L2/CDH3/FOXN1/KRT24/KRT25/KRT27/KRT12/KRT23/KRT39/KRT40/KRTAP1-1/KRTAP2-3/K…	89
BP	GO:0006869	lipid transport	109/3484	393/18866	3.54511e-06	0.000208858	0.000174252	PLA2G2A/PLA2G2D/PLA2G2F/PLA2G2C/MFSD2A/CYP4A11/CPT2/PCSK9/PRKAA2/ABCA4/ABCD3/REN/AVPR1B/MFSD2B/FABP1/GULP1/ERFE/GHRL/GRAMD1C/CASR/SLCO2A1/AGTR1/ATP8A1/ATP10D/SLC10A6/MTTP/EGF/ACSL1/NMUR2/FABP6/APOM/MYB/LPA/MIR148A/NPC1L1/ABCA13/CD36/ABCB1/LEP/SHH/STAR/FABP5/FABP4/SLC10A5/TTC39B/PLIN2/LCN1/LCN12/AKR1C1/AKR1C4/RBP4/PNLIP/PDZD8/ANO3/SLC22A24/SLC22A9/GAL/CPT1A/THRSP/FZD4/DRD2/APOA4/GRAMD1B/LRP6/APOLD…	109
BP	GO:0060326	cell chemotaxis	90/3484	311/18866	3.87669e-06	0.000226238	0.000188753	PADI2/NBL1/CNR2/CSF3R/S1PR1/VAV3/S100A7/SLAMF8/XCL2/XCL1/DPP4/SCG2/CCL20/PRSS56/CCR8/CCR9/WNT5A/TAFA4/AGTR1/PDGFRA/KIT/KDR/CXCL8/CXCL6/PF4V1/CXCL1/PF4/CXCL5/CXCL3/CXCL2/CXCL13/LEF1/SEMA5A/LOX/SLC12A2/IL4/FGF18/SMOC2/IL6/CCL26/HSPB1/SERPINE1/RARRES2/CYP7B1/CCL19/CCL21/C10orf99/CH25H/ADAM8/SAA1/MDK/PDGFD/CXCR5/KLRK1/KLRC4-KLRK1/NR4A1/IL23A/TRPV4/PLA2G1B/FLT1/TNFSF11/EDNRB/PRKD1/PGF/CHGA/GREM1/CYP19…	90
BP	GO:0002062	chondrocyte differentiation	40/3484	108/18866	4.0846e-06	0.000236143	0.000197017	MATN1/COL11A1/ECM1/WNT9A/OSR1/SIX2/EFEMP1/WNT7A/RARB/TGFBR2/MUSTN1/SHOX2/NKX3-2/SFRP2/ADAMTS12/TGFBI/FGF18/MSX2/RUNX2/HOXA11/LOXL2/GDF6/OSR2/SCX/PTH/SOX6/MDK/SERPINH1/ZBTB16/WNT5B/PTHLH/COL2A1/WNT10B/HMGA2/RFLNA/GREM1/COMP/GDF5/SULF2/RUNX1	40
BP	GO:0032412	regulation of ion transmembrane transporter activity	79/3484	265/18866	4.42228e-06	0.000253298	0.00021133	NPPA/LRRC38/PINK1/EPHB2/PCSK9/AMIGO1/CASQ2/PDZK1/CASQ1/ACTN2/RYR2/CHRM3/OSR1/PRKCE/HECW2/GPR35/CAV3/GPD1L/TLR9/STRIT1/FGF12/PPARGC1A/CRHBP/GRIA1/ABCB1/EPO/ARC/WNK2/PTPN3/GRIN1/FXYD4/ANK3/KCNIP2/ADRA2A/LRRC55/CNIH2/GAL/P2RY6/DLG2/GRIA4/SLN/DRD2/HTR3A/SCN4B/GRIN2B/CACNB3/STAC3/IFNG/AKAP6/SHISA9/CACNG3/ATP2A1/RRAD/PLCG2/JPH3/FGF11/CACNB1/STAC2/CRHR1/CACNG4/GALR2/NEDD4L/NETO1/JSRP1/FXYD3/FXYD1/FXYD7/…	79
BP	GO:0050851	antigen receptor-mediated signaling pathway	93/3484	325/18866	4.51182e-06	0.000256056	0.000213631	VAV3/RAB29/IGKC/ZAP70/CTLA4/PLCL2/NFKBIZ/HHLA2/TNFRSF21/EZR/CARD11/TRBC2/BLK/PAX5/GATA3/MS4A1/CD3E/CD3D/CACNB3/TRAC/IGHA2/IGHG4/IGHG2/IGHA1/IGHG1/IGHG3/IGHM/IGHV6-1/IGHV1-3/IGHV4-4/IGHV2-5/IGHV3-7/IGHV3-11/IGHV3-13/IGHV3-15/IGHV3-16/IGHV1-18/IGHV3-20/IGHV3-21/IGHV3-23/IGHV1-24/IGHV4-28/IGHV3-30/IGHV4-31/IGHV3-33/IGHV4-34/IGHV3-35/IGHV3-38/IGHV4-39/IGHV3-43/IGHV1-45/IGHV3-48/IGHV3-49/IGHV5-51/IGHV…	93
BP	GO:0015908	fatty acid transport	38/3484	101/18866	4.56905e-06	0.000256947	0.000214374	PLA2G2A/PLA2G2D/PLA2G2F/PLA2G2C/MFSD2A/CYP4A11/CPT2/PRKAA2/ABCD3/AVPR1B/FABP1/ERFE/SLCO2A1/ACSL1/NMUR2/CD36/LEP/FABP5/FABP4/PLIN2/LCN1/LCN12/SLC22A9/CPT1A/THRSP/DRD2/SPX/SLC5A8/PLA2G1B/TNFSF11/ABCC4/IRS2/BDKRB2/SLC27A2/NMB/NOS2/PLA2G3/PLA2G6	38
BP	GO:0030072	peptide hormone secretion	77/3484	257/18866	4.73795e-06	0.000264045	0.000220296	C1QTNF12/CELA2A/ILDR2/KISS1/UCN/PRKCE/IL1RN/DPP4/GCG/RAPGEF4/NEUROD1/PTPRN/GHRL/MYRIP/CASR/TRH/SLC2A2/NMU/NKX6-1/FGA/FGG/CPE/SLC25A4/OXCT1/ISL1/CRHBP/EFNA5/TFAP2B/RFX6/GPER1/IL6/GCK/STX1A/PCLO/VGF/LEP/BLK/RIMS2/SYBU/GLUD1/RBP4/ADRA2A/CCDC186/RAB11FIP2/BRSK2/SYT9/TCIRG1/GAL/CPT1A/DRD2/TM7SF3/IFNG/TRPV4/HNF1A/TNFSF11/IRS2/GPR68/CHGA/SSTR5/ABAT/NOS2/RASL10B/CCL5/CRHR1/GIP/GRP/MC4R/CACNA1A/FFAR1/FFAR…	77
BP	GO:0010876	lipid localization	119/3484	440/18866	4.92034e-06	0.000271761	0.000226734	PLA2G2A/PLA2G2D/PLA2G2F/PLA2G2C/MFSD2A/CYP4A11/CPT2/PCSK9/PRKAA2/ANGPTL3/ABCA4/ABCD3/CRP/REN/AVPR1B/IKBKE/MFSD2B/FABP1/GULP1/ERFE/GHRL/GRAMD1C/CASR/SLCO2A1/AGTR1/ATP8A1/ATP10D/CDS1/SLC10A6/MTTP/EGF/ACSL1/NMUR2/FABP6/APOM/MYB/LPA/IL6/MIR148A/NPC1L1/ABCA13/CD36/ABCB1/LEP/MEST/SHH/STAR/FABP5/FABP4/SLC10A5/TTC39B/PLIN2/LCN1/LCN12/AKR1C1/AKR1C4/RBP4/PNLIP/PDZD8/ANO3/SLC22A24/SLC22A9/GAL/CPT1A/THRSP/FZ…	119
BP	GO:0006939	smooth muscle contraction	40/3484	109/18866	5.31185e-06	0.000290789	0.000242608	HTR1D/PTGER3/CHRNB2/PTGS2/RGS2/ADORA1/CHRM3/CALCRL/OXTR/GHRL/KIT/NMU/TACR3/NPNT/NMUR2/GPER1/CHRM2/KCNMA1/ADRA2A/PIK3C2A/ARHGAP42/DRD2/SPX/P2RX2/HTR2A/EDNRB/BDKRB2/SETD3/CHRNA3/CHRNB4/ABAT/P2RX1/SPHK1/CNN1/COMP/TNNI3/ADA/SULF2/EDN3/PLA2G6	40
BP	GO:0006813	potassium ion transport	73/3484	242/18866	6.34032e-06	0.000344046	0.000287041	NPPA/LRRC38/AMIGO1/KCND3/CASQ2/KCNN3/RGS4/SLC9C2/ADORA1/KCNH1/ACTN2/KCNK12/KCNJ3/CAV3/KCNH8/SLC12A8/KCNMB2/SLC9A3/HCN1/SLC12A2/KCNIP1/KCNMB1/KCNK17/AQP1/GCK/KEL/KCNH2/KCNV1/WNK2/TMEM38B/KCNT1/FXYD4/ANK3/KCNMA1/KCNIP2/ADRA2A/LRRC55/GAL/DRD2/KCNH3/HTR2A/NALCN/AKAP6/KCNH5/SLC12A6/HCN4/SLC9A5/KCNG4/KCNAB3/KCNH4/HCRT/GALR2/NEDD4L/NETO1/TMEM38A/FXYD3/FXYD1/ATP4A/KCNK6/KCNN4/KCNJ14/KCNA7/SLC24A3/KCNK15/…	73
BP	GO:0006874	cellular calcium ion homeostasis	122/3484	456/18866	6.62586e-06	0.000356414	0.00029736	CTRC/PTGER3/PTGFR/LPAR3/S1PR1/CASQ2/CASQ1/XCL1/ADORA1/KISS1/AVPR1B/RYR2/TMEM178A/PRKCE/TRPM8/GPR35/CAV3/OXTR/GHRL/ATP2B2/CCR8/CCR9/WNT5A/CASR/AGTR1/ATP13A5/ATP13A4/CHRNA9/PDGFRA/NMU/CXCL13/IL2/IL13/NMUR2/GRIA1/SCGN/PKHD1/GRIK2/GPER1/CD36/EPO/KEL/TRPA1/CCL19/CCL21/TMEM38B/GRIN1/GOT1/PDZD8/CHRNA10/CCKBR/PTH/SAA1/MS4A1/GNG3/TCIRG1/P2RY6/DRD2/CXCR5/LRP6/GRIN2B/CACNB3/AVPR1A/TRPV4/PLA2G1B/P2RX2/HTR2A/…	122
BP	GO:0050953	sensory perception of light stimulus	68/3484	222/18866	7.34682e-06	0.000391788	0.000326873	CRYZ/ABCA4/COL11A1/CHRNB2/SIX3/EFEMP1/VAX2/CNGA3/MYO3B/ARL6/GUCA1C/RHO/BFSP2/CRYGS/PPEF2/CYP4V2/SLC45A2/ADGRV1/TGFBI/PDE6A/GLRA1/GRM6/TULP1/GUCA1A/CLIC5/OPN5/CRYGN/RP1/RORB/PCDH15/OPN4/RBP4/PDE6C/SFRP5/TH/ROM1/CABP2/CACNA2D4/COL2A1/MIP/KERA/LUM/ZIC2/RDH12/LCTL/MYO9A/RLBP1/HSF4/CDH3/AIPL1/GUCY2D/RCVRN/CRYBA1/KRT12/COL1A1/FSCN2/RAX/OLFM2/RDH8/RGS9BP/CRX/VSX1/CRYBB2/CRYBA4/TIMP3/CACNA1F/CHM/GUCY2F	68
BP	GO:0007601	visual perception	67/3484	218/18866	7.54354e-06	0.000398841	0.000332757	CRYZ/ABCA4/COL11A1/CHRNB2/SIX3/EFEMP1/VAX2/CNGA3/MYO3B/ARL6/GUCA1C/RHO/BFSP2/CRYGS/PPEF2/CYP4V2/SLC45A2/ADGRV1/TGFBI/PDE6A/GLRA1/GRM6/TULP1/GUCA1A/CLIC5/OPN5/CRYGN/RP1/RORB/OPN4/RBP4/PDE6C/SFRP5/TH/ROM1/CABP2/CACNA2D4/COL2A1/MIP/KERA/LUM/ZIC2/RDH12/LCTL/MYO9A/RLBP1/HSF4/CDH3/AIPL1/GUCY2D/RCVRN/CRYBA1/KRT12/COL1A1/FSCN2/RAX/OLFM2/RDH8/RGS9BP/CRX/VSX1/CRYBB2/CRYBA4/TIMP3/CACNA1F/CHM/GUCY2F	67
BP	GO:0060079	excitatory postsynaptic potential	38/3484	103/18866	7.82437e-06	0.000410183	0.00034222	CHRNB2/RGS4/ADORA1/CHRNG/GHRL/WNT7A/CHRNA9/GLRA3/GLRA1/GRIK2/STX1A/DGKI/RIMS2/GRIN1/CHRNA10/NPAS4/DRD2/GRIN2B/LRRK2/CACNB3/P2RX2/CHRNA3/CHRNB4/CBLN1/P2RX5/P2RX1/SEZ6/HCRT/MPP2/NETO1/S1PR2/SLC8A2/GRIN2D/SLC17A7/P2RX6/MAPK8IP2/GLRA2/NLGN3	38
BP	GO:0003012	muscle system process	124/3484	467/18866	8.29795e-06	0.000431354	0.000359884	NPPA/HTR1D/MYOM3/PTGER3/KCND3/CASQ2/CHRNB2/CASQ1/RGS4/PTGS2/RGS2/TNNT2/MYOG/ADORA1/MYBPH/ACTA1/ACTN2/RYR2/CHRM3/UCN/ACTG2/NEB/KCNJ3/CALCRL/DES/CHRNG/CAV3/OXTR/GHRL/GPD1L/SCN5A/MYL3/KLF15/STRIT1/FGF12/PPARGC1A/KIT/NMU/TACR3/NPNT/MYOZ2/SORBS2/GLRA1/NMUR2/NKX2-5/GPER1/TBX20/MYL7/MIR25/MYL10/LEP/CHRM2/KCNH2/GATA4/TPM2/TMEM38B/KCNMA1/KCNIP2/ADRA2A/TNNI2/TNNT3/PIK3C2A/MYOD1/MYBPC3/ACTN3/ARHGAP42/SLN/DR…	124
BP	GO:0002526	acute inflammatory response	40/3484	111/18866	8.84526e-06	0.00045559	0.000380104	PLA2G2D/PTGER3/F3/CRP/PTGS2/ADORA1/FN1/ITIH4/DNASE1L3/IL20RB/IL31RA/IL4/TREM1/IL6/ZP3/EPO/PTGES/FUT7/GATA3/ADAM8/SAA4/SAA2/SAA1/CD6/TNFSF11/EDNRB/SERPINA3/C2CD4A/C2CD4B/NUPR1/HP/CCR7/ELANE/HAMP/FFAR3/LBP/CEBPB/OSM/APOL2/F8	40
BP	GO:0032409	regulation of transporter activity	84/3484	291/18866	8.91148e-06	0.00045559	0.000380104	NPPA/LRRC38/PINK1/EPHB2/PCSK9/AMIGO1/CASQ2/PDZK1/CASQ1/ACTN2/RYR2/CHRM3/OSR1/PRKCE/HECW2/GPR35/CAV3/GPD1L/TLR9/STRIT1/FGF12/PPARGC1A/CRHBP/GRIA1/TWIST1/ABCB1/EPO/ARC/WNK2/PTPN3/GRIN1/FXYD4/ANK3/KCNIP2/ADRA2A/LRRC55/CNIH2/GAL/P2RY6/DLG2/GRIA4/SLN/DRD2/HTR3A/SCN4B/GRIN2B/CACNB3/STAC3/IFNG/NDFIP2/AKAP6/SHISA9/CACNG3/ATP2A1/RRAD/PLCG2/JPH3/FGF11/CACNB1/STAC2/CRHR1/CACNG4/GALR2/NEDD4L/BCL2/NETO1/JSRP1…	84
BP	GO:0051480	regulation of cytosolic calcium ion concentration	99/3484	357/18866	9.80744e-06	0.000497285	0.000414891	PTGER3/PTGFR/LPAR3/S1PR1/CASQ2/CASQ1/XCL1/ADORA1/KISS1/AVPR1B/RYR2/TMEM178A/PRKCE/GPR35/CAV3/OXTR/GHRL/ATP2B2/CCR8/CCR9/WNT5A/AGTR1/CHRNA9/PDGFRA/NMU/CXCL13/IL2/IL13/NMUR2/GRIA1/SCGN/GPER1/CD36/EPO/TRPA1/CCL19/CCL21/TMEM38B/GRIN1/GOT1/CHRNA10/CCKBR/SAA1/MS4A1/GNG3/P2RY6/DRD2/CXCR5/LRP6/GRIN2B/CACNB3/AVPR1A/TRPV4/PLA2G1B/P2RX2/HTR2A/EDNRB/METTL21C/AKAP6/PTGER2/BDKRB2/BDKRB1/CAPN3/CEMIP/NMB/CD19/CA…	99
BP	GO:0022409	positive regulation of cell-cell adhesion	81/3484	279/18866	1.01261e-05	0.000505724	0.000421931	PDPN/PLPP3/IL23R/VCAM1/XCL1/WNT3A/ZAP70/IL36B/DPP4/ITGA6/CTLA4/IGFBP2/PDCD1/TGFBR2/WNT5A/NFKBIZ/HHLA2/SOX2/CXCL13/LEF1/IL2/FGA/FGG/MEGF10/IL4/ADAM19/AGER/MYB/CARD11/IL6/ZP3/EPO/LEP/PODXL/SHH/HAS2/CCL19/CCL21/FUT7/IL2RA/GATA3/ANK3/ADAM8/CD44/RAG1/MDK/CD6/CD5/CCDC88B/ZBTB16/CD3E/CD27/KLRK1/KLRC4-KLRK1/IL23A/IFNG/TNFSF11/TNFSF13B/FOXA1/SOCS1/PYCARD/NOD2/PIK3R6/CCL5/CCR7/ELANE/EBI3/TMIGD2/CD70/TNFSF1…	81
BP	GO:0019935	cyclic-nucleotide-mediated signaling	68/3484	224/18866	1.0251e-05	0.000505724	0.000421931	NPPA/NPPB/CNR2/ADGRB2/PTGER3/PTGFR/LPAR3/S1PR1/RGS2/UCN/GCG/RAPGEF4/CALCRL/UCN2/PEX5L/GPR78/PF4/RAPGEF2/ADCY2/MRAP2/PDE7B/ADGRG6/GPER1/AQP1/ADCY1/CD36/PCLO/ADRB3/RIMS2/ADGRB1/ADGRD2/EIF4EBP2/ADRA2A/PTH/LGR4/GPHA2/GAL/PDE2A/DRD2/PTHLH/ADGRD1/EDNRB/AKAP6/PTGER2/CHGA/ADCY9/ADGRG3/MC1R/KSR1/RUNDC3A/CRHR1/GIP/GALR2/MC4R/GALR1/ADGRE1/S1PR2/PTGER1/ADGRE2/LPAR2/APLP1/GIPR/ADRA1D/MRAP/ADGRG2/GUCY2F/HTR2C/…	68
BP	GO:0061448	connective tissue development	77/3484	262/18866	1.02675e-05	0.000505724	0.000421931	MATN1/COL11A1/ECM1/RORC/THBS3/PRRX1/CHI3L1/WNT9A/OSR1/SIX2/EFEMP1/SATB2/SNORC/GHRL/WNT7A/RARB/TGFBR2/MUSTN1/WNT5A/CASR/SHOX2/EVC/NKX3-2/PPARGC1A/SFRP2/ADAMTS12/OXCT1/LOX/PITX1/TGFBI/HAND1/FGF18/MSX2/RUNX2/BMP5/HOXA11/LEP/BMP1/LOXL2/GDF6/OSR2/RSPO2/SCX/ROR2/COL5A1/PTH/SOX6/CD44/MDK/CHRDL2/SERPINH1/MMP13/PDGFD/ACAT1/ZBTB16/SORL1/WNT5B/LRP6/PTHLH/COL2A1/WNT10B/HMGA2/EPYC/LUM/TRPV4/RFLNA/CNMD/FOXA1/G…	77
BP	GO:0030326	embryonic limb morphogenesis	44/3484	127/18866	1.03826e-05	0.000505724	0.000421931	CRABP2/PBX1/PRRX1/WNT9A/OSR1/AFF3/EN1/SP9/HOXD12/HOXD10/WNT7A/RARB/WNT5A/SHOX2/FRAS1/LEF1/SFRP2/FBN2/PITX1/MSX2/TFAP2A/RUNX2/TWIST1/SP8/HOXA11/DLX5/SHH/OSR2/RSPO2/ROR2/FGF8/DYNC2H1/ZBTB16/LRP6/HOXC11/ALX1/TBX5/FREM2/GREM1/SALL1/WNT3/TBX4/GDF5/SALL4	44
BP	GO:0035113	embryonic appendage morphogenesis	44/3484	127/18866	1.03826e-05	0.000505724	0.000421931	CRABP2/PBX1/PRRX1/WNT9A/OSR1/AFF3/EN1/SP9/HOXD12/HOXD10/WNT7A/RARB/WNT5A/SHOX2/FRAS1/LEF1/SFRP2/FBN2/PITX1/MSX2/TFAP2A/RUNX2/TWIST1/SP8/HOXA11/DLX5/SHH/OSR2/RSPO2/ROR2/FGF8/DYNC2H1/ZBTB16/LRP6/HOXC11/ALX1/TBX5/FREM2/GREM1/SALL1/WNT3/TBX4/GDF5/SALL4	44
BP	GO:0014706	striated muscle tissue development	106/3484	389/18866	1.11698e-05	0.000539816	0.000450375	NPPA/DMRTA2/TGFBR3/S1PR1/COL11A1/CASQ1/RGS4/RGS2/TNNT2/MYOG/CENPF/WNT3A/ACTA1/ACTN2/RYR2/FHL2/NEB/LRP2/HOXD10/DNER/CAV3/NR1D2/RARB/TGFBR2/MYL3/WNT5A/FOXL2/SHOX2/SGCB/PDGFRA/LEF1/MYOZ2/SORBS2/ISL1/CCNB1/LOX/MEGF10/PITX1/WNT8A/HAND1/NKX2-5/BMP5/COL19A1/POPDC3/VGLL2/TWIST1/TBX20/MIR25/WNT2/KEL/SHH/GATA4/SGCZ/NRG1/EYA1/MSC/SCX/FOXH1/MYORG/PAX5/NEBL/CDK1/ANKRD1/RBP4/TLL2/FGF8/VAX1/SOX6/MYOD1/MYBPC3/AC…	106
BP	GO:0007215	glutamate receptor signaling pathway	37/3484	101/18866	1.23381e-05	0.000591655	0.000493625	PINK1/EPHB2/ACTN2/GRM7/GRM2/PPARGC1A/CRHBP/GRIA1/CPEB4/GRM6/GRM4/GRIK2/GRM3/ARC/FRRS1L/GRIN1/CNIH2/DLG2/GRIA4/GRIK4/GRIN2B/IFNG/SSTR1/HOMER2/SHISA9/CACNG3/SULT1A3/CACNG4/NETO1/UNC13A/GRIN2D/CACNG7/SHISA7/GRIK1/CACNG2/MAPK8IP2/NLGN3	37
BP	GO:0006940	regulation of smooth muscle contraction	27/3484	65/18866	1.32532e-05	0.000625832	0.000522139	PTGS2/RGS2/ADORA1/CHRM3/CALCRL/OXTR/GHRL/KIT/NMU/TACR3/NPNT/NMUR2/GPER1/CHRM2/KCNMA1/ADRA2A/ARHGAP42/SPX/SETD3/CHRNA3/CHRNB4/ABAT/P2RX1/SPHK1/CNN1/TNNI3/ADA	27
BP	GO:0048247	lymphocyte chemotaxis	27/3484	65/18866	1.32532e-05	0.000625832	0.000522139	PADI2/S100A7/XCL2/XCL1/CCL20/WNT5A/CXCL13/SLC12A2/CCL26/CYP7B1/CCL19/CCL21/C10orf99/CH25H/ADAM8/SAA1/KLRK1/KLRC4-KLRK1/HSD3B7/CCL17/CCL7/CCL11/CCL13/CCL5/TNFSF14/CCL25/CXCR3	27
BP	GO:0048592	eye morphogenesis	51/3484	156/18866	1.39578e-05	0.000654115	0.000545736	MFAP2/EPHB2/COL8A2/MFSD2A/FOXE3/OLFM3/WNT9A/SIX3/EFEMP1/VAX2/FZD5/THRB/RARB/WNT5A/ARL6/NECTIN3/FOXL2/PITX2/TENM3/HCN1/FBN2/TFAP2A/TULP1/TFAP2B/TWIST1/WNT2/TSPAN12/WNT16/HIPK2/RP1/RORB/NTRK2/COL5A1/RBP4/PDE6C/PITX3/TH/BDNF/ROM1/TSKU/MFAP5/LRP6/FOXN4/SOX1/MEGF11/LCTL/STRA6/LHX1/FSCN2/BCL2/VSX1	51
BP	GO:0060537	muscle tissue development	110/3484	409/18866	1.44247e-05	0.000670912	0.000559749	NPPA/DMRTA2/TGFBR3/S1PR1/COL11A1/CASQ1/RGS4/RGS2/TNNT2/MYOG/CENPF/WNT3A/ACTA1/ACTN2/RYR2/OSR1/FHL2/NEB/LRP2/HOXD10/COL3A1/DNER/CAV3/NR1D2/RARB/TGFBR2/MYL3/WNT5A/FOXL2/SHOX2/PPARGC1A/SGCB/PDGFRA/LEF1/MYOZ2/SORBS2/ISL1/CCNB1/LOX/MEGF10/PITX1/WNT8A/HAND1/NKX2-5/BMP5/COL19A1/POPDC3/VGLL2/TWIST1/TBX20/MIR25/WNT2/KEL/SHH/GATA4/SGCZ/NRG1/EYA1/MSC/SCX/FOXH1/MYORG/PAX5/NEBL/CDK1/ANKRD1/RBP4/TLL2/FGF8/VAX1…	110
BP	GO:0070371	ERK1 and ERK2 cascade	91/3484	325/18866	1.46401e-05	0.000675847	0.000563867	PLA2G2A/EPHB2/S100A7/IQGAP3/NTRK1/SLAMF1/XCL2/XCL1/CHI3L1/SLC30A10/EMILIN1/MARCO/GCG/FN1/CCL20/OXTR/CASR/TF/THPO/CHRNA9/PDGFRA/KDR/NPNT/EGF/FGA/FGG/RAPGEF2/FGF18/AGER/PKHD1/ROS1/EZR/GPER1/BMPER/CCL26/CD36/EPO/GATA4/ALKAL1/ANGPT1/TEK/CCL19/CCL21/WNK2/FGF8/NLRP6/CHRNA10/CAVIN3/CD44/TBC1D10C/P2RY6/OR2AT4/PDGFD/DRD2/FGF23/C1QL4/MAP3K12/IL26/PTPRR/TRPV4/TNFSF11/HTR2A/NDRG2/SYNJ2BP/SEMA7A/SULT1A3/PYCAR…	91
BP	GO:0071248	cellular response to metal ion	60/3484	193/18866	1.49774e-05	0.000680226	0.000567521	CLIC4/A3GALT2/PRKAA2/PTGS2/MYOG/KCNH1/SLC30A10/SLC40A1/SCN5A/WNT5A/TF/PPARGC1A/CCNB1/CRHBP/ADGRV1/SLC12A2/GLRA1/SLC34A1/TFAP2A/GUCA1A/AQP1/ADCY1/SHH/STAR/FABP4/ZNF658/FBP1/ANK3/SYT8/TH/SYT9/SYT12/DLG2/LRRK2/TPH2/SYT1/CPNE6/CAPN3/CHP2/MT3/MT2A/MT1E/MT1M/MT1A/MT1DP/MT1F/MT1G/MT1X/CPNE7/DPEP1/SERPINF1/SLFN14/NEUROD2/ACER1/FOSB/SYT3/SYT5/MMP9/TRPM2/GLRA2	60
BP	GO:0008016	regulation of heart contraction	75/3484	256/18866	1.4998e-05	0.000680226	0.000567521	NPPA/CYP2J2/KCND3/CASQ2/CASQ1/RGS4/RGS2/TNNT2/ADORA1/RYR2/UCN/KCNJ3/DES/SLC4A3/CAV3/ATP2B2/THRB/GPD1L/SCN5A/MYL3/NMU/TACR3/IL2/KCNIP1/NKX2-5/SEMA3A/CHRM2/KCNH2/GATA4/SLC1A1/TMEM38B/CACNA1B/FXYD4/KCNIP2/TH/DRD2/SCN4B/CACNA2D4/SPX/CACNB3/AVPR1A/FOXN4/MYL2/MYH6/MYH7/CHGA/HCN4/CACNG3/ATP2A1/CACNB1/CACNA1G/CACNG4/CACNG1/DSC2/DSG2/TMEM38A/FXYD3/FXYD1/FXYD7/KCNK6/SLC8A2/KCNJ14/CACNG7/CACNG6/TNNI3/ADRA1D…	75
BP	GO:1903524	positive regulation of blood circulation	30/3484	76/18866	1.50648e-05	0.000680226	0.000567521	NPPA/RGS4/PTGS2/RGS2/AVPR1B/RYR2/CHRM3/UCN/OXTR/GHRL/CASR/NMU/TACR3/FGA/FGG/NKX2-5/HRH2/SLC1A1/DBH/AVPR1A/HTR2A/PTGER2/CHGA/ATP2A1/SMTNL2/AVP/ADRA1D/ADA/EDN3/ACE2	30
BP	GO:0050954	sensory perception of mechanical stimulus	55/3484	173/18866	1.63874e-05	0.000734498	0.0006128	COL11A1/CHRNB2/NTRK1/OTOF/UCN/LRP2/MYO3B/PAX3/OTOS/GRM7/LHFPL4/ATP2B2/THRB/CHRNA9/KIT/MARVELD2/ADGRV1/TFAP2A/LHFPL5/CLIC5/MYO6/LHFPL3/ASIC3/EYA1/TRPA1/DRGX/PCDH15/TH/CHRNA10/TUB/CABP2/FZD4/COL2A1/CACNB3/MYO1A/OTOGL/EPYC/P2RX2/GJB6/HTR2A/COCH/GABRB3/STRC/CEMIP/HOMER2/CRYM/MYO15A/COL1A1/BIRC5/MBP/CEACAM16/TMC2/TMPRSS3/TSPEAR/TBX1	55
BP	GO:0035637	multicellular organismal signaling	63/3484	206/18866	1.65042e-05	0.000734498	0.0006128	NPPA/S1PR1/KCND3/CASQ2/CASQ1/RYR2/KCNJ3/SCN3A/SLC4A3/GPR35/GHRL/ATP2B2/SCN5A/KCNMB2/FGF12/GLRA1/KCNIP1/NKX2-5/GRIK2/GPER1/KCNH2/DMRT3/NTRK2/FXYD4/ANK3/KCNIP2/SCN4B/CACNA2D4/CACNB3/SCN8A/AVPR1A/HCN4/CHRNB4/CACNG3/ATP2A1/P2RX1/CACNB1/HCRT/CNTNAP1/CACNA1G/SCN4A/CACNG4/CACNG1/DSC2/DSG2/FXYD3/FXYD1/FXYD7/KCNK6/SLC8A2/KCNJ14/CACNG7/CACNG6/AVP/KCNK15/CACNG2/CACNA1I/TYMP/ACE2/KCND1/CACNA1F/KCNE5/ATP2B3	63
BP	GO:0060047	heart contraction	82/3484	287/18866	1.71314e-05	0.000756962	0.000631543	NPPA/CYP2J2/KCND3/CASQ2/CASQ1/RGS4/RGS2/TNNT2/ADORA1/RYR2/UCN/KCNJ3/DES/SLC4A3/CAV3/ATP2B2/THRB/GPD1L/SCN5A/MYL3/FGF12/NMU/TACR3/IL2/KCNIP1/NKX2-5/SEMA3A/CHRM2/KCNH2/GATA4/SGCZ/SLC1A1/TMEM38B/CACNA1B/FXYD4/KCNIP2/TNNI2/TH/MYBPC3/DRD2/SCN4B/CACNA2D4/SPX/CACNB3/AVPR1A/FOXN4/MYL2/MYH6/MYH7/CHGA/ACTC1/HCN4/CACNG3/ATP2A1/CACNB1/CACNA1G/CACNG4/CACNG1/DSC2/DSG2/NEDD4L/TMEM38A/FXYD3/FXYD1/FXYD7/KCNK6/SLC…	82
BP	GO:0003073	regulation of systemic arterial blood pressure	35/3484	95/18866	1.82054e-05	0.000797947	0.000665737	NPPA/NPPB/CYP4A11/DDAH1/GPR37L1/ADORA1/REN/AVPR1B/OXTR/AGTR1/SUCNR1/NMU/ENPEP/ADAMTS16/ADRB3/ARHGAP42/DRD2/SPX/AVPR1A/P2RX2/POSTN/CMA1/CORO2B/HSD11B2/CYBA/RASL10B/CYP4F12/KCNK6/KLK2/TNNI3/AVP/ADRA1D/EDN3/ACE2/AR	35
BP	GO:0016101	diterpenoid metabolic process	40/3484	114/18866	1.83169e-05	0.000797947	0.000665737	HSPG2/LRP8/ABCA4/CRABP2/CYP27C1/LRP2/UGT1A8/UGT1A9/RHO/ADH5/ADH6/ADH7/CYP4V2/APOM/ALDH8A1/CYP2W1/CYP3A7/CYP3A4/GPC2/AKR1B10/AKR1B15/RARRES2/STAR/SDR16C5/AKR1C1/AKR1C4/CYP26C1/CYP26A1/RBP4/PNLIP/APOA4/RDH12/STRA6/CRABP1/RLBP1/ALDH3A2/RDH8/CYP2S1/AWAT2/GPC4	40
BP	GO:0044282	small molecule catabolic process	119/3484	452/18866	1.90415e-05	0.000823713	0.000687233	MFSD2A/CYP4A11/CPT2/ACADM/DDAH1/ABCD3/HAO2/PKLR/HADHB/KHK/PCYOX1/FABP1/SULT1C4/ACOXL/ACMSD/HNMT/GAD1/HIBCH/ACADL/AGXT/GADL1/XYLB/ALDH1L1/UROC1/ACAD11/EHHADH/IDUA/ADH5/ADH7/ETFDH/HPGD/AGXT2/OXCT1/HMMR/HK3/ADTRP/ALDH5A1/ENPP4/CYP39A1/MMUT/HMGCLL1/BCKDHB/FUT9/ALDH8A1/CYP2W1/NUDT1/TWIST1/GCK/LEP/AKR1B10/IDO2/AUH/ALDOB/FUT7/PHYH/GAD2/ACBD5/MAT1A/GLUD1/CYP26C1/CYP26A1/GOT1/ACADSB/CD44/ASRGL1/ACTN3/CARN…	119
BP	GO:0045471	response to ethanol	42/3484	122/18866	1.94521e-05	0.000835629	0.000697175	CHRNB2/BGLAP/RGS4/RGS2/PRKCE/ADH6/ADH7/IL2/HPGD/OXCT1/CRHBP/IL13/GLRA1/KCNMB1/LEP/GNRH1/EIF4EBP1/STAR/TNC/DBH/GRIN1/GATA3/CDK1/RBP4/TH/PTH/CAT/SPI1/CCND1/DRD2/HTR3A/CD27/GRIN2B/EPS8/ACTC1/ABAT/CCL7/CSF3/FECH/HAMP/AVP/GLRA2	42
BP	GO:0072329	monocarboxylic acid catabolic process	46/3484	138/18866	2.0701e-05	0.000882148	0.000735986	MFSD2A/CYP4A11/CPT2/ACADM/ABCD3/HAO2/HADHB/FABP1/ACOXL/ACADL/AGXT/XYLB/ACAD11/EHHADH/IDUA/ETFDH/HPGD/AGXT2/ADTRP/ALDH5A1/MMUT/CYP2W1/TWIST1/LEP/AUH/PHYH/ACBD5/CYP26C1/CYP26A1/ASRGL1/CPT1A/ACAT1/CRYL1/PCCA/IRS2/SORD/SLC27A2/CRABP1/ABHD2/ABAT/LDHD/ALDH3A2/ACAA2/CYP4F3/CYP4F12/PCK1	46
BP	GO:0007292	female gamete generation	47/3484	142/18866	2.08202e-05	0.000882148	0.000735986	WNT4/MSH4/HORMAD1/TDRD5/PTGS2/RGS2/ASPM/NCAPH/TNFAIP6/DAZL/FOXL2/PTX3/AFP/EREG/HPGD/TRIP13/PRDM9/CCNB1/MEIKIN/MEI4/TTK/ZP3/LEP/SOHLH1/TUBB8/GAS2/MDK/FOSL1/PGR/MMP19/REC8/PAQR5/PLK1/TOP2A/HROB/SPIRE1/BCL2/AMH/ZGLP1/NANOS3/NANOS2/CGB7/KASH5/AURKC/CDC25B/PABPC1L/AURKA	47
BP	GO:0051963	regulation of synapse assembly	38/3484	107/18866	2.14901e-05	0.000904337	0.000754499	EPHB2/ADGRB2/AMIGO1/CHRNB2/NTRK1/WNT3A/OXTR/LHFPL4/GHRL/WNT7A/COLQ/AMIGO3/LRTM1/WNT5A/SLITRK3/EFNA5/LRRTM2/THBS2/ADGRB1/NTRK2/MUSK/NTNG2/GRIN1/BDNF/LRFN4/VSTM5/LRTM2/SLITRK1/SLITRK5/CBLN1/LRFN1/FLRT3/NLGN3/SRPX2/IL1RAPL2/GPC4/SLITRK4/SLITRK2	38
BP	GO:0003002	regionalization	97/3484	355/18866	2.29698e-05	0.000960077	0.000801004	NBL1/DMRTA2/WLS/VANGL2/PBX1/TDRD5/WNT3A/GREM2/OSR1/SIX3/SIX2/OTX1/VAX2/EN1/EPB41L5/TBR1/LRP2/HOXD11/HOXD10/NEUROD1/FZD5/GBX2/WNT7A/WNT5A/FEZF2/CHRD/GSX2/NKX6-1/LEF1/PITX2/SFRP2/BASP1/ISL1/WNT8A/CDX1/NKX2-5/MSX2/PROP1/MDFI/TBX18/SOSTDC1/SP8/HOXA2/HOXA11/EVX1/TBX20/COBL/SEMA3A/WNT2/FEZF1/HIPK2/SMARCD3/XRCC2/SHH/GATA4/ARC/FOXH1/DMRT3/ROR2/BARX1/LHX2/LHX3/CYP26C1/FGF8/EMX2/DYNC2H1/ZBTB16/LRP6/WNT1/HO…	97
BP	GO:0070252	actin-mediated cell contraction	42/3484	123/18866	2.43195e-05	0.00100967	0.000842377	PDPN/KCND3/TNNT2/ADORA1/ACTA1/ACTN2/RYR2/EPB41L5/NEB/KCNJ3/VIL1/DES/CAV3/GPD1L/SCN5A/MYL3/FGF12/KCNH2/GATA4/TPM2/TNNI2/TNNT3/MYBPC3/ACTN3/SCN4B/MYBPC1/MYL2/MYH6/MYH7/ACTC1/HCN4/ATP2A1/MYH8/CACNA1G/DSC2/DSG2/NEDD4L/MYBPC2/TNNT1/TNNI3/MYLK2/KCNE5	42
BP	GO:0042445	hormone metabolic process	66/3484	221/18866	2.44863e-05	0.00100982	0.000842501	WNT4/TSHB/HSD3B1/CRABP2/REN/CYP27C1/UGT1A8/UGT1A9/PPARGC1A/PDGFRA/UGT2B7/AFP/ADH6/ADH7/ENPEP/CPE/GHR/GCNT4/CRHBP/PCSK1/CYP21A2/BMP5/CGA/ALDH8A1/IYD/CYP2W1/CYP3A7/CYP3A4/LEP/AKR1B10/AKR1B15/SHH/STAR/SDR16C5/HSD17B3/FOXE1/NR5A1/AKR1C1/AKR1C4/GATA3/CYP26C1/CYP26A1/RBP4/PRLHR/GAL/GNB3/CMA1/FOXA1/RDH12/DIO2/SCG5/DUOXA1/CYP19A1/CRABP1/CRYM/AANAT/CHST9/RDH8/SLC5A5/CHST8/FFAR3/CYP2S1/LHB/KLK6/ACE2/AWAT2	66
BP	GO:0055123	digestive system development	48/3484	147/18866	2.55011e-05	0.00104114	0.000868632	DAB1/WLS/VANGL2/MIXL1/SIX2/EPB41L5/COL3A1/OXTR/RARB/TGFBR2/WNT5A/SHOX2/NKX3-2/PDGFRA/KIT/CXCL8/FAT4/SFRP2/CCNB1/TCF7/HRH2/SPDEF/AGR2/COBL/RARRES2/SHH/GATA4/BARX1/FOXE1/RET/SFRP5/CCKBR/LGR4/CLMP/CELA1/GLI1/CDX2/EDNRB/STRA6/SALL1/GIP/GATA6/BCL2/OVOL2/NKX2-2/ADA/PTK6/OTC	48
BP	GO:0071300	cellular response to retinoic acid	27/3484	67/18866	2.55824e-05	0.00104114	0.000868632	GJB3/BRINP3/MYOG/WNT9A/WNT3A/OSR1/WNT5A/MYB/HOXA2/AQP1/WNT2/LEP/RORB/TNC/RET/FZD4/WNT5B/WNT10B/FZD10/SERPINF1/SLC6A4/WNT3/COL1A1/PCK1/PTK6/TBX1/WNT7B	27
BP	GO:0060485	mesenchyme development	82/3484	290/18866	2.58533e-05	0.00104529	0.000872095	PDPN/WNT4/TGFBR3/AKNAD1/S100A4/WNT3A/ACTA1/OSR1/SIX2/ACTG2/LOXL3/EPB41L5/FN1/WNT10A/GBX2/TGFBR2/SEMA3B/SEMA3G/WNT5A/IL17RD/DPPA4/LEF1/PITX2/SFRP2/SEMA5A/BASP1/RANBP3L/ISL1/FBXL17/WNT8A/HAND1/NKX2-5/MSX2/BMP5/TWIST1/IL6/TBX20/SEMA3E/SEMA3A/SEMA3D/WNT2/WNT16/SHH/GATA4/LOXL2/NRG1/ZNF703/HAS2/SCX/FOXH1/GATA3/RET/PBLD/CYP26C1/FGF8/MDK/LRP6/HMGA2/ALX1/KITLG/TBX5/EDNRB/FOXA1/GSC/GREM1/ACTC1/SEMA7A/SEMA4…	82
BP	GO:0016042	lipid catabolic process	94/3484	343/18866	2.69109e-05	0.00107485	0.00089676	PLA2G2A/PLA2G2D/PLA2G2F/PLA2G2C/MFSD2A/CYP4A11/CPT2/ANGPTL3/ACADM/ABCD3/HAO2/ADORA1/HSD11B1/HADHB/PRKCE/FABP1/ACOXL/ACADL/ABHD6/ACAD11/EHHADH/PLAAT1/GBA3/ETFDH/HPGD/PLCXD3/FABP6/ADTRP/CLPSL1/CYP39A1/MMUT/CYP2W1/TWIST1/CYP3A4/LEP/AKR1B10/RARRES2/ASAH1/FABP5/FABP4/ENPP2/ACER2/AUH/PHYH/ACBD5/LIPF/CYP26C1/CYP26A1/ADRA2A/PNLIP/PNLIPRP2/LGALS12/CPT1A/ACAT1/APOA4/SORL1/FGF23/CYP27B1/PLA2G1B/HCAR2/LRCOL1…	94
BP	GO:0007611	learning or memory	75/3484	260/18866	2.69321e-05	0.00107485	0.00089676	EPHB2/LHX8/CHRNB2/NTRK1/PTGS2/CNTN2/UCN/EN1/TBR1/OXTR/ATP8A1/KIT/CRHBP/GRIA1/HRH2/AGER/ADCY1/NPTX2/PTPRZ1/DGKI/POMK/ARC/NTRK2/SHC3/MUSK/DBH/GRIN1/EIF4EBP2/SORCS3/TH/BDNF/RAG1/MDK/NRXN2/FOSL1/RIN1/NPAS4/DRD2/GRIN2B/ASIC1/ZNF385A/HTR2A/GMFB/GATM/FOXB1/STRA6/JPH3/SERPINF1/SLC6A4/CCL11/NEUROD2/KAT2A/C1QL1/MAPT/GIP/ITGA3/GALR2/NETO1/ABCA7/SLC8A2/NTF4/SLC17A7/KLK8/PRKCG/BRSK1/SHISA7/LRRN4/SLC12A5/CEBPB…	75
BP	GO:0001523	retinoid metabolic process	38/3484	108/18866	2.73111e-05	0.00108299	0.000903553	HSPG2/LRP8/ABCA4/CRABP2/CYP27C1/LRP2/UGT1A8/UGT1A9/RHO/ADH5/ADH6/ADH7/CYP4V2/APOM/ALDH8A1/CYP2W1/CYP3A7/CYP3A4/GPC2/AKR1B10/AKR1B15/RARRES2/SDR16C5/AKR1C1/AKR1C4/CYP26C1/CYP26A1/RBP4/PNLIP/APOA4/RDH12/STRA6/CRABP1/RLBP1/RDH8/CYP2S1/AWAT2/GPC4	38
BP	GO:0035137	hindlimb morphogenesis	18/3484	37/18866	2.8633e-05	0.00112818	0.000941252	OSR1/AFF3/HOXD10/WNT7A/RARB/PITX1/MSX2/TFAP2B/TWIST1/SHH/OSR2/RSPO2/FGF8/ZBTB16/WNT3/TBX4/SALL3/GDF5	18
BP	GO:0050806	positive regulation of synaptic transmission	54/3484	172/18866	2.88313e-05	0.0011288	0.00094177	PINK1/EPHB2/CHRNB2/NTRK1/RGS4/PTGS2/ADORA1/KISS1/PRKCE/EPHA4/OXTR/WNT7A/NMU/LRRTM2/SCGN/AGER/GRIK2/GPER1/ADCY1/STX1A/CA2/RIMS2/ARC/UNC13B/NTRK2/ROR2/STXBP1/GRIN1/LGI1/SYT9/RAPSN/SYT12/DRD2/GRIN2B/CACNB3/SYT1/ABAT/CACNG3/PRRT2/CA7/CALB2/MPP2/GIP/CACNG4/NETO1/RETN/UNC13A/SLC8A2/GRIN2D/CACNG7/SHISA7/S100B/CACNG2/NLGN3	54
BP	GO:0071805	potassium ion transmembrane transport	65/3484	218/18866	2.96831e-05	0.00115484	0.000963499	NPPA/LRRC38/AMIGO1/KCND3/CASQ2/KCNN3/RGS4/SLC9C2/KCNH1/ACTN2/KCNK12/KCNJ3/CAV3/KCNH8/SLC12A8/KCNMB2/SLC9A3/HCN1/SLC12A2/KCNIP1/KCNMB1/KCNK17/AQP1/KEL/KCNH2/KCNV1/WNK2/TMEM38B/KCNT1/FXYD4/ANK3/KCNMA1/KCNIP2/LRRC55/GAL/KCNH3/NALCN/AKAP6/KCNH5/SLC12A6/HCN4/SLC9A5/KCNG4/KCNAB3/KCNH4/GALR2/NEDD4L/NETO1/TMEM38A/ATP4A/KCNK6/KCNN4/KCNJ14/KCNA7/SLC24A3/KCNK15/KCNS1/SLC12A5/KCNG1/EDN3/KCNQ2/KCNJ6/KCNJ15/KC…	65
BP	GO:0022617	extracellular matrix disassembly	31/3484	82/18866	2.99998e-05	0.00115987	0.000967691	PDPN/ADAMTS4/DPP4/FAP/MELTF/TLL1/PLG/IL6/BMP1/CTSV/TLL2/ADAM8/CD44/MMP7/MMP10/MMP3/MMP12/MMP13/MMP19/CMA1/WDR72/MMP2/CARMIL2/CTRB2/CTRB1/ELANE/KLK2/KLK5/MMP9/MMP11/TIMP1	31
BP	GO:0007204	positive regulation of cytosolic calcium ion concentration	89/3484	322/18866	3.08106e-05	0.00117806	0.000982869	PTGER3/PTGFR/LPAR3/S1PR1/CASQ2/CASQ1/XCL1/KISS1/AVPR1B/RYR2/PRKCE/GPR35/CAV3/OXTR/GHRL/CCR8/CCR9/AGTR1/CHRNA9/PDGFRA/NMU/CXCL13/IL2/IL13/NMUR2/GPER1/CD36/EPO/TRPA1/CCL19/CCL21/TMEM38B/GRIN1/CHRNA10/CCKBR/SAA1/MS4A1/GNG3/P2RY6/DRD2/CXCR5/LRP6/GRIN2B/CACNB3/AVPR1A/TRPV4/PLA2G1B/P2RX2/HTR2A/EDNRB/METTL21C/AKAP6/PTGER2/BDKRB2/BDKRB1/CAPN3/CEMIP/NMB/CD19/PLCG2/JPH3/CYBA/TRPV3/P2RX5/CCR7/HCRT/CCR10/GAL…	89
BP	GO:0007605	sensory perception of sound	49/3484	152/18866	3.08512e-05	0.00117806	0.000982869	COL11A1/CHRNB2/OTOF/UCN/LRP2/MYO3B/PAX3/OTOS/GRM7/LHFPL4/ATP2B2/THRB/CHRNA9/KIT/MARVELD2/ADGRV1/TFAP2A/LHFPL5/CLIC5/MYO6/LHFPL3/EYA1/PCDH15/TH/CHRNA10/TUB/CABP2/FZD4/COL2A1/MYO1A/OTOGL/EPYC/P2RX2/GJB6/COCH/GABRB3/STRC/CEMIP/HOMER2/CRYM/MYO15A/COL1A1/BIRC5/MBP/CEACAM16/TMC2/TMPRSS3/TSPEAR/TBX1	49
BP	GO:0048608	reproductive structure development	116/3484	443/18866	3.11642e-05	0.00118271	0.00098675	WNT4/GJB5/GJB3/LHX8/MSH4/NUP210L/NTRK1/PTGS2/ASPM/ETNK2/REN/OSR1/TCF23/LRP2/FZD5/PTPRN/INHA/GHRL/WNT7A/WNT5A/FOXL2/PTX3/PDGFRA/KIT/AFP/EREG/LEF1/SFRP2/ADAM29/TLR3/ZFP42/BASP1/PRLR/FST/CSF2/TCF7/HAND1/ADAM19/MDFI/BMP5/PLG/NUDT1/HOXA11/ZP3/SEMA3A/VGF/WNT2/LEP/SHH/GATA4/GNRH1/STAR/CYP7B1/SCX/DMRTA1/ROR2/HSD17B3/CTSV/TNC/NR5A1/LHX3/GATA3/NCOA4/RBP4/FGF8/UTF1/ASCL2/PHLDA2/E2F8/GAS2/LGR4/FOSL1/CCND1/FZ…	116
BP	GO:0097756	negative regulation of blood vessel diameter	32/3484	86/18866	3.25575e-05	0.00122061	0.00101837	HTR1D/CRP/PTGS2/ADORA1/AVPR1B/CHRM3/OXTR/CASR/AGTR1/KCNMB2/FGA/FGG/HRH2/LEP/KEL/DBH/ADRA2A/PIK3C2A/ARHGAP42/AVPR1A/HTR2A/EDNRB/CHGA/BDKRB2/P2RX1/SMTNL2/SLC6A4/COMP/AVP/ADRA1D/EDN3/ACE2	32
BP	GO:0015909	long-chain fatty acid transport	29/3484	75/18866	3.28517e-05	0.00122251	0.00101995	PLA2G2A/PLA2G2D/PLA2G2F/PLA2G2C/MFSD2A/CPT2/PRKAA2/ABCD3/AVPR1B/FABP1/ACSL1/NMUR2/CD36/FABP5/FABP4/PLIN2/LCN1/LCN12/CPT1A/THRSP/DRD2/SPX/PLA2G1B/IRS2/BDKRB2/SLC27A2/NMB/PLA2G3/PLA2G6	29
BP	GO:0022407	regulation of cell-cell adhesion	115/3484	439/18866	3.30033e-05	0.00122251	0.00101995	PDPN/CELA2A/PLA2G2D/PLA2G2F/WNT4/PLPP3/IL23R/VCAM1/XCL1/WNT3A/LOXL3/ZAP70/IL36B/IL1RN/EPB41L5/DPP4/ITGA6/CTLA4/IGFBP2/PDCD1/TGFBR2/WNT5A/NFKBIZ/HHLA2/TIGIT/IL20RB/SOX2/CXCL13/LEF1/IL2/FGA/FGG/TENM3/EFNA5/MEGF10/IL4/ADAM19/ADTRP/CDSN/AGER/TNFRSF21/FUT9/MYB/PLG/CARD11/IL6/ZP3/EPO/LEP/PODXL/SHH/BLK/GNRH1/ZNF703/HAS2/CCL19/CCL21/FUT7/IL2RA/GATA3/ANK3/ADAM8/CD44/RAG1/MDK/CD6/CD5/SCGB1A1/CCDC88B/RDX/ZB…	115
BP	GO:0072676	lymphocyte migration	40/3484	117/18866	3.63806e-05	0.00133959	0.00111763	PADI2/ARTN/S1PR1/ECM1/S100A7/XCL2/XCL1/ZAP70/CCL20/WNT5A/CXCL13/SLC12A2/ADTRP/MYO1G/CCL26/CYP7B1/CCL19/CCL21/FUT7/GATA3/RET/C10orf99/CH25H/ADAM8/SAA1/KLRK1/KLRC4-KLRK1/HSD3B7/PYCARD/CCL17/CCL7/CCL11/CCL13/CCL5/CCR7/MADCAM1/TNFSF14/CCL25/AIRE/CXCR3	40
BP	GO:0003018	vascular process in circulatory system	58/3484	190/18866	3.71226e-05	0.00135882	0.00113368	NPPA/NPPB/HTR1D/MFSD2A/DDAH1/CRP/PTGS2/RGS2/ADORA1/AVPR1B/CHRM3/UCN/OXTR/CASR/AGTR1/KCNMB2/ABCG2/FGA/FGG/OCLN/KCNMB1/HRH2/SLC22A2/GPER1/CD36/ABCB1/LEP/KEL/ADRB3/FABP5/ANGPT1/TEK/TJP2/DBH/KCNMA1/ADRA2A/PIK3C2A/PDE2A/ARHGAP42/AVPR1A/TRPV4/HTR2A/EDNRB/CHGA/BDKRB2/C2CD4A/C2CD4B/P2RX1/SMTNL2/SLC6A4/UTS2R/COMP/CEACAM1/AVP/ADRA1D/EDN3/PLA2G6/ACE2	58
BP	GO:0030048	actin filament-based movement	49/3484	153/18866	3.73483e-05	0.00135904	0.00113386	PDPN/FNBP1L/KCND3/TNNT2/ADORA1/ACTA1/ACTN2/RYR2/EPB41L5/NEB/KCNJ3/VIL1/DES/CAV3/GPD1L/SCN5A/MYL3/FGF12/MYO6/MYO1G/KCNH2/GATA4/TPM2/TNNI2/TNNT3/MYBPC3/ACTN3/SCN4B/MYO1A/MYBPC1/MYL2/MYH6/MYH7/ACTC1/HCN4/ATP2A1/MYH8/MYO15A/CACNA1G/DSC2/DSG2/MYO5B/NEDD4L/MYBPC2/TNNT1/TNNI3/MYLK2/WAS/KCNE5	49
BP	GO:0070372	regulation of ERK1 and ERK2 cascade	85/3484	306/18866	3.77781e-05	0.00136664	0.0011402	PLA2G2A/EPHB2/S100A7/NTRK1/SLAMF1/XCL2/XCL1/CHI3L1/SLC30A10/EMILIN1/MARCO/GCG/FN1/CCL20/CASR/THPO/CHRNA9/PDGFRA/KDR/NPNT/FGA/FGG/RAPGEF2/FGF18/AGER/PKHD1/ROS1/EZR/GPER1/BMPER/CCL26/CD36/EPO/GATA4/ALKAL1/ANGPT1/TEK/CCL19/CCL21/WNK2/FGF8/NLRP6/CHRNA10/CAVIN3/CD44/TBC1D10C/P2RY6/OR2AT4/PDGFD/DRD2/FGF23/C1QL4/MAP3K12/IL26/PTPRR/TRPV4/TNFSF11/HTR2A/NDRG2/SYNJ2BP/SEMA7A/PYCARD/NOD2/MT3/CCL17/CRYBA1/CCL…	85
BP	GO:0048644	muscle organ morphogenesis	31/3484	83/18866	3.94887e-05	0.00141317	0.00117903	TGFBR3/S1PR1/COL11A1/VANGL2/TNNT2/RYR2/LRP2/COL3A1/MYL3/WNT5A/SHOX2/ISL1/HAND1/NKX2-5/TBX20/WNT2/NRG1/FOXH1/ANKRD1/MYBPC3/MYL2/MYH6/MYH7/GSC/ACTC1/ZFPM1/FZD2/TNNI3/MYLK2/TBX1/LIF	31
BP	GO:0019226	transmission of nerve impulse	28/3484	72/18866	3.95213e-05	0.00141317	0.00117903	S1PR1/SCN3A/GPR35/GHRL/SCN5A/KCNMB2/FGF12/GLRA1/GRIK2/GPER1/DMRT3/NTRK2/ANK3/SCN8A/AVPR1A/CHRNB4/CACNG3/P2RX1/HCRT/CNTNAP1/CACNA1G/SCN4A/CACNG4/CACNG7/AVP/CACNG2/CACNA1I/TYMP	28
BP	GO:0019933	cAMP-mediated signaling	60/3484	199/18866	4.12085e-05	0.00146503	0.0012223	CNR2/ADGRB2/PTGER3/PTGFR/LPAR3/S1PR1/RGS2/UCN/GCG/RAPGEF4/CALCRL/UCN2/PEX5L/GPR78/PF4/RAPGEF2/ADCY2/MRAP2/PDE7B/ADGRG6/GPER1/ADCY1/PCLO/ADRB3/RIMS2/ADGRB1/ADGRD2/EIF4EBP2/ADRA2A/PTH/LGR4/GPHA2/GAL/PDE2A/DRD2/PTHLH/ADGRD1/AKAP6/PTGER2/CHGA/ADCY9/ADGRG3/MC1R/KSR1/CRHR1/GIP/GALR2/MC4R/GALR1/ADGRE1/S1PR2/PTGER1/ADGRE2/LPAR2/APLP1/GIPR/ADRA1D/MRAP/ADGRG2/ADGRG4	60
BP	GO:0007389	pattern specification process	118/3484	455/18866	4.21641e-05	0.00149044	0.00124349	NBL1/GRHL3/DMRTA2/WLS/VANGL2/PBX1/TDRD5/LEFTY1/WNT3A/GREM2/OSR1/SIX3/SIX2/OTX1/VAX2/EN1/EPB41L5/TBR1/LRP2/HOXD12/HOXD11/HOXD10/NEUROD1/SATB2/FZD5/GBX2/WNT7A/TGFBR2/WNT5A/FEZF2/ARL6/ZIC1/CHRD/NKX3-2/GSX2/NKX6-1/LEF1/PITX2/SFRP2/IRX4/BASP1/ISL1/FST/WNT8A/CDX1/HAND1/NKX2-5/MSX2/PROP1/MDFI/BMP5/TBX18/SOSTDC1/SP8/HOXA2/HOXA11/EVX1/TBX20/COBL/SEMA3A/WNT2/FEZF1/HIPK2/SMARCD3/GALNT11/XRCC2/SHH/GATA4/EYA1…	118
BP	GO:0050920	regulation of chemotaxis	67/3484	229/18866	4.35777e-05	0.0015231	0.00127074	PADI2/NBL1/ARTN/ZSWIM5/F3/S1PR1/S100A7/SLAMF8/XCL2/XCL1/WNT3A/TBR1/DPP4/SCG2/PRSS56/SEMA3B/SEMA3G/WNT5A/FEZF2/CASR/SUCNR1/PDGFRA/KDR/CXCL8/CXCL13/SEMA5A/IL4/FGF18/TUBB2B/AGER/SMOC2/IL6/CCL26/HSPB1/SEMA3E/SEMA3A/SEMA3D/SERPINE1/PLXNA4/RARRES2/CCL19/CCL21/MDK/PDGFD/KLRK1/KLRC4-KLRK1/IL23A/TRPV4/PRKD1/PGF/GREM1/CYP19A1/DAPK2/SEMA7A/SEMA4B/CCL7/CCL5/CCR7/WNT3/ELANE/TNFSF14/DEFB124/LBP/EDN3/RAC2/VEGFD…	67
BP	GO:0045785	positive regulation of cell adhesion	112/3484	428/18866	4.35879e-05	0.0015231	0.00127074	TNFRSF18/PDPN/WNT4/COL16A1/PLPP3/IL23R/VCAM1/VAV3/XCL1/WNT3A/EMILIN1/PRKCE/ZAP70/IL36B/EPB41L5/DPP4/ITGA6/CTLA4/FN1/IGFBP2/PDCD1/TGFBR2/CSPG5/WNT5A/NFKBIZ/HHLA2/CCDC80/SOX2/CHRD/KDR/CXCL13/DMP1/IBSP/NPNT/LEF1/IL2/SFRP2/FGA/FGG/MEGF10/IL4/ADAM19/AGER/MYB/SMOC2/CARD11/AGR2/IL6/ZP3/CD36/EPO/COL26A1/LEP/PODXL/SHH/ANGPT1/HAS2/TEK/CCL19/CCL21/FUT7/IL2RA/GATA3/RET/ANK3/ADAM8/SAA1/CD44/RAG1/MDK/CD6/CD5/C…	112
BP	GO:0060415	muscle tissue morphogenesis	29/3484	76/18866	4.38265e-05	0.0015231	0.00127074	TGFBR3/S1PR1/COL11A1/VANGL2/TNNT2/RYR2/LRP2/COL3A1/MYL3/WNT5A/SHOX2/ISL1/HAND1/NKX2-5/TBX20/WNT2/NRG1/FOXH1/ANKRD1/MYBPC3/MYL2/MYH6/MYH7/ACTC1/ZFPM1/FZD2/TNNI3/MYLK2/TBX1	29
BP	GO:0009913	epidermal cell differentiation	98/3484	365/18866	4.43133e-05	0.00153141	0.00127767	CELA2A/CLIC4/SFN/PTCH2/TCHH/RPTN/LCE5A/LCE1C/IVL/SPRR1A/SPRR3/SPRR1B/SPRR2D/SPRR2A/S100A7/PKP1/IRF6/WNT5A/ZBED2/EREG/PITX2/SPINK6/MSX2/CDSN/LHFPL5/MYO6/SFRP4/WNT16/ASAH1/CTSV/PKP3/KRTAP5-1/KRTAP5-4/KRTAP5-6/KRTAP5-7/KRTAP5-10/KRTAP5-11/EXPH5/KRT80/KRT81/KRT84/KRT82/KRT75/KRT6B/KRT6C/KRT6A/KRT5/KRT72/KRT77/KRT4/KRT79/KRT78/GLI1/CYP27B1/TGM1/TGM5/STRC/CERS3/DNASE1L2/CDH3/FOXN1/KRT24/KRT25/KRT27/KRT…	98
BP	GO:0008217	regulation of blood pressure	57/3484	187/18866	4.51496e-05	0.00154263	0.00128703	NPPA/NPPB/CYP4A11/DDAH1/PTGS2/GPR37L1/ADORA1/REN/AVPR1B/UCN/OXTR/AGTR1/SUCNR1/NMU/ADH5/TACR3/ENPEP/ADAMTS16/NPR3/LVRN/COL1A2/LEP/ADRB3/CACNA1B/ARHGAP42/DRD2/GNB3/SPX/TAC3/AVPR1A/TRHDE/P2RX2/POSTN/EDNRB/MYH6/CMA1/CHGA/BDKRB1/CORO2B/ABAT/HSD11B2/CYBA/P2RX1/NOS2/RASL10B/UTS2R/CYP4F12/FFAR3/KCNK6/KLK2/TNNI3/AVP/ADRA1D/EDN3/ACE2/AR/BRS3	57
BP	GO:0035107	appendage morphogenesis	48/3484	150/18866	4.56355e-05	0.00154263	0.00128703	CRABP2/PBX1/PRRX1/WNT9A/OSR1/AFF3/EN1/SP9/EVX2/HOXD12/HOXD10/WNT7A/RARB/WNT5A/SHOX2/FRAS1/LEF1/SFRP2/FBN2/PITX1/MSX2/TFAP2A/RUNX2/TFAP2B/TWIST1/SP8/HOXA11/DLX5/SHH/OSR2/RSPO2/ROR2/FGF8/DYNC2H1/ZBTB16/LRP6/COL2A1/HOXC11/ALX1/TBX5/FREM2/GREM1/SALL1/WNT3/TBX4/SALL3/GDF5/SALL4	48
BP	GO:0035108	limb morphogenesis	48/3484	150/18866	4.56355e-05	0.00154263	0.00128703	CRABP2/PBX1/PRRX1/WNT9A/OSR1/AFF3/EN1/SP9/EVX2/HOXD12/HOXD10/WNT7A/RARB/WNT5A/SHOX2/FRAS1/LEF1/SFRP2/FBN2/PITX1/MSX2/TFAP2A/RUNX2/TFAP2B/TWIST1/SP8/HOXA11/DLX5/SHH/OSR2/RSPO2/ROR2/FGF8/DYNC2H1/ZBTB16/LRP6/COL2A1/HOXC11/ALX1/TBX5/FREM2/GREM1/SALL1/WNT3/TBX4/SALL3/GDF5/SALL4	48
BP	GO:1905039	carboxylic acid transmembrane transport	48/3484	150/18866	4.56355e-05	0.00154263	0.00128703	PDPN/CPT2/PRKAA2/ABCD3/RGS4/RGS2/SLC3A1/LRP2/SLC66A1L/SLC7A14/SLC6A19/SLC6A18/SLC22A4/SLC25A2/SLC6A7/SLC36A3/SLC22A2/MPC1/SLC7A13/SLC1A1/SLC16A12/SLC6A5/SLC5A12/CPT1A/THRSP/SLC6A13/SLC38A4/SLC6A15/SLC5A8/SLC25A30/IRS2/AQP9/STRA6/SLC7A5/SLC16A11/SLC47A1/SLC13A2/SLC1A6/SLC7A9/SLC17A7/SLC13A3/SLC7A4/ACE2/CLTRN/SLC38A5/PRAF2/SLC7A3/SLC6A14	48
BP	GO:0071241	cellular response to inorganic substance	65/3484	221/18866	4.71637e-05	0.00158311	0.00132081	CLIC4/A3GALT2/PRKAA2/ADCY10/PTGS2/MYOG/KCNH1/SLC30A10/SLC40A1/SCN5A/WNT5A/TF/PPARGC1A/CCNA2/CCNB1/CRHBP/ADGRV1/SLC12A2/GLRA1/SLC34A1/TFAP2A/GUCA1A/AQP1/ADCY1/SHH/STAR/FABP4/ZNF658/FBP1/ANK3/SYT8/TH/SYT9/SYT12/DLG2/MMP3/DDX11/LRRK2/TPH2/SYT1/CPNE6/CAPN3/BLM/CHP2/MT3/MT2A/MT1E/MT1M/MT1A/MT1DP/MT1F/MT1G/MT1X/CPNE7/DPEP1/SERPINF1/SLFN14/NEUROD2/ACER1/FOSB/SYT3/SYT5/MMP9/TRPM2/GLRA2	65
BP	GO:0061458	reproductive system development	116/3484	447/18866	4.7345e-05	0.00158311	0.00132081	WNT4/GJB5/GJB3/LHX8/MSH4/NUP210L/NTRK1/PTGS2/ASPM/ETNK2/REN/OSR1/TCF23/LRP2/FZD5/PTPRN/INHA/GHRL/WNT7A/WNT5A/FOXL2/PTX3/PDGFRA/KIT/AFP/EREG/LEF1/SFRP2/ADAM29/TLR3/ZFP42/BASP1/PRLR/FST/CSF2/TCF7/HAND1/ADAM19/MDFI/BMP5/PLG/NUDT1/HOXA11/ZP3/SEMA3A/VGF/WNT2/LEP/SHH/GATA4/GNRH1/STAR/CYP7B1/SCX/DMRTA1/ROR2/HSD17B3/CTSV/TNC/NR5A1/LHX3/GATA3/NCOA4/RBP4/FGF8/UTF1/ASCL2/PHLDA2/E2F8/GAS2/LGR4/FOSL1/CCND1/FZ…	116
BP	GO:0097305	response to alcohol	68/3484	234/18866	4.84942e-05	0.00161282	0.0013456	LRP8/PRKAA2/PTGFR/TGFBR3/HSD3B1/CHRNB2/BGLAP/RGS4/RGS2/PRKCE/TGFBR2/GRAMD1C/ADH6/ADH7/IL2/HPGD/ADCY2/OXCT1/CRHBP/EFNA5/IL13/GLRA1/KCNMB1/ADCY1/LEP/GNRH1/EIF4EBP1/STAR/CCL19/CCL21/KLF9/TNC/DBH/GRIN1/GATA3/CDK1/RBP4/TH/PTH/CAT/SPI1/FOSL1/NPAS4/CCND1/P2RY6/DRD2/HTR3A/GRAMD1B/CD27/LRP6/GRIN2B/EPS8/AVPR1A/PTGER2/ACTC1/BLM/ABAT/CYBA/CCL7/CSF3/CCR7/AANAT/FECH/HAMP/MAP4K1/FOSB/AVP/GLRA2	68
BP	GO:0015837	amine transport	35/3484	99/18866	4.97485e-05	0.00163108	0.00136083	PINK1/CHRNB2/RGS4/RGS2/ADORA1/GRM7/OXTR/TRH/SLC12A2/SLC22A2/DDC/STX1A/LEP/STXBP1/SNCG/ADRA2A/SLC18A2/SYT8/TH/SYT9/SYT12/DRD2/AVPR1A/SYT1/HTR2A/CHGA/AQP9/CHRNA3/ABAT/FFAR3/SYT3/SYT5/AVP/ACE2/CLTRN	35
BP	GO:0090277	positive regulation of peptide hormone secretion	35/3484	99/18866	4.97485e-05	0.00163108	0.00136083	C1QTNF12/KISS1/UCN/PRKCE/GCG/GHRL/MYRIP/CASR/TRH/NMU/NKX6-1/FGA/FGG/OXCT1/ISL1/RFX6/GPER1/GCK/BLK/SYBU/GLUD1/RBP4/DRD2/TM7SF3/TNFSF11/IRS2/GPR68/ABAT/RASL10B/GIP/GRP/FFAR1/GIPR/PLA2G6/CLTRN	35
BP	GO:0001654	eye development	102/3484	384/18866	4.9834e-05	0.00163108	0.00136083	MFAP2/EPHB2/GRHL3/CLIC4/COL8A2/MFSD2A/FOXE3/OLFM3/PBX1/WNT9A/SIX3/EFEMP1/VAX2/NEUROD1/FZD5/PRSS56/WNT7A/THRB/RARB/TGFBR2/WNT5A/ARL6/NECTIN3/RHO/BFSP2/FOXL2/SOX2/CRYGS/PDGFRA/PITX2/GPM6A/TENM3/HCN1/FBN2/PDE6A/GRM6/TFAP2A/TULP1/OPN5/TFAP2B/TWIST1/ACHE/WNT2/TSPAN12/WNT16/HIPK2/SMARCD3/CRYGN/SHH/RP1/OSR2/RORB/NTRK2/LHX2/COL5A1/GATA3/RET/ATOH7/OPN4/RBP4/PDE6C/PITX3/VAX1/TH/TUB/BDNF/ROM1/TCIRG1/TSKU/FZ…	102
BP	GO:0021953	central nervous system neuron differentiation	58/3484	192/18866	5.16685e-05	0.00168222	0.00140349	EPHB2/LHX8/CHRNB2/CNTN2/WNT3A/TBR1/HOXD10/SATB2/EPHA4/GBX2/WNT7A/WNT5A/FEZF2/GSX2/NKX6-1/SFRP2/RAPGEF2/ISL1/OTP/SPOCK1/OLIG3/EVX1/TBX20/SEMA3A/DLX5/WNT2/LEP/PLXNA4/SHH/MNX1/UNC5D/DMRT3/NTRK2/LHX3/LBX1/FGF8/KNDC1/GDPD5/TSKU/DYNC2H1/DRD2/LRP6/WNT1/FAIM2/FOXN4/LHX5/SOX1/FOXG1/ISL2/CBLN1/SALL1/LHX1/MAPT/WNT3/B4GALT6/SALL3/ATF5/NKX2-2	58
BP	GO:0051047	positive regulation of secretion	92/3484	340/18866	5.47386e-05	0.00176486	0.00147244	C1QTNF12/NPPA/NPPB/PINK1/CYP4A11/WLS/CHRNB2/ADORA1/KISS1/AVPR1B/UCN/PRKCE/GCG/CDK5R2/INHA/OXTR/GHRL/MYRIP/CASR/TRH/FOXL2/NMU/NKX6-1/IL2/FGA/FGG/OXCT1/ISL1/SLC12A2/IL13/IL4/RFX6/MYB/EZR/GPER1/IL6/AQP1/GCK/STX1A/ZP3/ACHE/LEP/BLK/SYBU/UNC13B/STXBP1/GLUD1/ANKRD1/RBP4/ADAM8/SYT9/SAA1/GAL/EXPH5/DRD2/SORL1/TM7SF3/AVPR1A/IFNG/IL26/SYT1/PLA2G1B/HCAR2/TNFSF11/EDNRB/IRS2/GPR68/CYP19A1/NMB/ABAT/PRRT2/CYBA/SL…	92
BP	GO:0070098	chemokine-mediated signaling pathway	32/3484	88/18866	5.50251e-05	0.00176486	0.00147244	PADI2/ACKR1/XCL2/XCL1/CCL20/GPR35/CCR8/CCR9/THPO/CXCL8/CXCL6/PF4V1/CXCL1/PF4/CXCL5/CXCL3/CXCL2/CXCL13/CCL26/CCL19/CCL21/CXCR5/CCL17/CCL7/CCL11/CCL13/CCL5/CCR7/CCR10/CCL25/TFF2/CXCR3	32
BP	GO:1903825	organic acid transmembrane transport	48/3484	151/18866	5.50627e-05	0.00176486	0.00147244	PDPN/CPT2/PRKAA2/ABCD3/RGS4/RGS2/SLC3A1/LRP2/SLC66A1L/SLC7A14/SLC6A19/SLC6A18/SLC22A4/SLC25A2/SLC6A7/SLC36A3/SLC22A2/MPC1/SLC7A13/SLC1A1/SLC16A12/SLC6A5/SLC5A12/CPT1A/THRSP/SLC6A13/SLC38A4/SLC6A15/SLC5A8/SLC25A30/IRS2/AQP9/STRA6/SLC7A5/SLC16A11/SLC47A1/SLC13A2/SLC1A6/SLC7A9/SLC17A7/SLC13A3/SLC7A4/ACE2/CLTRN/SLC38A5/PRAF2/SLC7A3/SLC6A14	48
BP	GO:0048880	sensory system development	104/3484	394/18866	5.54971e-05	0.00176961	0.00147641	MFAP2/EPHB2/GRHL3/CLIC4/COL8A2/MFSD2A/FOXE3/OLFM3/PBX1/WNT9A/SIX3/EFEMP1/VAX2/NEUROD1/FZD5/PRSS56/WNT7A/THRB/RARB/TGFBR2/WNT5A/ARL6/NECTIN3/RHO/BFSP2/FOXL2/SOX2/CRYGS/PDGFRA/PITX2/GPM6A/TENM3/HCN1/ISL1/FBN2/PDE6A/GRM6/TFAP2A/TULP1/OPN5/TFAP2B/TWIST1/SEMA3A/ACHE/WNT2/TSPAN12/WNT16/HIPK2/SMARCD3/CRYGN/SHH/RP1/OSR2/RORB/NTRK2/LHX2/COL5A1/GATA3/RET/ATOH7/OPN4/RBP4/PDE6C/PITX3/VAX1/TH/TUB/BDNF/ROM1/TC…	104
BP	GO:0048565	digestive tract development	44/3484	135/18866	5.70551e-05	0.00180996	0.00151007	DAB1/VANGL2/MIXL1/SIX2/EPB41L5/COL3A1/OXTR/RARB/TGFBR2/WNT5A/SHOX2/NKX3-2/PDGFRA/KIT/CXCL8/FAT4/SFRP2/CCNB1/TCF7/HRH2/SPDEF/AGR2/COBL/RARRES2/SHH/GATA4/FOXE1/RET/SFRP5/CCKBR/LGR4/CLMP/GLI1/CDX2/EDNRB/STRA6/SALL1/GATA6/BCL2/OVOL2/NKX2-2/ADA/PTK6/OTC	44
BP	GO:0035249	synaptic transmission, glutamatergic	34/3484	96/18866	6.07649e-05	0.00191781	0.00160006	NTRK1/PTGS2/ADORA1/UCN/GRM7/OXTR/GRM2/GRM6/GRM4/GRIK2/GRM3/DGKI/UNC13B/SHC3/ROR2/STXBP1/GRIN1/CNIH2/DRD2/GRIK4/LRRK2/SYT1/HTR2A/CACNG3/P2RX1/CACNG4/UNC13A/SLC17A7/CACNG7/GRIK1/CACNG2/PLA2G6/MAPK8IP2/NLGN3	34
BP	GO:0008406	gonad development	65/3484	223/18866	6.36279e-05	0.00199798	0.00166694	WNT4/LHX8/MSH4/NUP210L/NTRK1/ASPM/REN/OSR1/LRP2/PTPRN/INHA/WNT5A/FOXL2/PTX3/PDGFRA/KIT/AFP/EREG/SFRP2/ADAM29/TLR3/ZFP42/BASP1/FST/NUDT1/HOXA11/ZP3/SEMA3A/VGF/LEP/GATA4/GNRH1/STAR/SCX/DMRTA1/CTSV/NR5A1/GATA3/NCOA4/FGF8/UTF1/GAS2/CCND1/FZD4/PGR/AMHR2/MMP19/KITLG/REC8/CYP19A1/NUPR1/SALL1/FANCA/SOX15/TEX19/GATA6/BCL2/AMH/RETN/LHB/RAD21L1/CEBPB/TFAP2C/NR0B1/AR	65
BP	GO:0003015	heart process	82/3484	297/18866	6.44857e-05	0.00201469	0.00168088	NPPA/CYP2J2/KCND3/CASQ2/CASQ1/RGS4/RGS2/TNNT2/ADORA1/RYR2/UCN/KCNJ3/DES/SLC4A3/CAV3/ATP2B2/THRB/GPD1L/SCN5A/MYL3/FGF12/NMU/TACR3/IL2/KCNIP1/NKX2-5/SEMA3A/CHRM2/KCNH2/GATA4/SGCZ/SLC1A1/TMEM38B/CACNA1B/FXYD4/KCNIP2/TNNI2/TH/MYBPC3/DRD2/SCN4B/CACNA2D4/SPX/CACNB3/AVPR1A/FOXN4/MYL2/MYH6/MYH7/CHGA/ACTC1/HCN4/CACNG3/ATP2A1/CACNB1/CACNA1G/CACNG4/CACNG1/DSC2/DSG2/NEDD4L/TMEM38A/FXYD3/FXYD1/FXYD7/KCNK6/SLC…	82
BP	GO:0006865	amino acid transport	49/3484	156/18866	6.50883e-05	0.0020233	0.00168806	PDPN/RGS4/RGS2/ADORA1/SLC3A1/SLC11A1/GRM7/SLC6A11/GRM2/TRH/SLC66A1L/SLC7A14/SLC6A19/SLC6A18/SLC12A2/SLC22A4/SLC25A48/SLC25A2/SLC6A7/SLC36A3/SLC22A2/STX1A/LEP/SLC7A13/SLC1A1/UNC13B/NTRK2/STXBP1/SLC6A5/BDNF/SLC6A13/SLC38A4/AVPR1A/SYT1/SLC6A15/ABAT/SLC7A5/SLC47A1/SLC1A6/SLC7A9/SLC17A7/AVP/SLC7A4/ACE2/CLTRN/SLC38A5/PRAF2/SLC7A3/SLC6A14	49
BP	GO:0031644	regulation of nervous system process	47/3484	148/18866	6.72653e-05	0.00208052	0.0017358	OPRD1/DLGAP3/RGS4/ADORA1/GPR35/GHRL/WNT7A/TAFA4/FGF12/NMU/TPPP/GLRA1/NMUR2/TNFRSF21/STX1A/NPTX2/DLGAP2/FABP5/RIMS2/UNC13B/GRIN1/ZNF488/CNIH2/SPX/LRRK2/CACNB3/AVPR1A/EDNRB/CHRNB4/ABAT/SHISA9/ITGAX/CBLN1/HCRT/CACNG4/NETO1/S1PR2/SLC8A2/GRIN2D/KLK8/SHISA7/AVP/S100B/NPTXR/TYMP/NLGN3/HTR2C	47
BP	GO:0048562	embryonic organ morphogenesis	83/3484	302/18866	6.93911e-05	0.00212853	0.00177586	MFAP2/EPHB2/GRHL3/COL11A1/VANGL2/PRRX1/WNT9A/WNT3A/RYR2/OSR1/SIX3/SIX2/EFEMP1/OTX1/VAX2/TBR1/MYO3B/HOXD10/NEUROD1/SATB2/FZD5/GBX2/RARB/TGFBR2/WNT5A/FOXL2/ZIC1/SHOX2/NKX3-2/CHRNA9/PDGFRA/FBN2/TCF7/HAND1/NKX2-5/TFAP2A/LHFPL5/MDFI/RUNX2/MYO6/TWIST1/HOXA2/HOXA11/TBX20/DLX5/WNT16/HIPK2/SHH/GATA4/EYA1/OSR2/CTHRC1/FOXH1/PAX5/ROR2/FOXE1/GATA3/RBP4/LBX1/FGF8/HMX2/TH/CHRNA10/MFAP5/LRP6/COL2A1/WNT1/HOXC11/G…	83
BP	GO:0042476	odontogenesis	43/3484	132/18866	6.98049e-05	0.00212853	0.00177586	CSF3R/LHX8/BGLAP/OSR1/EDAR/ITGA6/WNT10A/SCN5A/PDGFRA/ENAM/ODAPH/DMP1/LEF1/PITX2/FST/HAND1/MSX2/SLC34A1/TFAP2A/RUNX2/SOSTDC1/TWIST1/AQP1/COL1A2/SERPINE1/SHH/CA2/OSR2/RSPO2/DMRT3/TNC/FGF8/TCIRG1/RELT/LRP6/TNFSF11/WDR72/COL1A1/FAM20A/ACP4/KLK5/TSPEAR/TBX1	43
BP	GO:0006721	terpenoid metabolic process	41/3484	124/18866	6.985e-05	0.00212853	0.00177586	HSPG2/LRP8/ABCA4/HMGCS2/CRABP2/CYP27C1/LRP2/UGT1A8/UGT1A9/RHO/ADH5/ADH6/ADH7/CYP4V2/APOM/ALDH8A1/CYP2W1/CYP3A7/CYP3A4/GPC2/AKR1B10/AKR1B15/RARRES2/STAR/SDR16C5/AKR1C1/AKR1C4/CYP26C1/CYP26A1/RBP4/PNLIP/APOA4/RDH12/STRA6/CRABP1/RLBP1/ALDH3A2/RDH8/CYP2S1/AWAT2/GPC4	41
BP	GO:0021536	diencephalon development	28/3484	74/18866	7.02465e-05	0.00213012	0.00177719	WNT4/CHRNB2/SIX3/OTX1/GBX2/WNT5A/SOX2/PITX2/SEMA5A/ISL1/OTP/PITX1/PROP1/POU3F2/SEMA3A/SHH/TAL2/LHX3/FGF8/DRD2/LRP6/WNT1/GLI1/FOXB1/SALL1/RAX/PTCHD1/NR0B1	28
BP	GO:0048568	embryonic organ development	116/3484	451/18866	7.10434e-05	0.00214378	0.00178858	MFAP2/EPHB2/GRHL3/GJB5/COL11A1/VANGL2/PBX1/PRRX1/WNT9A/WNT3A/RYR2/OSR1/SIX3/SIX2/EFEMP1/OTX1/VAX2/EN1/TBR1/MYO3B/HOXD10/NEUROD1/SATB2/FZD5/GBX2/RARB/TGFBR2/WNT5A/FOXL2/ZIC1/SHOX2/NKX3-2/CHRNA9/PDGFRA/KIT/KDR/CXCL8/LEF1/FBN2/CSF2/TCF7/HAND1/NKX2-5/TUBB2B/TFAP2A/LHFPL5/MDFI/RUNX2/BMP5/MYO6/PLG/TWIST1/HOXA2/HOXA11/TBX20/COBL/DLX5/WNT2/WNT16/HIPK2/RARRES2/EN2/SHH/GATA4/EYA1/OSR2/CTHRC1/FOXH1/PAX5/ROR…	116
BP	GO:0060033	anatomical structure regression	11/3484	18/18866	7.37855e-05	0.00221571	0.0018486	LEF1/OPN5/OPN4/TH/SPI1/CD248/DRD2/AMHR2/GLI1/FLT1/AMH	11
BP	GO:0097485	neuron projection guidance	79/3484	285/18866	7.52052e-05	0.00224342	0.00187171	RAP1GAP/EPHA8/EPHB2/EPHA10/ARTN/ZSWIM5/DAB1/EFNA3/NTRK1/IGSF9/VANGL2/LAMC2/CNTN2/WNT3A/DPYSL5/SPTBN1/TBR1/EPHA4/GBX2/CNTN6/CELSR3/SEMA3B/SEMA3G/LRTM1/WNT5A/FEZF2/SEMA5A/ISL1/EFNA5/UNC5A/PDLIM7/TUBB2B/EZR/HOXA2/SEMA3E/SEMA3A/SEMA3D/DLX5/FEZF1/PLXNA4/SHH/UNC5D/SHC3/TMEFF1/LHX2/LHX3/GATA3/RET/DRGX/MYPN/LGI1/FGF8/VAX1/DPYSL4/BDNF/NCAM1/ROBO3/LRTM2/KIF5A/NTN4/IRS2/FOXG1/SPTBN5/SEMA7A/ISL2/SEMA4B/TUBB3…	79
BP	GO:0042310	vasoconstriction	29/3484	78/18866	7.61958e-05	0.00224342	0.00187171	HTR1D/PTGS2/AVPR1B/CHRM3/OXTR/CASR/AGTR1/KCNMB2/FGA/FGG/HRH2/LEP/KEL/DBH/ADRA2A/PIK3C2A/ARHGAP42/AVPR1A/HTR2A/EDNRB/BDKRB2/P2RX1/SMTNL2/SLC6A4/COMP/AVP/ADRA1D/EDN3/ACE2	29
BP	GO:0010466	negative regulation of peptidase activity	76/3484	272/18866	7.68615e-05	0.00224342	0.00187171	SFN/ECM1/PTGS2/WNT9A/FABP1/VIL1/COL6A3/TIMP4/COL7A1/ITIH4/RARRES1/SERPINI2/SPINK2/LEF1/SFRP2/SPOCK1/SPINK6/SPINK13/PTTG1/TFAP2B/MICAL1/LPA/COL28A1/AQP1/TFPI2/SERPINE1/SSPOP/PI15/AMBP/LCN1/ANXA8L1/ANXA8/CD44/RAG1/CST6/SERPINH1/CARD17/SORL1/CD27/A2ML1/SERPINA6/SERPINA9/SERPINA12/SERPINA3/WFIKKN1/MT3/DPEP1/SERPINF1/BIRC5/SERPINB5/SERPINB13/SERPINB4/SERPINB3/SERPINB2/HMSD/TNFSF14/PLAUR/BCL2L12/NLRP7/…	76
BP	GO:0051965	positive regulation of synapse assembly	26/3484	67/18866	7.68783e-05	0.00224342	0.00187171	EPHB2/ADGRB2/AMIGO1/NTRK1/OXTR/GHRL/WNT7A/AMIGO3/LRTM1/SLITRK3/EFNA5/LRRTM2/THBS2/ADGRB1/NTRK2/BDNF/VSTM5/LRTM2/SLITRK1/SLITRK5/CBLN1/FLRT3/NLGN3/SRPX2/SLITRK4/SLITRK2	26
BP	GO:1990868	response to chemokine	34/3484	97/18866	7.71316e-05	0.00224342	0.00187171	PADI2/ACKR1/XCL2/XCL1/CCL20/GPR35/CCR8/CCR9/THPO/CXCL8/CXCL6/PF4V1/CXCL1/PF4/CXCL5/CXCL3/CXCL2/CXCL13/LOX/SLC12A2/CCL26/CCL19/CCL21/CXCR5/CCL17/CCL7/CCL11/CCL13/CCL5/CCR7/CCR10/CCL25/TFF2/CXCR3	34
BP	GO:1990869	cellular response to chemokine	34/3484	97/18866	7.71316e-05	0.00224342	0.00187171	PADI2/ACKR1/XCL2/XCL1/CCL20/GPR35/CCR8/CCR9/THPO/CXCL8/CXCL6/PF4V1/CXCL1/PF4/CXCL5/CXCL3/CXCL2/CXCL13/LOX/SLC12A2/CCL26/CCL19/CCL21/CXCR5/CCL17/CCL7/CCL11/CCL13/CCL5/CCR7/CCR10/CCL25/TFF2/CXCR3	34
BP	GO:0150063	visual system development	102/3484	388/18866	7.72468e-05	0.00224342	0.00187171	MFAP2/EPHB2/GRHL3/CLIC4/COL8A2/MFSD2A/FOXE3/OLFM3/PBX1/WNT9A/SIX3/EFEMP1/VAX2/NEUROD1/FZD5/PRSS56/WNT7A/THRB/RARB/TGFBR2/WNT5A/ARL6/NECTIN3/RHO/BFSP2/FOXL2/SOX2/CRYGS/PDGFRA/PITX2/GPM6A/TENM3/HCN1/FBN2/PDE6A/GRM6/TFAP2A/TULP1/OPN5/TFAP2B/TWIST1/ACHE/WNT2/TSPAN12/WNT16/HIPK2/SMARCD3/CRYGN/SHH/RP1/OSR2/RORB/NTRK2/LHX2/COL5A1/GATA3/RET/ATOH7/OPN4/RBP4/PDE6C/PITX3/VAX1/TH/TUB/BDNF/ROM1/TCIRG1/TSKU/FZ…	102
BP	GO:0001655	urogenital system development	89/3484	330/18866	8.15657e-05	0.00233682	0.00194964	WNT4/EPHB2/LIN28A/CYP4A11/CYP4A22/PCSK9/VANGL2/PBX1/REN/CENPF/OSR1/SIX2/HOXD11/EPHA4/COL4A4/RARB/WNT5A/KLF15/AGTR1/PDGFRA/FRAS1/NPNT/ENPEP/FAT4/HPGD/ADAMTS16/BASP1/PRLR/GCNT4/SLC34A1/TFAP2A/TFAP2B/PKHD1/TBX18/SIM1/DACT2/HOXA11/BMPER/PODXL/SHH/CYP7B1/EYA1/CA2/OSR2/ANGPT1/HAS2/MTSS1/TEK/TNC/GATA3/RET/CYP26A1/RBP4/FGF8/EMX2/LGR4/BDNF/CAT/PDGFD/ACAT1/ZBTB16/KIRREL3/LRRK2/WNT1/HOXC11/GLI1/DCN/MMP17/FO…	89
BP	GO:0045137	development of primary sexual characteristics	66/3484	229/18866	8.1596e-05	0.00233682	0.00194964	WNT4/LHX8/MSH4/NUP210L/NTRK1/ASPM/REN/OSR1/LRP2/PTPRN/INHA/WNT5A/FOXL2/PTX3/PDGFRA/KIT/AFP/EREG/SFRP2/ADAM29/TLR3/ZFP42/BASP1/FST/NUDT1/HOXA11/ZP3/SEMA3A/VGF/LEP/GATA4/GNRH1/STAR/SCX/DMRTA1/CTSV/NR5A1/GATA3/NCOA4/FGF8/UTF1/GAS2/CCND1/FZD4/PGR/AMHR2/MMP19/KITLG/REC8/CYP19A1/NUPR1/SALL1/FANCA/SOX15/TEX19/GATA6/BCL2/AMH/RETN/LHB/RAD21L1/CEBPB/TFAP2C/NR0B1/AR/DACH2	66
BP	GO:0048762	mesenchymal cell differentiation	66/3484	229/18866	8.1596e-05	0.00233682	0.00194964	PDPN/WNT4/TGFBR3/AKNAD1/S100A4/OSR1/SIX2/LOXL3/EPB41L5/FN1/WNT10A/GBX2/TGFBR2/SEMA3B/SEMA3G/WNT5A/IL17RD/LEF1/PITX2/SFRP2/SEMA5A/RANBP3L/ISL1/FBXL17/WNT8A/MSX2/BMP5/TWIST1/IL6/SEMA3E/SEMA3A/SEMA3D/WNT2/WNT16/SHH/LOXL2/NRG1/ZNF703/HAS2/GATA3/RET/PBLD/CYP26C1/FGF8/MDK/LRP6/HMGA2/ALX1/KITLG/TBX5/EDNRB/FOXA1/GSC/GREM1/SEMA7A/SEMA4B/COL1A1/BCL2/SERPINB3/SPRED3/OVOL2/FOXA2/FAM83D/EDN3/TBX1/MIR221	66
BP	GO:0010469	regulation of signaling receptor activity	53/3484	174/18866	8.36439e-05	0.0023752	0.00198165	PINK1/EPHB2/DLGAP3/PCSK9/ADORA1/ACTN2/GREM2/LYPD1/LYPD6/CAV3/TAFA4/PPARGC1A/EPGN/EREG/ADH7/EGF/CRHBP/GRIA1/CGA/NPTX2/SERPINE1/MTRNR2L6/DLGAP2/ARC/LY6H/GRIN1/PLAU/ADRA2A/PHLDA2/MTRNR2L8/CNIH2/DLG2/GRIA4/CLEC12B/GPRC5A/GRIN2B/IFNG/ESR2/GREM1/WFIKKN1/SHISA9/CACNG3/CACNG4/NETO1/CBLC/DKKL1/CACNG7/SHISA7/MTRNR2L3/CACNG2/NPTXR/MAPK8IP2/NLGN3	53
BP	GO:0035115	embryonic forelimb morphogenesis	16/3484	33/18866	8.3704e-05	0.0023752	0.00198165	CRABP2/WNT9A/OSR1/EN1/WNT7A/SHOX2/MSX2/TFAP2A/RUNX2/TWIST1/HOXA11/SHH/OSR2/RSPO2/TBX5/WNT3	16
BP	GO:0035270	endocrine system development	41/3484	125/18866	8.56159e-05	0.00241669	0.00201627	WNT4/PBX1/SIX3/NEUROD1/WNT5A/SOX2/PDGFRA/NKX6-1/PITX2/ISL1/OTP/PITX1/NKX2-5/PROP1/BMP5/POU3F2/RFX6/IL6/SHH/MNX1/FOXE1/NR5A1/LHX3/GATA3/NEUROG3/FGF8/MDK/DRD2/GLI1/ONECUT1/STRA6/SALL1/GIP/GATA6/ONECUT2/GIPR/NKX2-2/PAX1/FOXA2/TBX1/NR0B1	41
BP	GO:0048167	regulation of synaptic plasticity	57/3484	191/18866	8.64793e-05	0.00242064	0.00201957	EPHB2/CDC20/PTGS2/ADORA1/CNTN2/EPHA4/ABHD6/SORCS2/KIT/RAPGEF2/LRRTM2/CAMK2A/GRIA1/HRH2/CPLX2/SCGN/AGER/GRIK2/ADCY1/VGF/DGKI/STAR/RIMS2/ADGRB1/ARC/UNC13B/NTRK2/STXBP1/GRIN1/EIF4EBP2/SORCS3/BDNF/RIN1/NPAS4/SYT12/DRD2/GRIN2B/ITPKA/SHISA9/PRRT2/CBLN1/CALB2/JPH3/NEUROD2/KAT2A/MPP2/MAPT/GIP/NETO1/UNC13A/SLC8A2/GRIN2D/ACP4/BRSK1/SHISA7/S100B/NLGN3	57
BP	GO:0042133	neurotransmitter metabolic process	15/3484	30/18866	8.92057e-05	0.0024857	0.00207385	HNMT/GAD1/COLQ/ALDH5A1/MOXD1/SLC22A2/ACHE/DBH/GAD2/CHAT/TH/PAH/PRIMA1/ABAT/SLC6A4	15
BP	GO:1903532	positive regulation of secretion by cell	85/3484	313/18866	9.00055e-05	0.00249675	0.00208306	C1QTNF12/NPPA/PINK1/WLS/CHRNB2/KISS1/UCN/PRKCE/GCG/CDK5R2/INHA/OXTR/GHRL/MYRIP/CASR/TRH/FOXL2/NMU/NKX6-1/IL2/FGA/FGG/OXCT1/ISL1/SLC12A2/IL13/IL4/RFX6/MYB/EZR/GPER1/IL6/GCK/STX1A/ZP3/ACHE/LEP/BLK/SYBU/UNC13B/STXBP1/GLUD1/ANKRD1/RBP4/ADAM8/SYT9/SAA1/GAL/EXPH5/DRD2/SORL1/TM7SF3/AVPR1A/IFNG/IL26/SYT1/PLA2G1B/HCAR2/TNFSF11/IRS2/GPR68/CYP19A1/NMB/ABAT/PRRT2/SLC6A4/RASL10B/GIP/CACNA1G/UNC13D/C1QTNF1/GRP…	85
BP	GO:0007214	gamma-aminobutyric acid signaling pathway	14/3484	27/18866	9.22869e-05	0.0025486	0.00212633	PLCL1/PLCL2/GPR156/GABRG1/GABRA2/SLC12A2/GABRG2/GABBR1/BDNF/GABRB3/GABRG3/SHISA7/GABRE/GABRA3	14
BP	GO:0030073	insulin secretion	62/3484	213/18866	9.67812e-05	0.00264906	0.00221015	C1QTNF12/CELA2A/ILDR2/PRKCE/IL1RN/DPP4/GCG/RAPGEF4/NEUROD1/PTPRN/GHRL/MYRIP/CASR/TRH/SLC2A2/NKX6-1/SLC25A4/OXCT1/ISL1/EFNA5/TFAP2B/RFX6/GPER1/IL6/GCK/STX1A/PCLO/VGF/LEP/BLK/RIMS2/SYBU/GLUD1/RBP4/ADRA2A/CCDC186/RAB11FIP2/BRSK2/SYT9/TCIRG1/GAL/CPT1A/DRD2/TM7SF3/IFNG/HNF1A/IRS2/GPR68/CHGA/SSTR5/ABAT/NOS2/CCL5/GIP/MC4R/CACNA1A/FFAR1/GIPR/FOXA2/PLA2G6/CLTRN/SLC25A5	62
BP	GO:0090276	regulation of peptide hormone secretion	62/3484	213/18866	9.67812e-05	0.00264906	0.00221015	C1QTNF12/CELA2A/KISS1/UCN/PRKCE/DPP4/GCG/RAPGEF4/NEUROD1/GHRL/MYRIP/CASR/TRH/SLC2A2/NMU/NKX6-1/FGA/FGG/SLC25A4/OXCT1/ISL1/CRHBP/EFNA5/TFAP2B/RFX6/GPER1/IL6/GCK/STX1A/LEP/BLK/SYBU/GLUD1/RBP4/ADRA2A/BRSK2/SYT9/TCIRG1/CPT1A/DRD2/TM7SF3/IFNG/TNFSF11/IRS2/GPR68/CHGA/SSTR5/ABAT/NOS2/RASL10B/CCL5/GIP/GRP/CACNA1A/FFAR1/FFAR3/GIPR/FOXA2/PLA2G6/CLTRN/HTR2C/SLC25A5	62
BP	GO:0021515	cell differentiation in spinal cord	23/3484	57/18866	9.73166e-05	0.00265198	0.00221258	WNT3A/HOXD10/GSX2/NKX6-1/ISL1/OLIG3/EVX1/TBX20/SHH/MNX1/DMRT3/LHX3/LBX1/SOX6/GDPD5/DYNC2H1/WNT1/FOXN4/LHX5/SOX1/ISL2/LHX1/NKX2-2	23
BP	GO:0050892	intestinal absorption	18/3484	40/18866	0.000104311	0.00283013	0.00236121	FABP1/VIL1/SLC26A6/PLS1/SLC2A2/EZR/NPC1L1/CD36/LEP/TJP2/AKR1C1/ADRA2A/PNLIP/APOA4/SOAT2/ENPP7/HAMP/SLC5A1	18
BP	GO:0030900	forebrain development	102/3484	391/18866	0.000106297	0.00287142	0.00239566	WNT4/EPHB2/MFSD2A/DMRTA2/LRP8/DAB1/LHX8/HSD3B1/CHRNB2/BCAN/ASPM/KIF14/CNTN2/WNT3A/SIX3/OTX1/VAX2/TBR1/LRP2/NEUROD1/COL3A1/SATB2/CDK5R2/GBX2/KIF1A/OXTR/WNT7A/RARB/SCN5A/WNT5A/FEZF2/SOX2/CHRD/TACC3/PPARGC1A/CCKAR/GSX2/LEF1/PITX2/FAT4/RAPGEF2/SEMA5A/ISL1/OTP/PITX1/PROP1/POU3F2/AQP1/SEMA3A/DLX5/FEZF1/PLXNA4/SHH/NRG1/TACC1/PAX5/NTRK2/TAL2/LHX2/LHX3/GRIN1/NEUROG3/FGF8/EMX2/TH/MDK/GDPD5/TSKU/DYNC2H1/DRD…	102
BP	GO:0007411	axon guidance	78/3484	284/18866	0.000115566	0.00310048	0.00258677	RAP1GAP/EPHA8/EPHB2/EPHA10/ARTN/ZSWIM5/DAB1/EFNA3/NTRK1/IGSF9/VANGL2/LAMC2/CNTN2/WNT3A/DPYSL5/SPTBN1/TBR1/EPHA4/GBX2/CNTN6/CELSR3/SEMA3B/SEMA3G/LRTM1/WNT5A/FEZF2/SEMA5A/ISL1/EFNA5/UNC5A/PDLIM7/TUBB2B/EZR/HOXA2/SEMA3E/SEMA3A/SEMA3D/DLX5/FEZF1/PLXNA4/SHH/UNC5D/SHC3/TMEFF1/LHX2/LHX3/GATA3/RET/DRGX/MYPN/LGI1/FGF8/VAX1/BDNF/NCAM1/ROBO3/LRTM2/KIF5A/NTN4/IRS2/FOXG1/SPTBN5/SEMA7A/ISL2/SEMA4B/TUBB3/LHX1/W…	78
BP	GO:0010043	response to zinc ion	22/3484	54/18866	0.000115779	0.00310048	0.00258677	BGLAP/KHK/SLC30A3/GLRA1/CA2/ZNF658/TH/MT3/MT2A/MT1E/MT1M/MT1A/MT1DP/MT1F/MT1G/MT1X/KRT14/ZACN/AANAT/HAMP/GLRA2/OTC	22
BP	GO:0048048	embryonic eye morphogenesis	17/3484	37/18866	0.000117752	0.00313971	0.0026195	MFAP2/SIX3/EFEMP1/VAX2/FZD5/RARB/WNT5A/FOXL2/FBN2/TFAP2A/TWIST1/WNT16/HIPK2/TH/MFAP5/LRP6/STRA6	17
BP	GO:0007189	adenylate cyclase-activating G protein-coupled receptor signaling pathway	46/3484	147/18866	0.000118372	0.00314269	0.00262199	CNR2/ADGRB2/PTGER3/PTGFR/LPAR3/S1PR1/GCG/CALCRL/UCN2/GPR78/PF4/RAPGEF2/ADCY2/MRAP2/ADGRG6/GPER1/ADCY1/ADRB3/ADGRB1/ADGRD2/ADRA2A/PTH/LGR4/GPHA2/DRD2/PTHLH/ADGRD1/PTGER2/CHGA/ADCY9/ADGRG3/MC1R/CRHR1/GALR2/MC4R/GALR1/ADGRE1/S1PR2/PTGER1/ADGRE2/LPAR2/APLP1/ADRA1D/MRAP/ADGRG2/ADGRG4	46
BP	GO:0010951	negative regulation of endopeptidase activity	72/3484	258/18866	0.000121827	0.00322061	0.002687	SFN/PTGS2/WNT9A/FABP1/VIL1/COL6A3/TIMP4/COL7A1/ITIH4/RARRES1/SERPINI2/SPINK2/LEF1/SFRP2/SPOCK1/SPINK6/SPINK13/PTTG1/TFAP2B/MICAL1/LPA/COL28A1/AQP1/TFPI2/SERPINE1/AMBP/LCN1/ANXA8L1/ANXA8/CD44/RAG1/CST6/SERPINH1/CARD17/SORL1/CD27/A2ML1/SERPINA6/SERPINA9/SERPINA12/SERPINA3/WFIKKN1/MT3/DPEP1/SERPINF1/BIRC5/SERPINB5/SERPINB13/SERPINB4/SERPINB3/SERPINB2/HMSD/TNFSF14/PLAUR/BCL2L12/NLRP7/AVP/WFDC5/PI3/SL…	72
BP	GO:0003206	cardiac chamber morphogenesis	42/3484	131/18866	0.000126004	0.00331686	0.0027673	TGFBR3/COL11A1/VANGL2/TNNT2/RYR2/FHL2/LRP2/CAV3/RARB/TGFBR2/MYL3/WNT5A/SHOX2/SFRP2/CPE/ISL1/HAND1/NKX2-5/MSX2/BMP5/ADGRG6/TBX20/WNT2/SMARCD3/GATA4/NRG1/FOXH1/TEK/GATA3/RBP4/FGF8/MYBPC3/MYL2/TBX5/MYH6/MYH7/ZFPM1/FZD2/GATA6/TNNI3/OVOL2/TBX1	42
BP	GO:0070588	calcium ion transmembrane transport	84/3484	312/18866	0.000135527	0.0035524	0.00296381	NPPA/CATSPER4/CLCA3P/CASQ2/CASQ1/XCL1/WNT3A/RYR2/PRKCE/SESTD1/TRPM8/GPR35/CAV3/ATP2B2/TLR9/STRIT1/CHRNA9/GPM6A/IL13/PKD2L2/GPER1/TRPA1/CCL19/CCL21/TRPM3/TMEM38B/GRIN1/CACNA1B/CALHM1/ADRA2A/CHRNA10/CATSPER1/P2RY6/SLN/CUL5/DRD2/CACNA2D4/GRIN2B/CACNB3/ASIC1/STAC3/TRPV4/HTR2A/NALCN/METTL21C/AKAP6/BDKRB1/CAPN3/CATSPER2/CEMIP/CACNG3/ATP2A1/CD19/RRAD/PKD1L3/PLCG2/JPH3/CYBA/TRPV3/CACNB1/STAC2/CCR7/CRHR1/…	84
BP	GO:0001503	ossification	106/3484	412/18866	0.000140777	0.00367447	0.00306565	ISG15/WNT4/MATN1/S1PR1/COL11A1/ECM1/THBS3/BGLAP/PBX1/TNN/PTGS2/MYOG/WNT3A/OSR1/SIX2/FHL2/SATB2/TWIST2/WNT5A/CASR/SHOX2/SOX2/CHRD/OSTN/DMP1/IBSP/NPNT/SGMS2/LEF1/FAT4/SFRP2/RANBP3L/ADGRV1/LOX/FBN2/FGF18/MSX2/SLC34A1/PDLIM7/TFAP2A/RUNX2/BMP5/TWIST1/IL6/HOXA2/COL1A2/DLX5/ACHE/LEP/SHH/BMP1/OSR2/KLF10/CTHRC1/RSPO2/SCX/TEK/RORB/ROR2/TMEM38B/TNC/GDF10/COL13A1/PTH/TPH1/LGR4/CAT/CREB3L1/MDK/TCIRG1/CHRDL2/M…	106
BP	GO:0015850	organic hydroxy compound transport	74/3484	268/18866	0.000142295	0.00369848	0.00308568	PINK1/PCSK9/CHRNB2/REN/OXTR/GHRL/SLC26A6/GRAMD1C/AGTR1/SLC10A6/EGF/APOM/MYB/SLC22A2/MIR148A/AQP1/NPC1L1/STX1A/CD36/LEP/ASIC3/SHH/STAR/SLC10A5/TTC39B/AKR1C1/AKR1C4/SNCG/RBP4/ADRA2A/PNLIP/SLC18A2/SYT8/SYT9/SLC5A12/SLC22A24/SYT12/GAL/DRD2/APOA4/GRAMD1B/LRP6/SLCO1B3/SLC2A13/SOAT2/OSBPL8/SYT1/SLC5A8/HTR2A/SLC10A2/CHGA/CYP19A1/AQP9/LIPC/STRA6/ABAT/LCAT/P2RX1/GPS2/SLC6A4/CRHR1/C1QTNF1/ENPP7/OSBPL1A/GALR…	74
BP	GO:0009582	detection of abiotic stimulus	45/3484	144/18866	0.000144506	0.00374023	0.00312052	ABCA4/COL11A1/NTRK1/ADORA1/SAG/TRPM8/CAV3/GUCA1C/RHO/CHRNA9/KIT/NPFFR2/CDS1/ADGRV1/PKD2L2/PDE6A/GRM6/TULP1/LHFPL5/GUCA1A/OPN5/GRIK2/ASIC3/RP1/TRPA1/TRPM3/PRDM12/DRGX/OPN4/PDE6C/CHRNA10/ANO3/CACNA2D4/CACNB3/HTR2A/STRC/PKD1L3/AIPL1/GUCY2D/RCVRN/RGS9BP/TMC2/PPEF1/CACNA1F/GUCY2F	45
BP	GO:0051966	regulation of synaptic transmission, glutamatergic	27/3484	73/18866	0.000147162	0.00379309	0.00316462	NTRK1/PTGS2/ADORA1/UCN/GRM7/OXTR/GRM2/GRM6/GRM4/GRIK2/GRM3/DGKI/ROR2/STXBP1/DRD2/LRRK2/SYT1/HTR2A/CACNG3/CACNG4/UNC13A/CACNG7/GRIK1/CACNG2/PLA2G6/MAPK8IP2/NLGN3	27
BP	GO:0030199	collagen fibril organization	22/3484	55/18866	0.000159581	0.00409612	0.00341744	COL11A1/FMOD/EMILIN1/LOXL3/COL3A1/SFRP2/LOX/AEBP1/COL1A2/LOXL2/SCX/COL5A1/COL13A1/ADAMTS14/SERPINH1/COL2A1/LUM/GREM1/LOXL1/COL1A1/COMP/MMP11	22
BP	GO:0009581	detection of external stimulus	44/3484	141/18866	0.000176423	0.00450972	0.00376251	ABCA4/COL11A1/NTRK1/ADORA1/SAG/TRPM8/CAV3/GUCA1C/RHO/CHRNA9/KIT/CDS1/ADGRV1/PKD2L2/PDE6A/GRM6/TULP1/LHFPL5/GUCA1A/OPN5/GRIK2/ASIC3/RP1/TRPA1/TRPM3/PRDM12/DRGX/OPN4/PDE6C/CHRNA10/ANO3/CACNA2D4/CACNB3/HTR2A/STRC/PKD1L3/AIPL1/GUCY2D/RCVRN/RGS9BP/TMC2/PPEF1/CACNA1F/GUCY2F	44
BP	GO:0003014	renal system process	40/3484	125/18866	0.000188603	0.00478382	0.0039912	NPPB/CYP4A11/CHRNB2/ADORA1/REN/IGKV3-20/AGTR1/SUCNR1/JCHAIN/ADCY2/NPR3/ADGRF5/TFAP2B/AQP1/ADCY1/HAS2/KCNMA1/RAB11FIP2/SLC22A6/DRD2/SPX/AVPR1A/HNF1A/EDNRB/TMEM63C/IGHA2/IGHA1/CORO2B/CHRNA3/CHRNB4/ADCY9/HSD11B2/CYBA/ITGA3/AQP4/MYO5B/BCL2/CYP4F12/AVP/SULF2	40
BP	GO:0097529	myeloid leukocyte migration	63/3484	222/18866	0.000188693	0.00478382	0.0039912	NBL1/CSF3R/VAV3/S100A7/SLAMF8/XCL2/XCL1/EMILIN1/DPP4/SCG2/CCL20/TAFA4/KIT/CXCL8/CXCL6/PF4V1/CXCL1/PF4/CXCL5/CXCL3/CXCL2/CXCL13/IL4/AGER/IL6/CCL26/SERPINE1/RARRES2/CCL19/CCL21/ROR2/FUT7/ADAM8/SAA1/MDK/PDGFD/IL23A/TRPV4/PLA2G1B/FLT1/TNFSF11/EDNRB/PGF/CHGA/GREM1/CYP19A1/DAPK2/CCL17/DPEP1/CCL7/CCL11/CCL13/CCL5/CCR7/PRTN3/CCL25/ADGRE2/CD177/DEFB124/LBP/EDN3/RAC2/VEGFD	63
BP	GO:0007613	memory	39/3484	121/18866	0.000190529	0.00481066	0.00401359	CHRNB2/PTGS2/OXTR/GRIA1/HRH2/ADCY1/ARC/MUSK/DBH/GRIN1/EIF4EBP2/SORCS3/TH/BDNF/MDK/RIN1/NPAS4/DRD2/ASIC1/HTR2A/JPH3/SERPINF1/SLC6A4/KAT2A/MAPT/GIP/ITGA3/NETO1/ABCA7/SLC8A2/NTF4/SLC17A7/KLK8/SHISA7/LRRN4/CEBPB/S100B/PLA2G6/PTCHD1	39
BP	GO:0055008	cardiac muscle tissue morphogenesis	24/3484	63/18866	0.000200091	0.00503156	0.00419789	TGFBR3/S1PR1/COL11A1/TNNT2/RYR2/LRP2/MYL3/WNT5A/ISL1/HAND1/NKX2-5/TBX20/WNT2/NRG1/FOXH1/ANKRD1/MYBPC3/MYL2/MYH6/MYH7/ACTC1/ZFPM1/TNNI3/MYLK2	24
BP	GO:0007416	synapse assembly	54/3484	184/18866	0.000209796	0.00523306	0.004366	EPHB2/ADGRB2/AMIGO1/CHRNB2/NTRK1/RAB29/WNT3A/ADD2/FZD5/DNER/OXTR/LHFPL4/GHRL/WNT7A/COLQ/AMIGO3/LRTM1/WNT5A/SLITRK3/GABRA2/GPM6A/CDH9/EFNA5/LRRTM2/GABRG2/THBS2/PCLO/ACHE/NRG1/ADGRB1/NTRK2/MUSK/NTNG2/GRIN1/BDNF/NRXN2/NPAS4/LRFN4/VSTM5/DRD2/KIRREL3/LRTM2/SLITRK1/SLITRK5/GABRB3/CBLN1/LRFN1/FLRT3/NLGN3/SRPX2/IL1RAPL2/GPC4/SLITRK4/SLITRK2	54
BP	GO:0034109	homotypic cell-cell adhesion	30/3484	86/18866	0.000218786	0.00543538	0.0045348	PDPN/CELA2A/PLPP3/WNT3A/FN1/PDGFRA/FGA/FGG/MEGF10/HSPB1/BLK/ZNF703/TJP2/STXBP1/ANK3/TSPAN32/RDX/TNFSF11/MEGF11/ABAT/CCL5/ITGA2B/C1QTNF1/DSC2/DSG2/COMP/CEACAM5/CEACAM1/PLAUR/LGALS1	30
BP	GO:0021517	ventral spinal cord development	20/3484	49/18866	0.000226946	0.00559318	0.00466646	DAB1/HOXD10/NKX6-1/ISL1/OLIG3/EVX1/TBX20/SHH/MNX1/DMRT3/LHX3/LBX1/GDPD5/VSTM5/DYNC2H1/FOXN4/SOX1/ISL2/LHX1/NKX2-2	20
BP	GO:0061383	trabecula morphogenesis	20/3484	49/18866	0.000226946	0.00559318	0.00466646	TGFBR3/S1PR1/THBS3/FHL2/SLC40A1/CAV3/FBN2/NKX2-5/MSX2/BMP5/ADGRG6/NRG1/FOXH1/TEK/RBP4/WNT10B/GREM1/MMP2/COL1A1/OVOL2	20
BP	GO:1990266	neutrophil migration	39/3484	122/18866	0.000230804	0.00566569	0.00472695	CSF3R/VAV3/SLAMF8/XCL2/XCL1/DPP4/CCL20/CXCL8/CXCL6/PF4V1/CXCL1/PF4/CXCL5/CXCL3/CXCL2/CXCL13/CCL26/CCL19/CCL21/FUT7/ADAM8/SAA1/MDK/IL23A/PLA2G1B/DAPK2/CCL17/DPEP1/CCL7/CCL11/CCL13/CCL5/CCR7/PRTN3/CCL25/CD177/LBP/EDN3/RAC2	39
BP	GO:0019216	regulation of lipid metabolic process	109/3484	431/18866	0.000233193	0.00570172	0.00475701	WNT4/EPHA8/MFSD2A/CYP4A11/CPT2/PRKAA2/ANGPTL3/ACADM/GFI1/VAV3/HMGCS2/FMO5/RORC/RGL1/PTGS2/ADORA1/G0S2/PRKCE/FABP1/FHL2/ACADL/UGT1A8/UGT1A9/ERFE/NR1D2/SLC22A13/CISH/ABHD6/ZBTB20/AGTR1/PPARGC1A/PDGFRA/KIT/HPGD/ACSL1/PLPP1/ADGRF5/TNFRSF21/BMP5/CGA/GPER1/TWIST1/ZP3/CD36/CYP51A1/PDK4/LEP/RARRES2/SMARCD3/ASAH1/EPHX2/STAR/FABP5/TTC39B/PLIN2/TEK/CCL19/CCL21/NR5A1/IDI1/ANKRD1/ADRA2A/CCKBR/LGALS12/GAL/CPT1…	109
BP	GO:0046632	alpha-beta T cell differentiation	35/3484	106/18866	0.000235981	0.00574716	0.00479492	PLA2G2D/ZNF683/IL23R/RORC/LY9/LOXL3/ZAP70/TGFBR2/NFKBIZ/LEF1/IL2/IL4/TCF7/PRR7/IRF4/MYB/IL6/SHH/CCL19/FUT7/GATA3/ZBTB16/IL23A/IFNG/BATF/SOCS1/IL27/ZFPM1/BCL2/JAK3/BCL3/PAX1/ADA/RUNX1/FOXP3	35
BP	GO:0070374	positive regulation of ERK1 and ERK2 cascade	61/3484	215/18866	0.0002379	0.00577117	0.00481496	PLA2G2A/S100A7/NTRK1/SLAMF1/XCL2/XCL1/CHI3L1/SLC30A10/MARCO/GCG/CCL20/CASR/THPO/PDGFRA/KDR/NPNT/FGA/FGG/RAPGEF2/FGF18/AGER/GPER1/BMPER/CCL26/CD36/EPO/GATA4/ALKAL1/ANGPT1/TEK/CCL19/CCL21/FGF8/CAVIN3/CD44/P2RY6/OR2AT4/PDGFD/DRD2/FGF23/MAP3K12/IL26/TRPV4/TNFSF11/HTR2A/SEMA7A/PYCARD/NOD2/MT3/CCL17/CCL7/CCL11/CCL13/CCL5/CCR7/GAREM1/ABCA7/CCL25/FGF21/MIR221/HTR2C	61
BP	GO:0019229	regulation of vasoconstriction	23/3484	60/18866	0.0002422	0.00585253	0.00488283	PTGS2/AVPR1B/CHRM3/OXTR/CASR/AGTR1/KCNMB2/FGA/FGG/HRH2/LEP/DBH/ADRA2A/ARHGAP42/AVPR1A/HTR2A/BDKRB2/P2RX1/SMTNL2/AVP/ADRA1D/EDN3/ACE2	23
BP	GO:2001257	regulation of cation channel activity	54/3484	185/18866	0.00024383	0.00586901	0.00489658	NPPA/LRRC38/PINK1/EPHB2/AMIGO1/CASQ2/CASQ1/ACTN2/GPR35/FGF12/PPARGC1A/CRHBP/GRIA1/EPO/ARC/GRIN1/ANK3/KCNIP2/LRRC55/CNIH2/GAL/P2RY6/DLG2/GRIA4/DRD2/GRIN2B/CACNB3/STAC3/IFNG/AKAP6/SHISA9/CACNG3/RRAD/PLCG2/JPH3/FGF11/CACNB1/STAC2/CRHR1/CACNG4/GALR2/NETO1/JSRP1/CACNG7/SHISA7/JPH2/KCNS1/MMP9/KCNG1/CACNG2/PLA2G6/MAPK8IP2/NLGN3/KCNE5	54
BP	GO:0035116	embryonic hindlimb morphogenesis	14/3484	29/18866	0.000246172	0.0059024	0.00492444	OSR1/AFF3/WNT7A/RARB/PITX1/MSX2/TWIST1/SHH/OSR2/RSPO2/FGF8/ZBTB16/WNT3/TBX4	14
BP	GO:0140013	meiotic nuclear division	52/3484	177/18866	0.000264333	0.00629649	0.00525323	WNT4/CDC20/RAD54L/MSH4/BRDT/HORMAD1/NUF2/ASPM/SPDYA/NCAPH/BUB1/DAZL/SGO1/WNT5A/EREG/TRIP13/PRDM9/DDX4/MEIKIN/PTTG1/MSX2/MEI4/TTK/MYBL1/RAD54B/FBXO43/TUBB8/SYCE1/CCNA1/REC8/BUB1B/EME2/PLK1/TERB1/SYCE1L/FANCA/PRDM7/TOP2A/EME1/TEX14/TEX19/SPIRE1/SYCE2/DMRTC2/NANOS2/KASH5/RAD21L1/CDC25B/AURKA/LIF/MEI1/ZNF711	52
BP	GO:1900449	regulation of glutamate receptor signaling pathway	24/3484	64/18866	0.000264644	0.00629649	0.00525323	PINK1/EPHB2/ACTN2/PPARGC1A/CRHBP/GRIA1/ARC/FRRS1L/GRIN1/CNIH2/DLG2/GRIA4/GRIN2B/IFNG/SHISA9/CACNG3/CACNG4/NETO1/UNC13A/CACNG7/SHISA7/CACNG2/MAPK8IP2/NLGN3	24
BP	GO:0071621	granulocyte chemotaxis	40/3484	127/18866	0.00027392	0.00649221	0.00541653	CSF3R/VAV3/S100A7/XCL2/XCL1/DPP4/SCG2/CCL20/CXCL8/CXCL6/PF4V1/CXCL1/PF4/CXCL5/CXCL3/CXCL2/CXCL13/IL4/CCL26/RARRES2/CCL19/CCL21/SAA1/MDK/IL23A/TRPV4/PLA2G1B/DAPK2/CCL17/DPEP1/CCL7/CCL11/CCL13/CCL5/CCR7/CCL25/ADGRE2/LBP/EDN3/RAC2	40
BP	GO:0042471	ear morphogenesis	39/3484	123/18866	0.000278548	0.00656193	0.0054747	EPHB2/GRHL3/COL11A1/VANGL2/PRRX1/WNT3A/OSR1/SIX2/OTX1/MYO3B/GBX2/WNT5A/ZIC1/NKX3-2/CHRNA9/TFAP2A/LHFPL5/MYO6/TWIST1/HOXA2/DLX5/EYA1/OSR2/CTHRC1/ROR2/GATA3/FGF8/HMX2/CHRNA10/COL2A1/WNT1/GJB6/FOXG1/GSC/STRC/SALL1/MYO15A/FZD2/TBX1	39
BP	GO:0008202	steroid metabolic process	87/3484	332/18866	0.000280044	0.00656193	0.0054747	WNT4/PCSK9/PRKAA2/ANGPTL3/GFI1/HSD3B1/HMGCS2/FMO5/RORC/PBX1/HSD11B1/LRP2/ACADL/UGT1A8/NR1I2/AGTR1/PPARGC1A/PDGFRA/KIT/UGT2B17/UGT2B7/GC/AFP/CYP4V2/PRLR/IL4/FAXDC2/CYP21A2/CYP39A1/BMP5/CGA/NPC1L1/CYP51A1/CYP3A7/CYP3A4/LEP/AKR1B15/SHH/ASAH1/EPHX2/STAR/CYP7B1/TTC39B/HSD17B3/BAAT/NR5A1/IDI1/AKR1C1/AKR1C4/CUBN/CH25H/CYP26C1/CYP26A1/CAT/SLC22A24/GAL/ACAT1/APOA4/SC5D/FGF23/GNB3/SOAT2/CYP27B1/IFNG/SERPIN…	87
BP	GO:0043010	camera-type eye development	87/3484	332/18866	0.000280044	0.00656193	0.0054747	EPHB2/GRHL3/CLIC4/COL8A2/MFSD2A/FOXE3/WNT9A/SIX3/EFEMP1/VAX2/NEUROD1/FZD5/PRSS56/WNT7A/THRB/TGFBR2/WNT5A/ARL6/NECTIN3/RHO/BFSP2/FOXL2/CRYGS/PDGFRA/PITX2/GPM6A/TENM3/HCN1/FBN2/PDE6A/GRM6/TFAP2A/TULP1/OPN5/TFAP2B/TWIST1/ACHE/WNT2/TSPAN12/WNT16/HIPK2/SMARCD3/CRYGN/SHH/RP1/OSR2/RORB/NTRK2/LHX2/GATA3/RET/ATOH7/OPN4/RBP4/PDE6C/PITX3/VAX1/TH/TUB/ROM1/TCIRG1/TSKU/FZD4/DRD2/WNT5B/LRP6/NEUROD4/MIP/KERA/FOX…	87
BP	GO:0042475	odontogenesis of dentin-containing tooth	31/3484	91/18866	0.000281447	0.00656976	0.00548123	CSF3R/LHX8/EDAR/ITGA6/WNT10A/SCN5A/PDGFRA/ENAM/ODAPH/DMP1/LEF1/FST/HAND1/MSX2/SLC34A1/RUNX2/SOSTDC1/SERPINE1/SHH/CA2/RSPO2/DMRT3/TNC/FGF8/TCIRG1/RELT/LRP6/WDR72/FAM20A/KLK5/TBX1	31
BP	GO:0046660	female sex differentiation	38/3484	119/18866	0.000282502	0.00656976	0.00548123	WNT4/LHX8/MSH4/LRP2/PTPRN/INHA/WNT5A/FOXL2/PTX3/PDGFRA/KIT/AFP/EREG/ZFP42/FST/ZP3/VGF/LEP/GNRH1/DMRTA1/NR5A1/RBP4/GAS2/FZD4/PGR/AMHR2/MMP19/KITLG/CYP19A1/STRA6/NUPR1/FANCA/LHX1/BCL2/AMH/RETN/CEBPB/DACH2	38
BP	GO:0030593	neutrophil chemotaxis	34/3484	103/18866	0.000289323	0.00670319	0.00559255	CSF3R/VAV3/XCL2/XCL1/DPP4/CCL20/CXCL8/CXCL6/PF4V1/CXCL1/PF4/CXCL5/CXCL3/CXCL2/CXCL13/CCL26/CCL19/CCL21/SAA1/MDK/IL23A/PLA2G1B/DAPK2/CCL17/DPEP1/CCL7/CCL11/CCL13/CCL5/CCR7/CCL25/LBP/EDN3/RAC2	34
BP	GO:0006720	isoprenoid metabolic process	44/3484	144/18866	0.000297149	0.00683332	0.00570112	HSPG2/LRP8/ABCA4/HMGCS2/CRABP2/CYP27C1/LRP2/UGT1A8/UGT1A9/RHO/ADH5/ADH6/ADH7/CYP4V2/APOM/ALDH8A1/CYP2W1/CYP3A7/CYP3A4/GPC2/AKR1B10/AKR1B15/RARRES2/STAR/SDR16C5/IDI1/AKR1C1/AKR1C4/PHYH/CYP26C1/CYP26A1/RBP4/PNLIP/TH/APOA4/RDH12/STRA6/CRABP1/RLBP1/ALDH3A2/RDH8/CYP2S1/AWAT2/GPC4	44
BP	GO:0050921	positive regulation of chemotaxis	44/3484	144/18866	0.000297149	0.00683332	0.00570112	ARTN/F3/S1PR1/S100A7/XCL2/XCL1/SCG2/PRSS56/WNT5A/CASR/SUCNR1/KDR/CXCL8/CXCL13/SEMA5A/IL4/FGF18/TUBB2B/AGER/SMOC2/IL6/CCL26/HSPB1/SERPINE1/RARRES2/CCL19/CCL21/MDK/PDGFD/IL23A/TRPV4/PRKD1/PGF/DAPK2/CCL7/CCL5/CCR7/TNFSF14/DEFB124/LBP/EDN3/RAC2/VEGFD/FGF16	44
BP	GO:0008038	neuron recognition	20/3484	50/18866	0.000313147	0.00717455	0.00598581	EPHB2/AMIGO1/IGSF9/TNN/CNTN2/EPHA4/CNTN6/CELSR3/FEZF2/SEMA5A/TNFRSF21/SEMA3A/MYPN/BDNF/ROBO3/NTM/OPCML/FOXG1/VSTM2L/NCAM2	20
BP	GO:0043271	negative regulation of ion transport	47/3484	157/18866	0.000318492	0.00727008	0.00606551	EPHB2/PCSK9/CASQ2/RGS4/PTGS2/RGS2/ADORA1/ACTN2/OSR1/PRKCE/SESTD1/HECW2/GPR35/GRM7/CAV3/TLR9/PXK/TRH/FGF12/PRKG2/TWIST1/SFRP4/EPO/LEP/KEL/KCNH2/WNK2/ANK3/ADRA2A/PTH/SLN/DRD2/CACNB3/HTR2A/IRS2/ABAT/RRAD/HCRT/CRHR1/NEDD4L/BCL2/HAMP/EPPIN/MMP9/GPM6B/KCNE5/GABRE	47
BP	GO:0001505	regulation of neurotransmitter levels	65/3484	235/18866	0.000331419	0.00748232	0.00624259	CHRNB2/OTOF/HNMT/GAD1/SLC6A11/WNT7A/COLQ/CSPG5/ERC2/GABRA2/CAMK2A/CPLX2/ALDH5A1/GRM4/MOXD1/SLC22A2/GPER1/ADCY1/STX1A/PCLO/ACHE/CHRM2/DGKI/RIMS2/UNC13B/STXBP1/DBH/CACNA1B/GAD2/CHAT/SLC18A3/SNCG/SLC18A2/SYT8/TH/SYT9/SLC6A5/NRXN2/SYT12/DRD2/VAMP1/LRRK2/ASIC1/SYT1/LIN7A/PAH/HTR2A/PRIMA1/APBA2/CHRNA3/CHRNB4/ABAT/PRRT2/P2RX1/SLC6A4/HCRT/SLC1A6/UNC13A/SLC17A7/SYT3/PRKCG/SYT5/BRSK1/GPM6B/SYN1	65
BP	GO:0071695	anatomical structure maturation	65/3484	235/18866	0.000331419	0.00748232	0.00624259	EPHA8/CATSPER4/S1PR1/THBS3/TDRD5/KIF14/REN/CNTN2/SIX3/FZD5/CDK5R2/DAZL/SLC26A6/WNT5A/BFSP2/EREG/NKX6-1/FAT4/FGG/TRIP13/CCNB1/MSX2/RUNX2/ACTL6B/EPO/LEP/CCL19/CCL21/PAEP/GRIN1/TUBB8/GATA3/RET/KCNIP2/PTH/GAL/PGR/LRRK2/WNT10B/WNT1/NTN4/RFLNA/EDNRB/REC8/FOXA1/GREM1/CATSPER2/ABHD2/MMP2/CDH3/SLFN14/C1QL1/HOXB13/GH1/CABYR/B4GALT6/BCL2/CATSPERD/ANGPTL8/POU2F2/ELSPBP1/CDC25B/VSX1/PABPC1L/AURKA	65
BP	GO:0050890	cognition	80/3484	302/18866	0.00033568	0.00755097	0.00629986	EPHB2/MFSD2A/LHX8/CHRNB2/NTRK1/PTGS2/ADORA1/CNTN2/UCN/EN1/TBR1/GPR155/OXTR/JAKMIP1/ATP8A1/KIT/CRHBP/GRIA1/HRH2/AGER/ADCY1/NPTX2/PTPRZ1/DGKI/POMK/ARC/NTRK2/SHC3/MUSK/DBH/GRIN1/EIF4EBP2/SORCS3/TH/BDNF/RAG1/MDK/CHRM1/NRXN2/FOSL1/RIN1/NPAS4/DRD2/GRIN2B/ASIC1/ZNF385A/HTR2A/GMFB/GATM/FOXB1/STRA6/JPH3/SERPINF1/SLC6A4/CCL11/NEUROD2/KAT2A/C1QL1/MAPT/GIP/ITGA3/GALR2/NETO1/ABCA7/SLC8A2/NTF4/SLC17A7/KLK8/PRK…	80
BP	GO:0019722	calcium-mediated signaling	62/3484	222/18866	0.000339165	0.00760172	0.0063422	CALML6/ADGRB2/PTGFR/VCAM1/CASQ2/CASQ1/RYR2/CHRM3/ZAP70/FHL2/CCL20/CCR8/CCR9/AGTR1/KDR/CXCL8/MYOZ2/IRGM/NMUR2/RCAN2/NRG1/TMEM38B/NR5A1/GRIN1/ACTN3/TBC1D10C/P2RY6/CD3E/CXCR5/GRIN2B/LRRK2/AVPR1A/P2RX2/TNFSF11/EDNRB/AKAP6/PLA2G4B/HOMER2/CHP2/LAT/SULT1A3/PLCG2/JPH3/P2RX5/NEUROD2/CCR7/CCR10/MAPT/PDK2/SPHK1/JSRP1/P2RY11/TMEM38A/SLC8A2/GRIN2D/TNNI3/SLA2/JPH2/ADA/RCAN1/TRPM2/CXCR3	62
BP	GO:0051924	regulation of calcium ion transport	69/3484	253/18866	0.000344655	0.00769688	0.0064216	NPPA/OPRD1/LPAR3/CASQ2/CASQ1/RGS4/XCL1/PTGS2/RYR2/UCN/PRKCE/GCG/SESTD1/GPR35/CAV3/TLR9/CASR/STRIT1/EGF/IL13/CAMK2A/GRM6/GPER1/EPO/TMEM38B/GRIN1/CACNA1B/ADRA2A/CRACR2B/PTH/P2RY6/SLN/DRD2/CACNB3/STAC3/PLA2G1B/P2RX2/METTL21C/AKAP6/BDKRB1/CAPN3/CEMIP/HOMER2/ATP2A1/CD19/RRAD/PLCG2/JPH3/CYBA/TRPV3/P2RX5/P2RX1/RCVRN/CCL5/CACNB1/STAC2/HCRT/CRHR1/CACNG1/BCL2/JSRP1/TMEM38A/FFAR1/CACNG6/TMC2/JPH2/EPPIN/PLA2…	69
BP	GO:0003333	amino acid transmembrane transport	31/3484	92/18866	0.000350331	0.0077955	0.00650387	PDPN/RGS4/RGS2/SLC3A1/SLC66A1L/SLC7A14/SLC6A19/SLC6A18/SLC22A4/SLC25A2/SLC6A7/SLC36A3/SLC22A2/SLC7A13/SLC1A1/SLC6A5/SLC6A13/SLC38A4/SLC6A15/SLC7A5/SLC47A1/SLC1A6/SLC7A9/SLC17A7/SLC7A4/ACE2/CLTRN/SLC38A5/PRAF2/SLC7A3/SLC6A14	31
BP	GO:0030534	adult behavior	42/3484	137/18866	0.000372577	0.00818975	0.0068328	OPRD1/DMBX1/DAB1/CHRNB2/CNTN2/EN1/HOXD10/EPHA4/GHRL/ZIC1/FGF12/UCHL1/RNF180/CRHBP/GLRA1/GABRG2/LEP/HIPK2/DMRT3/PAX5/DBH/GRIN1/SNCG/PRLHR/NRXN2/DRD2/EPS8/HTR2A/SLITRK1/SLITRK5/CHRNA3/CHRNB4/HOMER2/ABAT/SEZ6/GIP/GRIN2D/NTF4/FOXA2/ASIP/NLGN3/BRS3	42
BP	GO:0006953	acute-phase response	19/3484	47/18866	0.0003745	0.00818975	0.0068328	PTGER3/CRP/PTGS2/FN1/ITIH4/IL6/EPO/SAA4/SAA2/SAA1/TNFSF11/EDNRB/SERPINA3/HP/HAMP/LBP/CEBPB/APOL2/F8	19
BP	GO:0030574	collagen catabolic process	19/3484	47/18866	0.0003745	0.00818975	0.0068328	MMP23B/FAP/COL19A1/COL13A1/ADAMTS14/MMP7/MMP27/MMP10/MMP3/MMP12/MMP13/MMP19/MMP17/MMP2/MRC2/PRTN3/KLK6/MMP9/MMP11	19
BP	GO:0045933	positive regulation of muscle contraction	19/3484	47/18866	0.0003745	0.00818975	0.0068328	NPPA/PTGS2/RGS2/CHRM3/UCN/OXTR/GHRL/KIT/NMU/TACR3/NPNT/GPER1/SPX/CHGA/ABAT/ATP2A1/SPHK1/ADA/ACE2	19
BP	GO:0050870	positive regulation of T cell activation	60/3484	214/18866	0.000374668	0.00818975	0.0068328	IL23R/VCAM1/XCL1/ZAP70/IL36B/DPP4/CTLA4/IGFBP2/PDCD1/TGFBR2/NFKBIZ/HHLA2/LEF1/IL2/IL4/AGER/MYB/CARD11/IL6/ZP3/EPO/LEP/SHH/CCL19/CCL21/IL2RA/GATA3/ADAM8/RAG1/MDK/CD6/CD5/CCDC88B/ZBTB16/CD3E/CD27/KLRK1/KLRC4-KLRK1/IL23A/IFNG/TNFSF11/TNFSF13B/SOCS1/PYCARD/NOD2/PIK3R6/CCL5/CCR7/EBI3/TMIGD2/CD70/TNFSF14/JAK3/SIRPG/ADA/PCK1/RUNX1/LGALS1/TNFRSF13C/FOXP3	60
BP	GO:0034110	regulation of homotypic cell-cell adhesion	14/3484	30/18866	0.000383517	0.00835366	0.00696956	PDPN/CELA2A/FGG/BLK/ZNF703/ANK3/RDX/TNFSF11/ABAT/CCL5/C1QTNF1/CEACAM1/PLAUR/LGALS1	14
BP	GO:0051321	meiotic cell cycle	69/3484	254/18866	0.000389158	0.00844677	0.00704724	WNT4/CDC20/RAD54L/MSH4/BRDT/HORMAD1/NUF2/ASPM/NEK2/EXO1/SPDYA/NCAPH/BUB1/DAZL/SGO1/CDC25A/WNT5A/EREG/ZFP42/TRIP13/PRDM9/DDX4/MEIKIN/CDC25C/PTTG1/MSX2/HUS1B/MEI4/TTK/FKBP6/XRCC2/MYBL1/RAD54B/FBXO43/TUBB8/DUSP13/SYCE1/H2AX/CCNA1/UTP14C/REC8/BUB1B/EXD1/EME2/PKMYT1/PLK1/TERB1/SYCE1L/FANCA/PRDM7/TOP2A/EME1/TEX14/TEX19/SPIRE1/SYCE2/DMRTC2/NANOS2/KASH5/AURKC/RAD21L1/CDC25B/AURKA/PIWIL3/LIF/MEI1/SMC1B/FA…	69
BP	GO:0034764	positive regulation of transmembrane transport	59/3484	210/18866	0.000393601	0.00851334	0.00710278	C1QTNF12/NPPA/LRRC38/PINK1/EPHB2/AMIGO1/PDZK1/CASQ1/XCL1/ACTN2/RYR2/ERFE/SLC26A6/KLF15/TERT/OCLN/IL13/KCNMB1/SLC34A1/GPER1/ABCB1/KCNH2/CA2/ARC/WNK2/ANK3/KCNIP2/PTH/LRRC55/GAL/P2RY6/HTR3A/CACNB3/STAC3/IFNG/OSBPL8/IRS2/AKAP6/BDKRB1/CAPN3/CEMIP/CACNG3/ATP2A1/CD19/PLCG2/STAC2/GIP/GH1/CACNG4/GALR2/FXYD1/FGF21/JPH2/EDN3/CACNG2/ACE2/CLTRN/NLGN3/KCNE5	59
BP	GO:0097530	granulocyte migration	45/3484	150/18866	0.000400737	0.00863748	0.00720635	CSF3R/VAV3/S100A7/SLAMF8/XCL2/XCL1/DPP4/SCG2/CCL20/CXCL8/CXCL6/PF4V1/CXCL1/PF4/CXCL5/CXCL3/CXCL2/CXCL13/IL4/CCL26/RARRES2/CCL19/CCL21/FUT7/ADAM8/SAA1/MDK/IL23A/TRPV4/PLA2G1B/DAPK2/CCL17/DPEP1/CCL7/CCL11/CCL13/CCL5/CCR7/PRTN3/CCL25/ADGRE2/CD177/LBP/EDN3/RAC2	45
BP	GO:1903046	meiotic cell cycle process	55/3484	193/18866	0.000415776	0.00884065	0.00737586	WNT4/CDC20/RAD54L/MSH4/BRDT/HORMAD1/NUF2/ASPM/SPDYA/NCAPH/BUB1/DAZL/SGO1/CDC25A/WNT5A/EREG/TRIP13/PRDM9/DDX4/MEIKIN/CDC25C/PTTG1/MSX2/HUS1B/MEI4/TTK/MYBL1/RAD54B/FBXO43/TUBB8/SYCE1/CCNA1/REC8/BUB1B/EME2/PLK1/TERB1/SYCE1L/FANCA/PRDM7/TOP2A/EME1/TEX14/TEX19/SPIRE1/SYCE2/DMRTC2/NANOS2/KASH5/RAD21L1/CDC25B/AURKA/LIF/MEI1/ZNF711	55
BP	GO:0031214	biomineral tissue development	48/3484	163/18866	0.000419966	0.00884065	0.00737586	ISG15/WNT4/MATN1/S1PR1/ECM1/BGLAP/PTGS2/OSR1/ENAM/ODAPH/DMP1/IBSP/MEPE/SGMS2/ADGRV1/LOX/FBN2/MSX2/TFAP2A/TWIST1/COL1A2/LEP/OSR2/KLF10/RSPO2/ROR2/TMEM38B/PTH/LGR4/TCIRG1/MMP13/FGF23/PTHLH/WNT10B/CYP27B1/TMEM119/RFLNA/KL/GREM1/WDR72/COL1A1/FAM20A/COMP/SLC24A3/CEBPB/TSPEAR/TBX1/GPM6B	48
BP	GO:0110148	biomineralization	48/3484	163/18866	0.000419966	0.00884065	0.00737586	ISG15/WNT4/MATN1/S1PR1/ECM1/BGLAP/PTGS2/OSR1/ENAM/ODAPH/DMP1/IBSP/MEPE/SGMS2/ADGRV1/LOX/FBN2/MSX2/TFAP2A/TWIST1/COL1A2/LEP/OSR2/KLF10/RSPO2/ROR2/TMEM38B/PTH/LGR4/TCIRG1/MMP13/FGF23/PTHLH/WNT10B/CYP27B1/TMEM119/RFLNA/KL/GREM1/WDR72/COL1A1/FAM20A/COMP/SLC24A3/CEBPB/TSPEAR/TBX1/GPM6B	48
BP	GO:0035176	social behavior	20/3484	51/18866	0.000426585	0.00894527	0.00746314	CHRNB2/UCN/EN1/GAD1/OXTR/VPS13A/GRIN1/EIF4EBP2/TH/NRXN2/NPAS4/AVPR1A/SLC6A4/GRP/GNG8/AVP/TBX1/MAPK8IP2/PTCHD1/NLGN3	20
BP	GO:0050808	synapse organization	108/3484	433/18866	0.000430008	0.00898659	0.00749761	EPHB2/ADGRB2/DLGAP3/CDC20/LRP8/NTNG1/AMIGO1/CHRNB2/BCAN/NTRK1/IGSF9/CNTN2/RAB29/WNT3A/ADD2/FZD5/EPHA4/DNER/KIF1A/OXTR/LHFPL4/GHRL/WNT7A/COLQ/AMIGO3/CAMKV/LRTM1/WNT5A/ERC2/PDZRN3/SLITRK3/GABRA2/GPM6A/CDH9/ACTBL2/EFNA5/LRRTM2/PCDHGC5/GABRG2/THBS2/PCLO/SEMA3E/ACHE/NRG1/SYBU/ADGRB1/ARC/UNC13B/NTRK2/MUSK/TNC/NTNG2/GRIN1/C1QL3/ANK3/ZNF365/SNCG/INA/BDNF/LRRC4C/RAPSN/NRXN2/NPAS4/LRFN4/DLG2/VSTM5/DRD2/KIR…	108
BP	GO:0044070	regulation of anion transport	34/3484	105/18866	0.000432582	0.00900994	0.0075171	CYP4A11/PDZK1/RGS4/RGS2/ADORA1/AVPR1B/OSR1/ERFE/GRM7/TRH/ATP8A1/PRKG2/SLC12A2/SLC34A1/ROS1/SFRP4/ABCB1/LEP/CA2/STXBP1/CRY2/FGF23/AVPR1A/TNFSF11/IRS2/ABAT/CA7/ABCA7/AVP/CEBPB/PLA2G6/ACE2/CLTRN/GABRE	34
BP	GO:0120162	positive regulation of cold-induced thermogenesis	32/3484	97/18866	0.000435312	0.00903637	0.00753915	MFAP2/CPT2/G0S2/ESRRG/ACADL/TRPM8/OXTR/GHRL/PPARGC1A/PLAC8/ACSL1/PRLR/IL13/IL4/IRF4/CD36/ACHE/LEP/ADRB3/FABP5/FABP4/LCN2/DBH/ELOVL3/UCP2/SLN/DIO2/GATM/IGF1R/HCRT/FGF21/CEBPB	32
BP	GO:0071542	dopaminergic neuron differentiation	16/3484	37/18866	0.000437323	0.00904776	0.00754865	DMRTA2/WNT3A/EN1/WNT5A/SFRP2/WNT2/SHH/RSPO2/FGF8/PITX3/LRP6/WNT1/FOXA1/WNT3/FOXA2/VEGFD	16
BP	GO:0021871	forebrain regionalization	12/3484	24/18866	0.000455634	0.00936396	0.00781246	DMRTA2/SIX3/FEZF2/GSX2/FEZF1/SHH/LHX2/FGF8/EMX2/WNT1/LHX1/WNT7B	12
BP	GO:0071294	cellular response to zinc ion	12/3484	24/18866	0.000455634	0.00936396	0.00781246	GLRA1/ZNF658/MT3/MT2A/MT1E/MT1M/MT1A/MT1DP/MT1F/MT1G/MT1X/GLRA2	12
BP	GO:0021700	developmental maturation	76/3484	287/18866	0.000470639	0.00957689	0.00799011	EPHA8/CATSPER4/CDC20/S1PR1/THBS3/BCAN/TDRD5/KIF14/REN/CNTN2/SIX3/FZD5/CDK5R2/PTPRN/DAZL/SLC26A6/WNT5A/BFSP2/EREG/NKX6-1/FAT4/FGG/TRIP13/CCNB1/MSX2/RUNX2/ACTL6B/EPO/LEP/SYBU/CCL19/CCL21/UNC13B/STXBP1/PAEP/GRIN1/TUBB8/GATA3/RET/KCNIP2/PTH/GAL/PGR/LRRK2/WNT10B/WNT1/NTN4/RFLNA/EDNRB/REC8/FOXA1/GREM1/CATSPER2/ABHD2/MMP2/CDH3/SEZ6/SLFN14/NEUROD2/C1QL1/HOXB13/GH1/CABYR/B4GALT6/BCL2/CATSPERD/ANGPTL8/UNC1…	76
BP	GO:0046661	male sex differentiation	48/3484	164/18866	0.000488989	0.00991765	0.00827442	WNT4/NUP210L/NTRK1/ASPM/REN/LRP2/INHA/WNT5A/PDGFRA/KIT/SFRP2/ADAM29/TLR3/ZFP42/BMP5/NUDT1/HOXA11/SEMA3A/SHH/GATA4/STAR/SCX/DMRT3/ROR2/HSD17B3/CTSV/NR5A1/GATA3/NCOA4/FGF8/UTF1/LGR4/CCND1/AMHR2/KITLG/REC8/NUPR1/FANCA/SOX15/TEX19/GATA6/BCL2/AMH/LHB/RAD21L1/TFAP2C/NR0B1/AR	48
BP	GO:0032024	positive regulation of insulin secretion	26/3484	74/18866	0.000493431	0.00997504	0.00832229	C1QTNF12/PRKCE/GCG/GHRL/MYRIP/CASR/TRH/NKX6-1/OXCT1/ISL1/RFX6/GPER1/GCK/BLK/SYBU/GLUD1/RBP4/TM7SF3/IRS2/GPR68/ABAT/GIP/FFAR1/GIPR/PLA2G6/CLTRN	26
BP	GO:0072001	renal system development	77/3484	292/18866	0.000496525	0.0100049	0.0083472	WNT4/LIN28A/CYP4A11/CYP4A22/PCSK9/VANGL2/PBX1/REN/CENPF/OSR1/SIX2/HOXD11/EPHA4/COL4A4/RARB/WNT5A/KLF15/AGTR1/PDGFRA/FRAS1/NPNT/ENPEP/FAT4/HPGD/ADAMTS16/BASP1/GCNT4/SLC34A1/TFAP2A/TFAP2B/PKHD1/TBX18/SIM1/DACT2/HOXA11/BMPER/PODXL/SHH/EYA1/CA2/OSR2/ANGPT1/HAS2/MTSS1/TEK/GATA3/RET/CYP26A1/RBP4/FGF8/EMX2/LGR4/BDNF/CAT/PDGFD/ACAT1/ZBTB16/KIRREL3/LRRK2/WNT1/HOXC11/DCN/MMP17/PGF/GREM1/PYGO1/STRA6/SALL1/P…	77
BP	GO:0002685	regulation of leukocyte migration	59/3484	212/18866	0.000512642	0.0102479	0.00854996	TNFRSF18/PADI2/NBL1/ECM1/S100A7/SLAMF8/XCL2/XCL1/ADORA1/EMILIN1/DPP4/CCL20/PRSS56/WNT5A/CXCL8/CXCL13/IL4/ADTRP/AGER/BMP5/FUT9/IL6/ZP3/SERPINE1/RARRES2/CCL19/CCL21/FUT7/C10orf99/ADAM8/MDK/PDGFD/KLRK1/KLRC4-KLRK1/IL23A/KITLG/TRPV4/PGF/BDKRB1/GREM1/CYP19A1/DAPK2/PYCARD/CCL7/CCL5/CCR7/ITGA2B/MADCAM1/ELANE/TNFSF14/CCL25/DEFB124/LBP/ADA/EDN3/AIRE/RAC2/VEGFD/CXCR3	59
BP	GO:0019731	antibacterial humoral response	22/3484	59/18866	0.000515101	0.0102479	0.00854996	IGKV3-20/TF/SPON2/JCHAIN/FGA/H2BC4/DMBT1/PLA2G1B/RNASE3/IGHA2/IGHA1/IGHM/ELANE/KLK5/WFDC5/PI3/SLPI/WFDC2/WFDC10B/WFDC13/WFDC3/PLA2G6	22
BP	GO:0007618	mating	17/3484	41/18866	0.000530331	0.0104812	0.00874462	NHLH2/OXTR/THRB/OR2H2/DMRTA1/GRIN1/TH/AVPR1A/EDNRB/ABAT/P2RX1/SLC6A4/KLK14/AVP/ADA/PI3/MAPK8IP2	17
BP	GO:0060349	bone morphogenesis	31/3484	94/18866	0.000534234	0.0105248	0.00878093	MATN1/THBS3/SP5/RARB/TGFBR2/SHOX2/SFRP2/CDX1/FGF18/MSX2/TFAP2A/RUNX2/TWIST1/HOXA11/SFRP4/DLX5/OSR2/HAS2/SCX/FREM1/TEK/COL13A1/SERPINH1/MMP13/LRP6/COL2A1/TMEM119/TRPV4/COL1A1/COMP/PAX1	31
BP	GO:0055002	striated muscle cell development	49/3484	169/18866	0.000544253	0.0106881	0.00891719	NPPA/CASQ2/CASQ1/RGS4/RGS2/TNNT2/MYOG/ACTA1/CAPN9/ACTN2/FHL2/NEB/DNER/CAV3/SHOX2/UCHL1/SGCB/PDGFRA/MYOZ2/SORBS2/CCNB1/LOX/NKX2-5/FLNC/KEL/GATA4/MYORG/NEBL/CDK1/MYPN/SYNPO2L/ANKRD1/TNNT3/MYOD1/WNT10B/STAC3/MYL2/P2RX2/MYH6/AKAP6/ACTC1/CAPN3/WFIKKN1/KRT19/AFG3L2/BCL2/COMP/HAMP/TNNT1	49
BP	GO:0044706	multi-multicellular organism process	62/3484	226/18866	0.000566122	0.0110824	0.00924616	NPPA/WNT4/COL16A1/PTGFR/PTGS2/RGS2/TCF23/UCN/IGFBP2/OXTR/GHRL/TGFBR2/HPGD/PRLR/CRHBP/CLIC5/EPO/LEP/GNRH1/PNOC/RLN2/CTSV/AMBP/FUT7/PRLHR/SCGB1A1/FOSL1/PGR/MMP7/PTHLH/TAC3/CYP27B1/AVPR1A/EPYC/ACOD1/PGF/PLA2G4B/MMP2/HSD11B2/P2RX1/SLC6A4/CRHR1/GIP/ITGA3/DSG2/BCL2/TLE6/PSG3/PSG1/PSG6/FOSB/DKKL1/KLK14/MMP9/PTGIS/LIF/APOL2/PLA2G6/FBLN1/TIMP1/TRO/AR	62
BP	GO:0032330	regulation of chondrocyte differentiation	20/3484	52/18866	0.000574091	0.0111956	0.00934065	WNT9A/SIX2/EFEMP1/RARB/SHOX2/NKX3-2/ADAMTS12/FGF18/RUNX2/HOXA11/LOXL2/GDF6/PTH/SOX6/MDK/ZBTB16/PTHLH/RFLNA/GREM1/GDF5	20
BP	GO:1903039	positive regulation of leukocyte cell-cell adhesion	64/3484	235/18866	0.000575527	0.0111956	0.00934065	IL23R/VCAM1/XCL1/ZAP70/IL36B/DPP4/CTLA4/IGFBP2/PDCD1/TGFBR2/NFKBIZ/HHLA2/LEF1/IL2/IL4/AGER/MYB/CARD11/IL6/ZP3/EPO/LEP/SHH/HAS2/CCL19/CCL21/FUT7/IL2RA/GATA3/ADAM8/CD44/RAG1/MDK/CD6/CD5/CCDC88B/ZBTB16/CD3E/CD27/KLRK1/KLRC4-KLRK1/IL23A/IFNG/TNFSF11/TNFSF13B/SOCS1/PYCARD/NOD2/PIK3R6/CCL5/CCR7/ELANE/EBI3/TMIGD2/CD70/TNFSF14/JAK3/SIRPG/ADA/PCK1/RUNX1/LGALS1/TNFRSF13C/FOXP3	64
BP	GO:0001659	temperature homeostasis	50/3484	174/18866	0.000602221	0.0116417	0.00971279	MFAP2/CPT2/PTGER3/PTGS2/ADORA1/G0S2/ESRRG/PLCL1/ACADL/TRPM8/OXTR/GHRL/PLCL2/ABHD6/PPARGC1A/NMU/PLAC8/ACSL1/NPR3/PRLR/IL13/IL4/IRF4/CD36/ACHE/LEP/ADRB3/FABP5/FABP4/LCN2/DBH/ELOVL3/LGR4/ACTN3/UCP2/SLN/DRD2/WNT10B/TNFSF11/HTR2A/EDNRB/DIO2/GATM/IGF1R/ABAT/HCRT/CIDEA/FGF21/CEBPB/TRPM2	50
BP	GO:0003205	cardiac chamber development	50/3484	174/18866	0.000602221	0.0116417	0.00971279	TGFBR3/COL11A1/VANGL2/TNNT2/RYR2/LTBP1/FHL2/LRP2/CAV3/RARB/TGFBR2/SCN5A/MYL3/WNT5A/SHOX2/SFRP2/CPE/ISL1/ADAMTS6/HAND1/NKX2-5/MSX2/BMP5/ADGRG6/TBX20/WNT2/SMARCD3/GATA4/NRG1/FOXH1/TEK/GATA3/RBP4/FGF8/MYBPC3/PDE2A/MYL2/TBX5/MYH6/MYH7/STRA6/SALL1/ZFPM1/FZD2/GATA6/DAND5/TNNI3/OVOL2/SALL4/TBX1	50
BP	GO:0007565	female pregnancy	55/3484	196/18866	0.000626623	0.0120525	0.0100555	NPPA/WNT4/COL16A1/PTGS2/RGS2/TCF23/UCN/IGFBP2/OXTR/GHRL/TGFBR2/HPGD/PRLR/CRHBP/CLIC5/EPO/LEP/GNRH1/PNOC/RLN2/CTSV/AMBP/FUT7/PRLHR/SCGB1A1/FOSL1/PGR/MMP7/PTHLH/TAC3/CYP27B1/EPYC/ACOD1/PGF/MMP2/HSD11B2/CRHR1/GIP/ITGA3/DSG2/BCL2/TLE6/PSG3/PSG1/PSG6/FOSB/MMP9/PTGIS/LIF/APOL2/PLA2G6/FBLN1/TIMP1/TRO/AR	55
BP	GO:0001755	neural crest cell migration	21/3484	56/18866	0.000627369	0.0120525	0.0100555	FN1/GBX2/SEMA3B/SEMA3G/PITX2/SEMA5A/ISL1/TWIST1/SEMA3E/SEMA3A/SEMA3D/SHH/RET/ALX1/KITLG/EDNRB/SEMA7A/SEMA4B/OVOL2/EDN3/TBX1	21
BP	GO:0030148	sphingolipid biosynthetic process	34/3484	107/18866	0.000635438	0.0121697	0.0101533	A3GALT2/PLPP3/ST6GALNAC3/ST6GALNAC5/SPTSSB/SGMS2/UGT8/PLPP1/ELOVL7/ASAH1/ACER2/ST8SIA6/HACD1/ELOVL3/ALDH3B2/ST8SIA1/B4GALNT1/PRKD1/HACD3/ST8SIA2/CERS3/TLCD3B/P2RX1/ALOXE3/ALDH3A2/SPHK1/ENPP7/B4GALT6/ST8SIA3/PLPP2/ACER1/CERS1/SPTLC3/PLA2G6	34
BP	GO:0099601	regulation of neurotransmitter receptor activity	27/3484	79/18866	0.000638446	0.0121896	0.0101699	PINK1/EPHB2/DLGAP3/ACTN2/LYPD6/PPARGC1A/CRHBP/GRIA1/NPTX2/DLGAP2/ARC/GRIN1/CNIH2/DLG2/GRIA4/GRIN2B/IFNG/SHISA9/CACNG3/CACNG4/NETO1/CACNG7/SHISA7/CACNG2/NPTXR/MAPK8IP2/NLGN3	27
BP	GO:0051952	regulation of amine transport	30/3484	91/18866	0.000655882	0.0124457	0.0103836	PINK1/CHRNB2/RGS4/RGS2/ADORA1/GRM7/OXTR/TRH/SLC12A2/STX1A/LEP/STXBP1/SNCG/ADRA2A/SYT8/SYT9/SYT12/DRD2/AVPR1A/SYT1/HTR2A/CHGA/CHRNA3/ABAT/FFAR3/SYT3/SYT5/AVP/ACE2/CLTRN	30
BP	GO:0060021	roof of mouth development	30/3484	91/18866	0.000655882	0.0124457	0.0103836	EPHB2/TGFBR3/PRRX1/IRF6/WNT3A/OSR1/LOXL3/SATB2/WNT7A/TGFBR2/WNT5A/PDGFRA/FRAS1/LEF1/WNT8A/TFAP2A/TWIST1/DLX5/SHH/MSC/OSR2/FOXE1/VAX1/LRP6/COL2A1/ALX1/GABRB3/WFIKKN1/FZD2/TBX1	30
BP	GO:0048747	muscle fiber development	22/3484	60/18866	0.000673096	0.0127319	0.0106224	MYOG/ACTA1/NEB/DNER/SHOX2/UCHL1/SGCB/LOX/FLNC/KEL/MYORG/NEBL/MYOD1/WNT10B/STAC3/MYL2/P2RX2/MYH6/WFIKKN1/AFG3L2/BCL2/COMP	22
BP	GO:0031589	cell-substrate adhesion	91/3484	359/18866	0.000675082	0.0127319	0.0106224	AJAP1/PDPN/WNT4/COL16A1/ANGPTL3/VCAM1/NTNG1/THBS3/TNN/KIF14/LAMB3/ACTN2/EMILIN1/PRKCE/EPB41L5/ITGB6/ITGA6/COL3A1/TMEFF2/FN1/CSPG5/CCDC80/MELTF/KDR/DMP1/NPNT/AP1AR/FGA/FGG/ADAMTS12/EFNA5/SPOCK1/PLG/SMOC2/MICALL2/AGR2/MYO1G/CD36/SEMA3E/SERPINE1/COL26A1/ANGPT1/HAS2/FREM1/ACER2/CDKN2A/TEK/CCL21/MEGF9/NTNG2/COL13A1/PLAU/SLK/COL17A1/VWA2/CD44/MDK/ACTN3/FZD4/MMP12/CD3E/WNT1/NTN4/POSTN/GREM1/STRC/STRCP1/…	91
BP	GO:0051146	striated muscle cell differentiation	77/3484	295/18866	0.000686397	0.0129059	0.0107676	NPPA/CASQ2/PLEKHO1/CASQ1/RGS4/RGS2/TNNT2/MYOG/KCNH1/WNT3A/ACTA1/CAPN9/ACTN2/FHL2/NEB/DNER/CAV3/RARB/SHOX2/UCHL1/SGCB/PDGFRA/MYOZ2/SORBS2/CCNB1/LOX/IL4/WNT8A/NKX2-5/ERVFRD-1/MYMX/POPDC3/FLNC/KEL/SHH/GATA4/NRG1/ADGRB1/MYORG/NEBL/CDK1/MYPN/SYNPO2L/ANKRD1/ADAM12/TNNT3/SOX6/MYOD1/BDNF/WNT10B/WNT1/STAC3/AVPR1A/TMEM119/MYL2/TBX5/P2RX2/MYH6/AKAP6/GREM1/ACTC1/CAPN3/WFIKKN1/KRT19/KAT2A/SPAG9/AFG3L2/GATA6/B…	77
BP	GO:0045058	T cell selection	19/3484	49/18866	0.000695068	0.0130048	0.0108501	IL23R/LY9/LOXL3/ZAP70/IRF4/CARD11/IL6/SHH/GATA3/CD3E/CD3D/IL23A/BATF/ZFPM1/FOXN1/CCR7/BCL2/AIRE/FOXP3	19
BP	GO:0009063	cellular amino acid catabolic process	38/3484	124/18866	0.000695862	0.0130048	0.0108501	DDAH1/PCYOX1/ACMSD/HNMT/GAD1/HIBCH/AGXT/GADL1/UROC1/AGXT2/ALDH5A1/HMGCLL1/BCKDHB/ALDH8A1/IDO2/AUH/GAD2/MAT1A/GLUD1/GOT1/ACADSB/ASRGL1/CARNS1/ACAT1/CSAD/AMDHD1/PAH/DAO/HPD/SLC25A21/ALDH6A1/ABAT/CRYM/NOS2/CBS/PRODH/OTC/GLUD2	38
BP	GO:0050863	regulation of T cell activation	85/3484	332/18866	0.000718153	0.0132217	0.011031	TNFRSF18/PLA2G2D/PLA2G2F/ZNF683/IL23R/VCAM1/XCL1/LOXL3/ZAP70/IL36B/DPP4/CTLA4/IGFBP2/PDCD1/TGFBR2/NFKBIZ/HHLA2/TIGIT/IL20RB/LEF1/IL2/IL4/TCF7/IRF4/AGER/TNFRSF21/MYB/CARD11/IL6/ZP3/EPO/LEP/SHH/GNRH1/CCL19/CCL21/IL2RA/GATA3/ADAM8/LMO1/RAG1/MAPK8IP1/MDK/CD6/CD5/SCGB1A1/CCDC88B/ZBTB16/CD3E/CD27/LAG3/KLRK1/KLRC4-KLRK1/IL23A/IFNG/TNFSF11/TNFSF13B/SOCS1/IL27/LAT/PYCARD/NOD2/FANCA/PIK3R6/FOXN1/CCL5/CCR7/…	85
BP	GO:0045109	intermediate filament organization	12/3484	25/18866	0.000729695	0.0133943	0.0111751	TCHH/PKP1/DES/BFSP2/SHH/NEFM/KRT25/KRT14/KRT17/GFAP/NEFH/MTM1	12
BP	GO:0071326	cellular response to monosaccharide stimulus	41/3484	137/18866	0.000746627	0.0136646	0.0114005	C1QTNF12/LIN28A/PRKAA2/PRKCE/GCG/NEUROD1/PTPRN/GHRL/SLC26A6/ZBTB20/CASR/PPARGC1A/OXCT1/EFNA5/AGER/RFX6/GPER1/LEP/GATA4/STAR/SYBU/UNC13B/ADRA2A/CCDC186/RAB11FIP2/BRSK2/TH/GJB6/IRS2/CMA1/GPR68/IGF1R/CYBA/SERPINF1/NME1/FGF21/FOXA2/PCK1/LGALS1/PLA2G6/CLTRN	41
BP	GO:0051703	intraspecies interaction between organisms	20/3484	53/18866	0.00076373	0.0139042	0.0116004	CHRNB2/UCN/EN1/GAD1/OXTR/VPS13A/GRIN1/EIF4EBP2/TH/NRXN2/NPAS4/AVPR1A/SLC6A4/GRP/GNG8/AVP/TBX1/MAPK8IP2/PTCHD1/NLGN3	20
BP	GO:0032526	response to retinoic acid	34/3484	108/18866	0.000765259	0.0139042	0.0116004	GJB3/BRINP3/MYOG/WNT9A/WNT3A/OSR1/IGFBP2/WNT5A/TRIML2/WNT8A/MYB/HOXA2/AQP1/WNT2/LEP/ACER2/RORB/TNC/PTGES/RET/CYP26A1/RBP4/FZD4/WNT5B/WNT10B/FZD10/SERPINF1/SLC6A4/WNT3/COL1A1/PCK1/PTK6/TBX1/WNT7B	34
BP	GO:0061035	regulation of cartilage development	25/3484	72/18866	0.000766462	0.0139042	0.0116004	WNT9A/SIX2/EFEMP1/RARB/WNT5A/SHOX2/NKX3-2/ADAMTS12/FGF18/RUNX2/HOXA11/LEP/BMP1/LOXL2/GDF6/SCX/PTH/SOX6/MDK/ZBTB16/PTHLH/RFLNA/GREM1/KAT2A/GDF5	25
BP	GO:0043369	CD4-positive or CD8-positive, alpha-beta T cell lineage commitment	11/3484	22/18866	0.000788798	0.0142445	0.0118844	IL23R/LY9/LOXL3/IRF4/IL6/SHH/IL23A/BATF/ZFPM1/BCL2/FOXP3	11
BP	GO:0008585	female gonad development	32/3484	100/18866	0.000789827	0.0142445	0.0118844	WNT4/LHX8/MSH4/PTPRN/INHA/FOXL2/PTX3/PDGFRA/KIT/AFP/EREG/ZFP42/FST/ZP3/VGF/LEP/GNRH1/DMRTA1/NR5A1/GAS2/FZD4/PGR/AMHR2/MMP19/KITLG/CYP19A1/NUPR1/FANCA/BCL2/AMH/RETN/CEBPB	32
BP	GO:0050886	endocrine process	28/3484	84/18866	0.000803293	0.0143618	0.0119822	REN/KISS1/AVPR1B/UCN/INHA/OXTR/GHRL/FOXL2/AGTR1/SUCNR1/ENPEP/CRHBP/LEP/GATA3/GAL/FZD4/AVPR1A/HCAR2/CMA1/HSD11B2/CYBA/RASL10B/CRHR1/C1QTNF1/GALR1/RETN/EDN3/ACE2	28
BP	GO:0048593	camera-type eye morphogenesis	38/3484	125/18866	0.000824522	0.0146988	0.0122634	EPHB2/COL8A2/MFSD2A/FOXE3/WNT9A/SIX3/FZD5/THRB/WNT5A/ARL6/NECTIN3/PITX2/TENM3/HCN1/TFAP2A/TFAP2B/TWIST1/WNT2/TSPAN12/WNT16/HIPK2/RP1/RORB/NTRK2/RBP4/PDE6C/PITX3/TH/ROM1/TSKU/LRP6/FOXN4/SOX1/MEGF11/LCTL/STRA6/LHX1/VSX1	38
BP	GO:0034284	response to monosaccharide	57/3484	207/18866	0.000835812	0.0148573	0.0123956	C1QTNF12/LIN28A/PRKAA2/PKLR/ILDR2/PTGS2/KHK/GCKR/PRKCE/GCG/NEUROD1/PTPRN/GHRL/TGFBR2/SLC26A6/ZBTB20/CASR/PPARGC1A/NKX6-1/OXCT1/EFNA5/APOM/AGER/RFX6/GPER1/GCK/LEP/GATA4/STAR/SYBU/UNC13B/CTSV/ADRA2A/CCDC186/RAB11FIP2/BRSK2/TH/CAT/GJB6/IRS2/CMA1/GPR68/IGF1R/CYBA/SERPINF1/GIP/NME1/GIPR/FGF21/NKX2-2/FOXA2/PCK1/COL6A2/LGALS1/PLA2G6/CLTRN/MIR221	57
BP	GO:0002063	chondrocyte development	14/3484	32/18866	0.00085903	0.0152263	0.0127034	MATN1/COL11A1/ECM1/TGFBR2/SHOX2/SFRP2/FGF18/MSX2/RUNX2/SERPINH1/PTHLH/RFLNA/COMP/SULF2	14
BP	GO:0050796	regulation of insulin secretion	51/3484	181/18866	0.000873218	0.0153957	0.0128448	C1QTNF12/CELA2A/PRKCE/DPP4/GCG/RAPGEF4/NEUROD1/GHRL/MYRIP/CASR/TRH/SLC2A2/NKX6-1/SLC25A4/OXCT1/ISL1/EFNA5/TFAP2B/RFX6/GPER1/IL6/GCK/STX1A/LEP/BLK/SYBU/GLUD1/RBP4/ADRA2A/BRSK2/SYT9/TCIRG1/CPT1A/DRD2/TM7SF3/IFNG/IRS2/GPR68/CHGA/SSTR5/ABAT/NOS2/CCL5/GIP/CACNA1A/FFAR1/GIPR/FOXA2/PLA2G6/CLTRN/SLC25A5	51
BP	GO:0030282	bone mineralization	36/3484	117/18866	0.000873567	0.0153957	0.0128448	ISG15/WNT4/MATN1/S1PR1/ECM1/BGLAP/PTGS2/OSR1/IBSP/SGMS2/ADGRV1/LOX/FBN2/TFAP2A/TWIST1/COL1A2/LEP/OSR2/KLF10/RSPO2/ROR2/TMEM38B/PTH/LGR4/MMP13/FGF23/PTHLH/WNT10B/CYP27B1/TMEM119/RFLNA/KL/GREM1/COMP/SLC24A3/GPM6B	36
BP	GO:0055069	zinc ion homeostasis	16/3484	39/18866	0.000882495	0.0155089	0.0129392	SLC30A10/SLC30A3/SLC30A9/SLC39A8/SLC39A12/ATP7B/MT3/MT2A/MT1E/MT1M/MT1A/MT1DP/MT1F/MT1G/MT1X/TMC8	16
BP	GO:0032963	collagen metabolic process	35/3484	113/18866	0.000896452	0.0157095	0.0131066	MMP23B/WNT4/P3H1/EMILIN1/UCN/FAP/COL19A1/MYB/IL6/COL1A2/SCX/COL5A1/COL13A1/ADAMTS14/GOT1/CREB3L1/SERPINH1/MMP7/MMP27/MMP10/MMP3/MMP12/MMP13/P3H3/MMP19/MMP17/MMP2/MFAP4/COL1A1/MRC2/PRTN3/RCN3/KLK6/MMP9/MMP11	35
BP	GO:0031960	response to corticosteroid	47/3484	164/18866	0.000918722	0.0160543	0.0133943	AGL/HSD3B1/BGLAP/PTGS2/UCN/CNGA3/IL1RN/HNMT/IGFBP2/AGXT/ISL1/GPER1/IL6/AQP1/EPO/GNRH1/EIF4EBP1/STAR/KLF9/CTSV/GOT1/TH/MYOD1/MDK/SCGB1A1/FOSL1/NPAS4/CCND1/GPR83/AVPR1A/TPH2/METTL21C/ACSBG1/SSTR5/HSD11B2/CYBA/SERPINF1/COL1A1/AANAT/FECH/BCL2/FOSB/DNMT3B/PCK1/S100B/SSTR3/WNT7B	47
BP	GO:0046545	development of primary female sexual characteristics	33/3484	105/18866	0.000937293	0.0163327	0.0136265	WNT4/LHX8/MSH4/PTPRN/INHA/FOXL2/PTX3/PDGFRA/KIT/AFP/EREG/ZFP42/FST/ZP3/VGF/LEP/GNRH1/DMRTA1/NR5A1/GAS2/FZD4/PGR/AMHR2/MMP19/KITLG/CYP19A1/NUPR1/FANCA/BCL2/AMH/RETN/CEBPB/DACH2	33
BP	GO:0042698	ovulation cycle	24/3484	69/18866	0.000941506	0.01636	0.0136493	NHLH2/KISS1/PTPRN/OXTR/TIMP4/PTX3/PDGFRA/AFP/EREG/ZP3/LEP/GNRH1/HAS2/NR5A1/GAS2/MDK/FZD4/PGR/MMP7/MMP19/SERPINF1/AMH/RETN/HAS1	24
BP	GO:1904064	positive regulation of cation transmembrane transport	43/3484	147/18866	0.000944639	0.0163684	0.0136564	NPPA/LRRC38/PINK1/EPHB2/AMIGO1/PDZK1/CASQ1/XCL1/ACTN2/RYR2/IL13/KCNMB1/GPER1/KCNH2/ARC/WNK2/ANK3/KCNIP2/LRRC55/GAL/P2RY6/CACNB3/STAC3/IFNG/AKAP6/BDKRB1/CAPN3/CEMIP/CACNG3/ATP2A1/CD19/PLCG2/STAC2/CACNG4/GALR2/FXYD1/JPH2/EDN3/CACNG2/ACE2/CLTRN/NLGN3/KCNE5	43
BP	GO:0035296	regulation of tube diameter	42/3484	143/18866	0.000983992	0.0169554	0.0141461	NPPA/NPPB/HTR1D/CRP/PTGS2/RGS2/ADORA1/AVPR1B/CHRM3/UCN/OXTR/CASR/AGTR1/KCNMB2/FGA/FGG/KCNMB1/HRH2/GPER1/LEP/KEL/ADRB3/DBH/KCNMA1/ADRA2A/PIK3C2A/ARHGAP42/AVPR1A/HTR2A/EDNRB/CHGA/BDKRB2/P2RX1/SMTNL2/SLC6A4/UTS2R/COMP/AVP/ADRA1D/EDN3/PLA2G6/ACE2	42
BP	GO:0097746	regulation of blood vessel diameter	42/3484	143/18866	0.000983992	0.0169554	0.0141461	NPPA/NPPB/HTR1D/CRP/PTGS2/RGS2/ADORA1/AVPR1B/CHRM3/UCN/OXTR/CASR/AGTR1/KCNMB2/FGA/FGG/KCNMB1/HRH2/GPER1/LEP/KEL/ADRB3/DBH/KCNMA1/ADRA2A/PIK3C2A/ARHGAP42/AVPR1A/HTR2A/EDNRB/CHGA/BDKRB2/P2RX1/SMTNL2/SLC6A4/UTS2R/COMP/AVP/ADRA1D/EDN3/PLA2G6/ACE2	42
BP	GO:1901861	regulation of muscle tissue development	45/3484	156/18866	0.00100556	0.0172789	0.014416	TGFBR3/RGS4/RGS2/MYOG/CENPF/WNT3A/CAV3/NR1D2/TGFBR2/SHOX2/PPARGC1A/LEF1/CCNB1/LOX/MEGF10/NKX2-5/TWIST1/TBX20/MIR25/WNT2/SHH/NRG1/CDK1/RBP4/TLL2/FGF8/SOX6/MYOD1/ACTN3/WNT10B/GLI1/TBX5/AKAP6/GREM1/LUC7L/SOX15/KAT2A/GATA6/BCL2/HAMP/MIR499A/JPH2/S100B/TBX1/MTM1	45
BP	GO:0030098	lymphocyte differentiation	92/3484	368/18866	0.00101486	0.0173905	0.0145091	TNFRSF18/PLA2G2D/WNT4/ZNF683/IL23R/VCAM1/RORC/NTRK1/SLAMF8/LY9/CR2/LOXL3/ZAP70/IL36B/CTLA4/FZD5/NHEJ1/INHA/PLCL2/TGFBR2/CMTM7/CCR9/TLR9/NFKBIZ/KIT/LEF1/IL2/IL4/TCF7/PRR7/IRF4/RUNX2/MYB/CARD11/IL6/DNAJB9/LEP/SHH/LY6D/IFNE/CCL19/FUT7/KLF6/IL2RA/GATA3/ADAM8/RAG1/MDK/SPI1/MS4A1/TCIRG1/POU2AF1/ZBTB16/CD3E/CD3D/CD27/LAG3/WNT1/IL23A/IFNG/BATF/ONECUT1/SOCS1/IL27/CD19/ADGRG3/PLCG2/ZFPM1/FANCA/GPS2/PIK3R6/…	92
BP	GO:0043368	positive T cell selection	15/3484	36/18866	0.00104925	0.0178968	0.0149315	IL23R/LY9/LOXL3/ZAP70/IRF4/IL6/SHH/CD3E/CD3D/IL23A/BATF/ZFPM1/FOXN1/BCL2/FOXP3	15
BP	GO:0006941	striated muscle contraction	50/3484	178/18866	0.0010502	0.0178968	0.0149315	NPPA/KCND3/CASQ2/CASQ1/RGS2/TNNT2/ADORA1/MYBPH/RYR2/UCN/KCNJ3/CAV3/GPD1L/SCN5A/MYL3/STRIT1/FGF12/NKX2-5/KCNH2/GATA4/TMEM38B/TNNI2/TNNT3/MYBPC3/ACTN3/SCN4B/STAC3/MYL2/MYH6/MYH7/CHGA/ACTC1/HCN4/CCDC78/ATP2A1/MYH8/STAC2/CACNA1G/SCN4A/DSC2/DSG2/NEDD4L/JSRP1/TMEM38A/TNNT1/TNNI3/MYLK2/ACE2/SMPX/KCNE5	50
BP	GO:0009612	response to mechanical stimulus	57/3484	209/18866	0.00107279	0.0182315	0.0152108	NPPA/TNFRSF8/COL11A1/BGLAP/NTRK1/PTGS2/CHI3L1/ACTA1/RYR2/UCN/ANKRD23/COL3A1/IGFBP2/CAV3/TGFBR2/CHRNA9/KIT/TMEM150C/TLR3/CCNB1/ADGRV1/IL13/PKD2L2/LHFPL5/AQP1/ASIC3/GATA4/TRPA1/SCX/TNC/ANKRD1/GOT1/CHRNA10/ANO3/MDK/NRXN2/FOSL1/PDE2A/MMP7/CASP5/DRD2/CACNB3/DCN/TRPV4/POSTN/HTR2A/BDKRB1/STRC/STRA6/PKD1L3/CYBA/COL1A1/TNFSF14/RETN/FOSB/TMC2/GDF5	57
BP	GO:0007159	leukocyte cell-cell adhesion	91/3484	364/18866	0.00107703	0.0182535	0.0152291	PLA2G2D/PLA2G2F/IL23R/VCAM1/XCL1/ADD2/LOXL3/ZAP70/IL36B/DPP4/CTLA4/IGFBP2/PDCD1/TGFBR2/NFKBIZ/HHLA2/TIGIT/PODXL2/IL20RB/SLC39A8/LEF1/IL2/IL4/ADTRP/AGER/TNFRSF21/FUT9/MYB/EZR/CARD11/IL6/ZP3/EPO/LEP/SHH/GNRH1/HAS2/CCL19/CCL21/CERCAM/FUT7/IL2RA/GATA3/ADAM8/CD44/RAG1/MDK/CD6/CD5/SCGB1A1/CCDC88B/ZBTB16/APOA4/CD3E/CD27/LAG3/KLRK1/KLRC4-KLRK1/IL23A/IFNG/TNFSF11/TNFSF13B/SOCS1/PYCARD/NOD2/PIK3R6/CCL5/CCR…	91
BP	GO:0048639	positive regulation of developmental growth	52/3484	187/18866	0.00108398	0.018321	0.0152854	LPAR3/TGFBR3/CRABP2/WNT3A/FN1/VIL1/GHRL/TGFBR2/PLS1/SEMA5A/BASP1/GHR/CCNB1/EFNA5/POU3F2/EZR/AGR2/TBX20/LIMK1/ZP3/WNT2/LEP/RIMS2/CDK1/FGF8/MYOD1/BDNF/ACTN3/DRD2/GLI1/SYT1/TBX5/CPNE6/AKAP6/CAPN3/ISLR2/SEMA7A/SOX15/MAPT/WNT3/GH1/GATA6/NEDD4L/BCL2/UNC13A/HAMP/SYT3/CACNG7/FOXS1/CDH4/MTM1/L1CAM	52
BP	GO:0044242	cellular lipid catabolic process	63/3484	236/18866	0.00109946	0.0184888	0.0154254	MFSD2A/CYP4A11/CPT2/ANGPTL3/ACADM/ABCD3/HAO2/HADHB/FABP1/ACOXL/ACADL/ABHD6/ACAD11/EHHADH/GBA3/ETFDH/HPGD/FABP6/ADTRP/MMUT/CYP2W1/TWIST1/LEP/AKR1B10/ASAH1/FABP5/FABP4/ENPP2/ACER2/AUH/PHYH/ACBD5/CYP26C1/CYP26A1/PNLIPRP2/CPT1A/ACAT1/APOA4/SORL1/PCCA/IRS2/PLA2G4B/PLA2G4E/PLA2G4D/SLC27A2/LIPC/CRABP1/ABHD2/MT3/PDXDC2P-NPIPB14P/PLCG2/ALDH3A2/SPHK1/ENPP7/ACAA2/ACER1/CYP4F3/CYP4F12/FGF21/PCK1/LIPI/PLA2G6/…	63
BP	GO:0042593	glucose homeostasis	65/3484	245/18866	0.00109988	0.0184888	0.0154254	C1QTNF12/LIN28A/PRKAA2/BECN2/GCKR/PRKCE/GCG/NEUROD1/PTPRN/CAV3/GHRL/ZBTB20/CASR/KLF15/SUCNR1/PPARGC1A/OXCT1/EFNA5/HK3/AGER/ADGRF5/TFAP2B/RFX6/GPER1/IL6/GCK/PDK4/VGF/LEP/GATA4/STAR/FABP5/SYBU/UNC13B/DBH/RBP4/ADRA2A/CCDC186/RAB11FIP2/BRSK2/TH/CRY2/TRPV4/HNF1A/GJB6/IRS2/CMA1/FOXA1/GPR68/NMB/IGF1R/SSTR5/CYBA/SERPINF1/G6PC/PDK2/NME1/PIK3R2/FFAR1/FGF21/FOXA2/PCK1/LGALS1/PLA2G6/CLTRN	65
BP	GO:0034767	positive regulation of ion transmembrane transport	46/3484	161/18866	0.00110916	0.0185943	0.0155134	NPPA/LRRC38/PINK1/EPHB2/AMIGO1/PDZK1/CASQ1/XCL1/ACTN2/RYR2/IL13/KCNMB1/SLC34A1/GPER1/ABCB1/KCNH2/ARC/WNK2/ANK3/KCNIP2/LRRC55/GAL/P2RY6/HTR3A/CACNB3/STAC3/IFNG/AKAP6/BDKRB1/CAPN3/CEMIP/CACNG3/ATP2A1/CD19/PLCG2/STAC2/CACNG4/GALR2/FXYD1/JPH2/EDN3/CACNG2/ACE2/CLTRN/NLGN3/KCNE5	46
BP	GO:0055001	muscle cell development	51/3484	183/18866	0.00114087	0.0190742	0.0159138	NPPA/CASQ2/CASQ1/RGS4/RGS2/TNNT2/MYOG/ACTA1/CAPN9/ACTN2/FHL2/NEB/DNER/CAV3/SHOX2/UCHL1/SGCB/PDGFRA/MYOZ2/SORBS2/CCNB1/LOX/MEGF10/NKX2-5/FLNC/KEL/GATA4/SGCZ/MYORG/NEBL/CDK1/MYPN/SYNPO2L/ANKRD1/TNNT3/MYOD1/WNT10B/STAC3/MYL2/P2RX2/MYH6/AKAP6/ACTC1/CAPN3/WFIKKN1/KRT19/AFG3L2/BCL2/COMP/HAMP/TNNT1	51
BP	GO:0035150	regulation of tube size	42/3484	144/18866	0.00114521	0.019095	0.0159312	NPPA/NPPB/HTR1D/CRP/PTGS2/RGS2/ADORA1/AVPR1B/CHRM3/UCN/OXTR/CASR/AGTR1/KCNMB2/FGA/FGG/KCNMB1/HRH2/GPER1/LEP/KEL/ADRB3/DBH/KCNMA1/ADRA2A/PIK3C2A/ARHGAP42/AVPR1A/HTR2A/EDNRB/CHGA/BDKRB2/P2RX1/SMTNL2/SLC6A4/UTS2R/COMP/AVP/ADRA1D/EDN3/PLA2G6/ACE2	42
BP	GO:0051346	negative regulation of hydrolase activity	114/3484	473/18866	0.00116044	0.019297	0.0160997	SFN/SPOCD1/ANGPTL3/ECM1/PTGS2/RGS2/TNNT2/WNT9A/FABP1/VIL1/SAG/SH3BP4/COL6A3/TIMP4/COL7A1/ITIH4/PXK/PTX3/RARRES1/SERPINI2/SLC7A14/SPINK2/LEF1/SFRP2/IQGAP2/SPOCK1/SPINK6/SPINK13/CAMK2A/PTTG1/TFAP2B/MICAL1/LPA/COL28A1/AQP1/TFPI2/PPP1R35/SERPINE1/DGKI/SSPOP/SH2D4A/PI15/AMBP/LCN1/GPSM1/ANXA8L1/ANXA8/IFIT1/CD44/RAG1/CRY2/PPP1R14B/CST6/SERPINH1/DLG2/CARD17/RDX/SORL1/CD27/A2ML1/KLRK1/KLRC4-KLRK1/LRRK2/PP…	114
BP	GO:2001259	positive regulation of cation channel activity	25/3484	74/18866	0.001204	0.0199678	0.0166593	NPPA/LRRC38/PINK1/EPHB2/AMIGO1/CASQ1/ACTN2/ARC/ANK3/KCNIP2/LRRC55/GAL/P2RY6/CACNB3/STAC3/IFNG/AKAP6/CACNG3/PLCG2/STAC2/CACNG4/GALR2/JPH2/CACNG2/NLGN3	25
BP	GO:0043367	CD4-positive, alpha-beta T cell differentiation	26/3484	78/18866	0.00121416	0.0200566	0.0167335	PLA2G2D/IL23R/RORC/LY9/LOXL3/NFKBIZ/LEF1/IL2/IL4/IRF4/MYB/IL6/CCL19/FUT7/GATA3/IL23A/IFNG/BATF/SOCS1/IL27/ZFPM1/JAK3/BCL3/PAX1/RUNX1/FOXP3	26
BP	GO:0016202	regulation of striated muscle tissue development	44/3484	153/18866	0.00121585	0.0200566	0.0167335	TGFBR3/RGS4/RGS2/MYOG/CENPF/WNT3A/CAV3/NR1D2/TGFBR2/SHOX2/LEF1/CCNB1/LOX/MEGF10/NKX2-5/TWIST1/TBX20/MIR25/WNT2/SHH/NRG1/CDK1/RBP4/TLL2/FGF8/SOX6/MYOD1/ACTN3/WNT10B/GLI1/TBX5/AKAP6/GREM1/LUC7L/SOX15/KAT2A/GATA6/BCL2/HAMP/MIR499A/JPH2/S100B/TBX1/MTM1	44
BP	GO:0009952	anterior/posterior pattern specification	59/3484	219/18866	0.00122397	0.0201365	0.0168001	WLS/VANGL2/PBX1/TDRD5/WNT3A/OSR1/SIX3/SIX2/OTX1/EN1/EPB41L5/HOXD10/NEUROD1/FZD5/GBX2/WNT5A/FEZF2/LEF1/SFRP2/BASP1/WNT8A/CDX1/MSX2/TBX18/HOXA2/HOXA11/COBL/WNT2/FEZF1/HIPK2/XRCC2/SHH/GATA4/ARC/FOXH1/ROR2/BARX1/CYP26C1/FGF8/EMX2/ZBTB16/LRP6/WNT1/HOXC13/HOXC11/ALX1/CDX2/FOXB1/MESP2/HES7/LHX1/KAT2A/WNT3/HOXB9/DLL3/PAX1/FOXA2/AURKA/TBX1	59
BP	GO:0033500	carbohydrate homeostasis	65/3484	246/18866	0.00123007	0.0201365	0.0168001	C1QTNF12/LIN28A/PRKAA2/BECN2/GCKR/PRKCE/GCG/NEUROD1/PTPRN/CAV3/GHRL/ZBTB20/CASR/KLF15/SUCNR1/PPARGC1A/OXCT1/EFNA5/HK3/AGER/ADGRF5/TFAP2B/RFX6/GPER1/IL6/GCK/PDK4/VGF/LEP/GATA4/STAR/FABP5/SYBU/UNC13B/DBH/RBP4/ADRA2A/CCDC186/RAB11FIP2/BRSK2/TH/CRY2/TRPV4/HNF1A/GJB6/IRS2/CMA1/FOXA1/GPR68/NMB/IGF1R/SSTR5/CYBA/SERPINF1/G6PC/PDK2/NME1/PIK3R2/FFAR1/FGF21/FOXA2/PCK1/LGALS1/PLA2G6/CLTRN	65
BP	GO:0048705	skeletal system morphogenesis	61/3484	228/18866	0.00123053	0.0201365	0.0168001	MATN1/COL11A1/THBS3/PRRX1/WNT9A/OSR1/SIX2/SP5/HOXD10/SATB2/WNT7A/RARB/TGFBR2/SHOX2/NKX3-2/PDGFRA/SFRP2/FBN2/CDX1/FGF18/MSX2/TFAP2A/MDFI/RUNX2/TWIST1/HOXA2/HOXA11/SFRP4/DLX5/BMP1/EYA1/OSR2/HAS2/SCX/FREM1/TEK/PAX5/ROR2/COL13A1/FGF8/SOX6/SERPINH1/MMP13/LRP6/COL2A1/WNT10B/HOXC11/ALX1/TMEM119/TRPV4/RFLNA/GSC/GREM1/MMP2/LHX1/HOXB9/COL1A1/TBX4/COMP/PAX1/TBX1	61
BP	GO:0040020	regulation of meiotic nuclear division	14/3484	33/18866	0.00124069	0.0201365	0.0168001	WNT4/CDC20/HORMAD1/DAZL/WNT5A/TRIP13/PRDM9/MSX2/TTK/FBXO43/PRDM7/NANOS2/LIF/ZNF711	14
BP	GO:0042573	retinoic acid metabolic process	14/3484	33/18866	0.00124069	0.0201365	0.0168001	CRABP2/CYP27C1/UGT1A8/UGT1A9/ADH6/ADH7/ALDH8A1/CYP2W1/CYP3A7/CYP3A4/CYP26C1/CYP26A1/CRABP1/CYP2S1	14
BP	GO:0050671	positive regulation of lymphocyte proliferation	40/3484	136/18866	0.00124348	0.0201365	0.0168001	IL23R/VCAM1/VAV3/CHRNB2/XCL1/WNT3A/ZAP70/IGFBP2/TGFBR2/TLR9/HHLA2/IL2/IL13/IL4/AGER/CARD11/IL6/ZP3/EPO/LEP/SHH/CCL19/IL2RA/CD6/CCDC88B/CD3E/IL23A/TNFSF13B/IRS2/PYCARD/CCL5/BCL2/EBI3/TMIGD2/CD70/JAK3/FLT3LG/ADA/TNFRSF13C/FOXP3	40
BP	GO:0071331	cellular response to hexose stimulus	40/3484	136/18866	0.00124348	0.0201365	0.0168001	C1QTNF12/LIN28A/PRKAA2/PRKCE/GCG/NEUROD1/PTPRN/GHRL/SLC26A6/ZBTB20/CASR/PPARGC1A/OXCT1/EFNA5/AGER/RFX6/GPER1/GATA4/STAR/SYBU/UNC13B/ADRA2A/CCDC186/RAB11FIP2/BRSK2/TH/GJB6/IRS2/CMA1/GPR68/IGF1R/CYBA/SERPINF1/NME1/FGF21/FOXA2/PCK1/LGALS1/PLA2G6/CLTRN	40
BP	GO:0007274	neuromuscular synaptic transmission	11/3484	23/18866	0.00126102	0.0203672	0.0169926	CHRNB2/FCHSD1/STXBP1/CHAT/RAPSN/CHRM1/STAC3/P2RX2/CHRNA3/CHRNB4/MYLK2	11
BP	GO:0009743	response to carbohydrate	62/3484	233/18866	0.00130444	0.0210137	0.017532	C1QTNF12/LIN28A/PRKAA2/PKLR/ILDR2/PTGS2/KHK/GCKR/PRKCE/GCG/NEUROD1/CALCRL/PTPRN/GHRL/TGFBR2/SLC26A6/ZBTB20/CASR/PPARGC1A/NKX6-1/OXCT1/EFNA5/APOM/AGER/RFX6/GPER1/GCK/LEP/GATA4/STAR/SYBU/UNC13B/CTSV/GOT1/ADRA2A/CCDC186/RAB11FIP2/BRSK2/TH/CAT/P2RX2/GJB6/IRS2/CMA1/GPR68/IGF1R/CYBA/CDT1/SERPINF1/G6PC/GIP/NME1/GIPR/FGF21/NKX2-2/FOXA2/PCK1/COL6A2/LGALS1/PLA2G6/CLTRN/MIR221	62
BP	GO:0001822	kidney development	73/3484	283/18866	0.00131584	0.0211423	0.0176393	WNT4/LIN28A/CYP4A11/CYP4A22/PCSK9/VANGL2/PBX1/REN/CENPF/OSR1/SIX2/HOXD11/EPHA4/COL4A4/RARB/KLF15/AGTR1/PDGFRA/FRAS1/NPNT/ENPEP/FAT4/HPGD/ADAMTS16/BASP1/GCNT4/SLC34A1/TFAP2A/TFAP2B/PKHD1/SIM1/DACT2/HOXA11/BMPER/PODXL/SHH/EYA1/CA2/OSR2/ANGPT1/HAS2/MTSS1/TEK/GATA3/RET/CYP26A1/FGF8/LGR4/BDNF/CAT/PDGFD/ACAT1/ZBTB16/KIRREL3/LRRK2/WNT1/HOXC11/DCN/MMP17/PGF/GREM1/PYGO1/STRA6/SALL1/PKD1L3/SERPINF1/LHX1/IT…	73
BP	GO:0010721	negative regulation of cell development	86/3484	343/18866	0.00132307	0.0211991	0.0176866	EPHB2/LIN28A/DAB1/GFI1/TRIM46/RGS4/PBX1/TNN/RGS2/ASPM/GPR37L1/CNTN2/RAB29/WNT3A/SIX3/TLX2/COL3A1/EPHA4/CAV3/WNT7A/THRB/SEMA3B/SEMA3G/WNT5A/PTPRG/FEZF2/SOX2/OSTN/MELTF/NKX6-1/AP1AR/RAPGEF2/TERT/SEMA5A/ISL1/EFNA5/FSTL4/SPOCK1/DPYSL3/TLX3/IL6/HOXA2/SEMA3E/SEMA3A/SEMA3D/SHH/GNRH1/NRG1/STMN2/LHX2/PAEP/ZNF365/LBX1/PITX3/VAX1/ASCL2/BDNF/SORL1/PTHLH/LRRK2/TRPV4/RFLNA/POSTN/EDNRB/FOXG1/SEMA7A/ISL2/MINAR1/…	86
BP	GO:0071322	cellular response to carbohydrate stimulus	42/3484	145/18866	0.00132915	0.0211991	0.0176866	C1QTNF12/LIN28A/PRKAA2/PRKCE/GCG/NEUROD1/CALCRL/PTPRN/GHRL/SLC26A6/ZBTB20/CASR/PPARGC1A/OXCT1/EFNA5/AGER/RFX6/GPER1/LEP/GATA4/STAR/SYBU/UNC13B/ADRA2A/CCDC186/RAB11FIP2/BRSK2/TH/GJB6/IRS2/CMA1/GPR68/IGF1R/CYBA/SERPINF1/NME1/FGF21/FOXA2/PCK1/LGALS1/PLA2G6/CLTRN	42
BP	GO:0002793	positive regulation of peptide secretion	53/3484	193/18866	0.00132965	0.0211991	0.0176866	C1QTNF12/WLS/ADORA1/KISS1/UCN/PRKCE/GCG/GHRL/MYRIP/CASR/TRH/NMU/NKX6-1/IL2/FGA/FGG/OXCT1/ISL1/IL13/RFX6/EZR/GPER1/IL6/GCK/ACHE/BLK/SYBU/UNC13B/GLUD1/ANKRD1/RBP4/ADAM8/SAA1/EXPH5/DRD2/SORL1/TM7SF3/IFNG/IL26/PLA2G1B/HCAR2/TNFSF11/IRS2/GPR68/ABAT/RASL10B/GIP/GRP/FFAR1/KCNN4/GIPR/PLA2G6/CLTRN	53
BP	GO:0009746	response to hexose	55/3484	202/18866	0.00135192	0.0214986	0.0179365	C1QTNF12/LIN28A/PRKAA2/PKLR/ILDR2/PTGS2/KHK/GCKR/PRKCE/GCG/NEUROD1/PTPRN/GHRL/TGFBR2/SLC26A6/ZBTB20/CASR/PPARGC1A/NKX6-1/OXCT1/EFNA5/APOM/AGER/RFX6/GPER1/GCK/GATA4/STAR/SYBU/UNC13B/CTSV/ADRA2A/CCDC186/RAB11FIP2/BRSK2/TH/GJB6/IRS2/CMA1/GPR68/IGF1R/CYBA/SERPINF1/GIP/NME1/GIPR/FGF21/NKX2-2/FOXA2/PCK1/COL6A2/LGALS1/PLA2G6/CLTRN/MIR221	55
BP	GO:1901890	positive regulation of cell junction assembly	32/3484	103/18866	0.00137553	0.0217033	0.0181073	WNT4/EPHB2/COL16A1/ADGRB2/AMIGO1/NTRK1/EPB41L5/OXTR/GHRL/WNT7A/AMIGO3/LRTM1/SLITRK3/KDR/EFNA5/LRRTM2/THBS2/ADGRB1/TEK/NTRK2/BDNF/VSTM5/LRTM2/SLITRK1/SLITRK5/CBLN1/FLRT3/ACE2/NLGN3/SRPX2/SLITRK4/SLITRK2	32
BP	GO:0006836	neurotransmitter transport	61/3484	229/18866	0.0013806	0.0217033	0.0181073	CHRNB2/OTOF/GAD1/SLC6A11/WNT7A/CSPG5/ERC2/GABRA2/SLC6A18/SLC6A7/CAMK2A/CPLX2/GRM4/SLC22A2/GPER1/ADCY1/DDC/STX1A/PCLO/CHRM2/DGKI/RIMS2/UNC13B/STXBP1/CACNA1B/GAD2/CHAT/SLC18A3/SNCG/SLC18A2/SYT8/TH/SYT9/SLC6A5/NRXN2/SYT12/DRD2/SLC6A13/VAMP1/LRRK2/ASIC1/SYT1/LIN7A/SLC6A15/HTR2A/APBA2/CHRNA3/CHRNB4/PRRT2/P2RX1/SLC6A4/HCRT/SLC1A6/UNC13A/SLC17A7/SYT3/PRKCG/SYT5/BRSK1/GPM6B/SYN1	61
BP	GO:0032946	positive regulation of mononuclear cell proliferation	40/3484	137/18866	0.00144836	0.0223989	0.0186877	IL23R/VCAM1/VAV3/CHRNB2/XCL1/WNT3A/ZAP70/IGFBP2/TGFBR2/TLR9/HHLA2/IL2/IL13/IL4/AGER/CARD11/IL6/ZP3/EPO/LEP/SHH/CCL19/IL2RA/CD6/CCDC88B/CD3E/IL23A/TNFSF13B/IRS2/PYCARD/CCL5/BCL2/EBI3/TMIGD2/CD70/JAK3/FLT3LG/ADA/TNFRSF13C/FOXP3	40
BP	GO:0051899	membrane depolarization	29/3484	91/18866	0.00145931	0.0224559	0.0187352	MLLT11/CHRNB2/SCN3A/CAV3/GPD1L/SCN5A/FGF12/KDR/KCNH2/PTPN3/CACNA1B/ANK3/GOT1/SCN4B/LRRK2/CACNB3/SCN8A/DCN/HCN4/CACNA1G/SCN4A/CACNG4/NEDD4L/BCL2/BEST2/CACNA1A/HSH2D/CACNG2/CACNA1I	29
BP	GO:1904063	negative regulation of cation transmembrane transport	29/3484	91/18866	0.00145931	0.0224559	0.0187352	EPHB2/PCSK9/CASQ2/RGS4/RGS2/ACTN2/OSR1/PRKCE/SESTD1/HECW2/GPR35/CAV3/TLR9/FGF12/TWIST1/EPO/KEL/KCNH2/ANK3/ADRA2A/SLN/DRD2/CACNB3/RRAD/CRHR1/NEDD4L/HAMP/MMP9/KCNE5	29
BP	GO:0006882	cellular zinc ion homeostasis	15/3484	37/18866	0.00146648	0.0225037	0.0187751	SLC30A10/SLC30A3/SLC30A9/SLC39A8/SLC39A12/ATP7B/MT3/MT2A/MT1E/MT1M/MT1A/MT1DP/MT1F/MT1G/MT1X	15
BP	GO:0070665	positive regulation of leukocyte proliferation	43/3484	150/18866	0.00146969	0.0225037	0.0187751	IL23R/VCAM1/VAV3/CHRNB2/XCL1/WNT3A/ZAP70/IGFBP2/TGFBR2/TLR9/HHLA2/IL2/IL13/IL4/AGER/CARD11/IL6/ZP3/EPO/LEP/SHH/CCL19/IL2RA/PTH/CD6/CCDC88B/CD3E/IL23A/KITLG/TNFSF13B/IRS2/PYCARD/CCL5/BCL2/EBI3/TMIGD2/CD70/JAK3/FLT3LG/ADA/OCSTAMP/TNFRSF13C/FOXP3	43
BP	GO:0035690	cellular response to drug	24/3484	71/18866	0.00148159	0.0226299	0.0188804	PRKAA2/AIM2/SLAMF8/REN/UCHL1/TLR3/CRHBP/DDC/KCNH2/ACER2/FBP1/ANKRD1/TH/PDE2A/HMGA2/MT3/MT2A/DPEP1/NOS2/NME1/PPM1E/CERS1/PPP1R14A/FGF21	24
BP	GO:0043627	response to estrogen	25/3484	75/18866	0.00149389	0.0227617	0.0189903	TSHB/BGLAP/IGFBP2/PTPRN/GHRL/WNT7A/TGFBR2/SLC34A2/ZNF366/CRHBP/ARPC1B/EPO/STAR/CA2/TEK/GATA3/NCOA4/GAL/CCND1/CYP27B1/TPH2/KRT19/GATA6/OCSTAMP/AR	25
BP	GO:0051932	synaptic transmission, GABAergic	18/3484	48/18866	0.00149906	0.0227843	0.0190092	CNR2/ADORA1/PRKCE/PLCL1/OXTR/PLCL2/GABRG1/GABRA2/GABRG2/CA2/STXBP1/BDNF/NPAS4/DRD2/GABRG3/CA7/GABRE/GABRA3	18
BP	GO:0032944	regulation of mononuclear cell proliferation	59/3484	221/18866	0.00154622	0.0234434	0.0195591	PLA2G2D/PLA2G2F/IL23R/VCAM1/VAV3/CHRNB2/CRP/XCL1/WNT3A/ZAP70/CTLA4/IGFBP2/TGFBR2/TLR9/HHLA2/IL20RB/IL2/IL13/IL4/MZB1/AGER/TNFRSF21/CARD11/IL6/ZP3/EPO/LEP/SHH/BLK/GNRH1/CCL19/IL2RA/LMO1/MAPK8IP1/CD6/SCGB1A1/CCDC88B/GAL/CD3E/IL23A/TNFSF13B/IRS2/IL27/PYCARD/TNFRSF13B/CCL5/IKZF3/BCL2/EBI3/TMIGD2/CD70/CLEC4G/JAK3/FLT3LG/ADA/CEBPB/RAC2/TNFRSF13C/FOXP3	59
BP	GO:0034329	cell junction assembly	105/3484	434/18866	0.00155214	0.0234756	0.019586	WNT4/EPHB2/COL16A1/ADGRB2/PATJ/AMIGO1/CHRNB2/NTRK1/LAMC2/PKP1/RAB29/LAMB3/WNT3A/ACTN2/ADD2/EPB41L5/ITGA6/FZD5/FN1/TNS1/DNER/OXTR/LHFPL4/GHRL/WNT7A/COLQ/AMIGO3/LRTM1/WNT5A/SLITRK3/CLDN11/GABRA2/KDR/UGT8/RAPGEF2/GPM6A/CDH18/CDH9/MARVELD2/OCLN/EFNA5/LRRTM2/GABRG2/THBS2/MICALL2/PCLO/ACHE/FLNC/NRG1/ZNF703/ADGRB1/TEK/NTRK2/MUSK/NTNG2/GRIN1/MPP7/FRMPD2/SLK/COL17A1/PKP3/BDNF/NRXN2/NPAS4/ACTN3/LRFN4/VSTM5…	105
BP	GO:0060538	skeletal muscle organ development	47/3484	168/18866	0.00159616	0.0240826	0.0200924	DMRTA2/CASQ1/MYOG/WNT3A/ACTA1/HOXD10/DNER/NR1D2/FOXL2/SHOX2/MYOZ2/BASP1/MEGF10/PITX1/MYMX/COL19A1/POPDC3/VGLL2/TWIST1/KEL/SHH/MSC/SCX/MYORG/PAX5/ANKRD1/TLL2/VAX1/MYOD1/ACTN3/WNT10B/ANKRD33/STAC3/DCN/P2RX2/METTL21C/ASB2/STRA6/NUPR1/MYLPF/HLF/BCL2/MYLK2/S100B/TBX1/MTM1/SRPK3	47
BP	GO:1903557	positive regulation of tumor necrosis factor superfamily cytokine production	19/3484	52/18866	0.00160378	0.0241386	0.0201391	TLR9/ZBTB20/SPON2/PF4/TLR3/ISL1/TWIST1/CD36/LEP/LY96/CCL19/CARD9/ADAM8/IL23A/IFNG/PYCARD/NOD2/CYBA/LBP	19
BP	GO:0045444	fat cell differentiation	62/3484	235/18866	0.0016331	0.024517	0.0204548	RORC/PTGS2/RGS2/LAMB3/WNT3A/ITGA6/WNT5A/ARL6/PPARGC1A/PLAC8/CDS1/BBS12/SFRP2/MSX2/DLK2/ADGRF5/TFAP2B/GPER1/IL6/LEP/RARRES2/FABP4/GDF6/GATA3/GDF10/TPH1/LGALS12/CCDC85B/CCND1/ZBTB16/WNT5B/GNB3/WNT10B/WNT1/C1QL4/NR4A1/ZNF385A/WIF1/HMGA2/OSBPL8/PTPRQ/TRPV4/MEDAG/HTR2A/ALDH6A1/DIO2/SOCS1/TLCD3B/ZFPM1/GPS2/ALOXE3/ZBTB7C/LRG1/RETN/ANGPTL8/DKKL1/ATF5/IL11/TRIB3/CEBPB/MMP11/HTR2C	62
BP	GO:0032649	regulation of interferon-gamma production	32/3484	104/18866	0.00164081	0.024517	0.0204548	ISG15/IL23R/XCL1/IL1RL1/FZD5/SLC11A1/INHA/TLR9/WNT5A/IL20RB/IL2/TLR3/ISL1/HMHB1/LTA/ZP3/GATA3/SCGB1A1/CD3E/KLRK1/KLRC4-KLRK1/IL23A/IL27/PYCARD/SLC7A5/ZFPM1/CCR7/EBI3/PGLYRP2/IFNL1/BCL3/FOXP3	32
BP	GO:1901606	alpha-amino acid catabolic process	32/3484	104/18866	0.00164081	0.024517	0.0204548	DDAH1/ACMSD/HNMT/GAD1/HIBCH/AGXT/UROC1/AGXT2/HMGCLL1/ALDH8A1/IDO2/AUH/GAD2/MAT1A/GLUD1/GOT1/ASRGL1/CARNS1/ACAT1/CSAD/AMDHD1/PAH/DAO/HPD/SLC25A21/ALDH6A1/CRYM/NOS2/CBS/PRODH/OTC/GLUD2	32
BP	GO:0070661	leukocyte proliferation	79/3484	313/18866	0.00166494	0.0248177	0.0207057	PLA2G2D/PLA2G2F/WNT4/IL23R/VCAM1/VAV3/CHRNB2/CRP/XCL1/CR2/WNT3A/ZAP70/CTLA4/IGFBP2/SLC11A1/PLCL2/TGFBR2/TLR9/HHLA2/IL20RB/KIT/LEF1/IL2/NPR3/IL13/IL4/MZB1/PURA/AGER/TNFRSF21/CARD11/IL6/ZP3/EPO/LEP/IMPDH1/SHH/BLK/GNRH1/IFNE/CCL19/IL2RA/LMO1/PTH/MAPK8IP1/MS4A1/CD6/SCGB1A1/CCDC88B/TCIRG1/GAL/CD3E/IL23A/KITLG/TNFSF11/TNFSF13B/IRS2/GREM1/IL27/CD19/PYCARD/TNFRSF13B/CCL5/IKZF3/BCL2/EBI3/TMIGD2/CD70/TNFSF…	79
BP	GO:0072539	T-helper 17 cell differentiation	12/3484	27/18866	0.00169335	0.02512	0.0209579	IL23R/RORC/LY9/LOXL3/NFKBIZ/IL2/IL4/IRF4/IL6/IL23A/BATF/FOXP3	12
BP	GO:1901623	regulation of lymphocyte chemotaxis	12/3484	27/18866	0.00169335	0.02512	0.0209579	PADI2/S100A7/XCL2/XCL1/WNT5A/CXCL13/CCL21/KLRK1/KLRC4-KLRK1/CCL7/CCL5/TNFSF14	12
BP	GO:0070663	regulation of leukocyte proliferation	63/3484	240/18866	0.00172051	0.0254178	0.0212064	PLA2G2D/PLA2G2F/IL23R/VCAM1/VAV3/CHRNB2/CRP/XCL1/WNT3A/ZAP70/CTLA4/IGFBP2/TGFBR2/TLR9/HHLA2/IL20RB/IL2/IL13/IL4/MZB1/AGER/TNFRSF21/CARD11/IL6/ZP3/EPO/LEP/SHH/BLK/GNRH1/CCL19/IL2RA/LMO1/PTH/MAPK8IP1/CD6/SCGB1A1/CCDC88B/GAL/CD3E/IL23A/KITLG/TNFSF13B/IRS2/GREM1/IL27/PYCARD/TNFRSF13B/CCL5/IKZF3/BCL2/EBI3/TMIGD2/CD70/CLEC4G/JAK3/FLT3LG/ADA/OCSTAMP/CEBPB/RAC2/TNFRSF13C/FOXP3	63
BP	GO:0060348	bone development	55/3484	204/18866	0.00172164	0.0254178	0.0212064	MATN1/P3H1/THBS3/BGLAP/SP5/GHRL/RARB/TGFBR2/SHOX2/THPO/KIT/PITX2/FAT4/SFRP2/RANBP3L/LOX/CDX1/FGF18/MSX2/TFAP2A/RUNX2/TWIST1/HOXA11/SFRP4/DLX5/LEP/OSR2/HAS2/SCX/FREM1/TEK/TMEM38B/COL13A1/FGF8/PTH/SERPINH1/MMP13/LRP6/COL2A1/WNT1/ZNF385A/EPYC/TMEM119/TRPV4/RFLNA/TNFSF11/GPR68/GREM1/ZFPM1/KAT2A/COL1A1/GH1/COMP/PAX1/SULF2	55
BP	GO:0045907	positive regulation of vasoconstriction	14/3484	34/18866	0.00175439	0.0258126	0.0215357	PTGS2/AVPR1B/CHRM3/OXTR/CASR/FGA/FGG/HRH2/DBH/AVPR1A/HTR2A/SMTNL2/AVP/ADRA1D	14
BP	GO:0071333	cellular response to glucose stimulus	39/3484	134/18866	0.00175672	0.0258126	0.0215357	C1QTNF12/LIN28A/PRKAA2/PRKCE/GCG/NEUROD1/PTPRN/GHRL/ZBTB20/CASR/PPARGC1A/OXCT1/EFNA5/AGER/RFX6/GPER1/GATA4/STAR/SYBU/UNC13B/ADRA2A/CCDC186/RAB11FIP2/BRSK2/TH/GJB6/IRS2/CMA1/GPR68/IGF1R/CYBA/SERPINF1/NME1/FGF21/FOXA2/PCK1/LGALS1/PLA2G6/CLTRN	39
BP	GO:0051384	response to glucocorticoid	42/3484	147/18866	0.001776	0.0259724	0.0216691	AGL/HSD3B1/BGLAP/PTGS2/UCN/IL1RN/HNMT/IGFBP2/AGXT/ISL1/IL6/AQP1/EPO/EIF4EBP1/STAR/KLF9/CTSV/GOT1/TH/MYOD1/MDK/SCGB1A1/FOSL1/NPAS4/CCND1/GPR83/AVPR1A/TPH2/METTL21C/ACSBG1/SSTR5/HSD11B2/SERPINF1/AANAT/FECH/BCL2/FOSB/DNMT3B/PCK1/S100B/SSTR3/WNT7B	42
BP	GO:0051592	response to calcium ion	42/3484	147/18866	0.001776	0.0259724	0.0216691	CLIC4/PRKAA2/TSHB/CASQ2/TNNT2/KCNH1/RYR2/SCN5A/WNT5A/CASR/SUCNR1/KCNMB2/FGA/FGG/CRHBP/ADGRV1/KCNMB1/GUCA1A/ADCY1/PTGES/KCNMA1/KCNIP2/SYT8/SYT9/SYT12/CCND1/TPH2/SYT1/CPNE6/CAPN3/CHP2/CPNE7/DPEP1/NEUROD2/AANAT/ACER1/FOSB/GIPR/SYT3/SYT5/TRPM2/CACNG2	42
BP	GO:0046637	regulation of alpha-beta T cell differentiation	22/3484	64/18866	0.00179523	0.0261301	0.0218007	ZNF683/IL23R/LOXL3/ZAP70/TGFBR2/NFKBIZ/IL2/IL4/IRF4/MYB/SHH/CCL19/GATA3/ZBTB16/IL23A/IFNG/SOCS1/IL27/JAK3/ADA/RUNX1/FOXP3	22
BP	GO:0050909	sensory perception of taste	22/3484	64/18866	0.00179523	0.0261301	0.0218007	SCNN1D/TAS1R3/TAS1R1/CA6/PIGR/RTP5/RTP1/LEF1/REEP2/CD36/AZGP1/ASIC3/LCN1/CALHM1/WNT10B/ASIC1/P2RX2/PLCB2/SCNN1G/SCNN1B/PKD1L3/LPO	22
BP	GO:0006775	fat-soluble vitamin metabolic process	17/3484	45/18866	0.00182987	0.0265718	0.0221691	GFI1/LRP2/GC/CYP2W1/CYP3A4/CUBN/CYP26C1/CYP26A1/FGF23/CYP27B1/IFNG/CRABP1/RLBP1/CYP4F3/CYP4F12/PLTP/CYP24A1	17
BP	GO:0030902	hindbrain development	44/3484	156/18866	0.0018545	0.0268664	0.022415	TRNP1/DAB1/WLS/KIF14/GPR37L1/OTX1/EN1/TBR1/NEUROD1/CDK5R2/GBX2/WNT7A/SCN5A/PPARGC1A/GSX2/LEF1/EGF/BMP5/HOXA2/EN2/SHH/GRIN1/ZNF365/NEUROG3/KNDC1/MDK/FZD4/CD3E/LRP6/WNT1/FAIM2/GLI1/LHX5/SSTR1/ABAT/CBLN1/SEZ6/SLC6A4/LHX1/NEUROD2/KAT2A/BCL2/ATF5/SSTR3	44
BP	GO:0051897	positive regulation of protein kinase B signaling	49/3484	178/18866	0.00186718	0.0269868	0.0225154	C1QTNF12/PINK1/LIN28A/F3/CHI3L1/FAM110C/LRP2/THPO/PDGFRA/KIT/EPGN/EREG/FGF5/EGF/SEMA5A/NRG2/FGF18/LEP/NRG1/ANGPT1/TEK/MYORG/CCL19/CCL21/GATA3/RET/FGF8/ADAM8/FGF23/IL26/OSBPL8/KITLG/KL/TNFSF11/IRS2/FGF7/NRG4/IGF1R/CD19/MC1R/CSF3/CCR7/C1QTNF1/PIK3R2/MEIS3/OSM/RAC2/MIR221/FGF16	49
BP	GO:0021510	spinal cord development	33/3484	109/18866	0.00188833	0.0272289	0.0227174	DAB1/WNT3A/LOXL3/HOXD10/ZIC1/CHRD/GSX2/NKX6-1/ISL1/OLIG3/EVX1/TBX20/ACTL6B/SHH/MNX1/DMRT3/LHX3/DRGX/NEUROG3/LBX1/SOX6/GDPD5/VSTM5/DYNC2H1/WNT1/FOXN4/LHX5/SOX1/FOXB1/ISL2/LHX1/PLXDC1/NKX2-2	33
BP	GO:0010769	regulation of cell morphogenesis involved in differentiation	78/3484	310/18866	0.00194216	0.0278154	0.0232068	PDPN/EPHB2/ZSWIM5/LRP8/DAB1/LPAR3/AMIGO1/CHRNB2/TRIM46/CRABP2/CNTN2/WNT3A/TLX2/TBR1/HECW2/FN1/EPHA4/KIF1A/WNT7A/CSPG5/SEMA3B/SEMA3G/WNT5A/FEZF2/SHOX2/MELTF/NKX6-1/AP1AR/FGA/FGG/RAPGEF2/SEMA5A/EFNA5/FSTL4/TUBB2B/POU3F2/LIMK1/SEMA3E/SEMA3A/SEMA3D/PLXNA4/KEL/HAS2/ARC/NTRK2/GRIN1/RET/NEUROG3/KNDC1/BRSK2/BDNF/LRRC4C/MDK/LRRK2/POSTN/SLITRK1/ITPKA/ISLR2/SEMA7A/CHRNA3/SEMA4B/MT3/SRCIN1/MAPT/WNT3/UNC13D/N…	78
BP	GO:0034505	tooth mineralization	11/3484	24/18866	0.00194249	0.0278154	0.0232068	ENAM/ODAPH/DMP1/MSX2/TFAP2A/TCIRG1/WDR72/COL1A1/FAM20A/TSPEAR/TBX1	11
BP	GO:0097186	amelogenesis	11/3484	24/18866	0.00194249	0.0278154	0.0232068	CSF3R/ENAM/ODAPH/DMP1/MSX2/TCIRG1/RELT/WDR72/FAM20A/KLK5/TBX1	11
BP	GO:0002673	regulation of acute inflammatory response	18/3484	49/18866	0.0019659	0.0280855	0.0234321	PLA2G2D/PTGER3/PTGS2/ADORA1/DNASE1L3/IL20RB/IL4/IL6/ZP3/FUT7/ADAM8/TNFSF11/EDNRB/C2CD4A/C2CD4B/CCR7/FFAR3/OSM	18
BP	GO:0042102	positive regulation of T cell proliferation	31/3484	101/18866	0.00200785	0.0286188	0.023877	IL23R/VCAM1/XCL1/ZAP70/IGFBP2/TGFBR2/HHLA2/IL2/IL4/AGER/CARD11/IL6/ZP3/EPO/LEP/SHH/CCL19/IL2RA/CD6/CCDC88B/CD3E/IL23A/TNFSF13B/PYCARD/CCL5/EBI3/TMIGD2/CD70/JAK3/TNFRSF13C/FOXP3	31
BP	GO:0050670	regulation of lymphocyte proliferation	58/3484	219/18866	0.00205578	0.0292347	0.0243908	PLA2G2D/PLA2G2F/IL23R/VCAM1/VAV3/CHRNB2/XCL1/WNT3A/ZAP70/CTLA4/IGFBP2/TGFBR2/TLR9/HHLA2/IL20RB/IL2/IL13/IL4/MZB1/AGER/TNFRSF21/CARD11/IL6/ZP3/EPO/LEP/SHH/BLK/GNRH1/CCL19/IL2RA/LMO1/MAPK8IP1/CD6/SCGB1A1/CCDC88B/GAL/CD3E/IL23A/TNFSF13B/IRS2/IL27/PYCARD/TNFRSF13B/CCL5/IKZF3/BCL2/EBI3/TMIGD2/CD70/CLEC4G/JAK3/FLT3LG/ADA/CEBPB/RAC2/TNFRSF13C/FOXP3	58
BP	GO:0035710	CD4-positive, alpha-beta T cell activation	30/3484	97/18866	0.00206345	0.0292764	0.0244257	PLA2G2D/IL23R/RORC/LY9/XCL1/LOXL3/TGFBR2/NFKBIZ/LEF1/IL2/IL4/IRF4/AGER/MYB/IL6/CCL19/FUT7/GATA3/TCIRG1/IL23A/IFNG/BATF/SOCS1/IL27/ZFPM1/JAK3/BCL3/PAX1/RUNX1/FOXP3	30
BP	GO:0045987	positive regulation of smooth muscle contraction	13/3484	31/18866	0.00208863	0.0294984	0.0246108	PTGS2/CHRM3/OXTR/GHRL/KIT/NMU/TACR3/NPNT/GPER1/SPX/ABAT/SPHK1/ADA	13
BP	GO:0050974	detection of mechanical stimulus involved in sensory perception	13/3484	31/18866	0.00208863	0.0294984	0.0246108	COL11A1/NTRK1/CHRNA9/KIT/ADGRV1/LHFPL5/ASIC3/TRPA1/CHRNA10/CACNB3/HTR2A/STRC/TMC2	13
BP	GO:0048634	regulation of muscle organ development	44/3484	157/18866	0.00212429	0.0299336	0.024974	TGFBR3/RGS4/RGS2/MYOG/CENPF/WNT3A/CAV3/NR1D2/TGFBR2/SHOX2/LEF1/CCNB1/LOX/MEGF10/NKX2-5/TWIST1/TBX20/MIR25/WNT2/SHH/NRG1/CDK1/RBP4/TLL2/FGF8/SOX6/MYOD1/ACTN3/WNT10B/GLI1/TBX5/AKAP6/GREM1/LUC7L/SOX15/KAT2A/GATA6/BCL2/HAMP/MIR499A/JPH2/S100B/TBX1/MTM1	44
BP	GO:0048638	regulation of developmental growth	87/3484	353/18866	0.00213307	0.029989	0.0250202	MFSD2A/LPAR3/TGFBR3/TRIM46/CRABP2/RGS4/RGS2/WNT3A/FN1/VIL1/CAV3/GHRL/COLQ/TGFBR2/SEMA3B/SEMA3G/WNT5A/PLS1/OSTN/PLAC8/NKX6-1/SFRP2/SEMA5A/BASP1/GHR/CCNB1/EFNA5/FSTL4/NKX2-5/POU3F2/EZR/AGR2/TBX20/LIMK1/ZP3/SEMA3E/SEMA3A/SEMA3D/MIR25/WNT2/LEP/PLXNA4/RIMS2/MUSK/GJD4/CDK1/RBP4/TLL2/FGF8/PHLDA2/MYOD1/BDNF/ACTN3/DRD2/GLI1/SYT1/TBX5/MYH6/CPNE6/AKAP6/CAPN3/ISLR2/SEMA7A/SEMA4B/MT3/SOX15/SLC6A4/MAPT/WNT3/GH…	87
BP	GO:0019748	secondary metabolic process	20/3484	57/18866	0.00215417	0.0302169	0.0252103	AKR7A3/FMO2/FMO1/ACMSD/UGT1A8/WNT5A/RAPGEF2/SLC45A2/CYP2W1/DDC/AKR1B10/STAR/AKR1C1/AKR1C4/AS3MT/TH/CDH3/MC1R/BCL2/ASIP	20
BP	GO:0014033	neural crest cell differentiation	28/3484	89/18866	0.00216153	0.0302516	0.0252393	FN1/WNT10A/GBX2/SEMA3B/SEMA3G/PITX2/SEMA5A/ISL1/FBXL17/WNT8A/TWIST1/SEMA3E/SEMA3A/SEMA3D/SHH/NRG1/RET/CYP26C1/LRP6/ALX1/KITLG/EDNRB/GSC/SEMA7A/SEMA4B/OVOL2/EDN3/TBX1	28
BP	GO:0090257	regulation of muscle system process	66/3484	256/18866	0.00220327	0.0305592	0.0254959	NPPA/CASQ2/CASQ1/RGS4/PTGS2/RGS2/TNNT2/MYOG/ADORA1/MYBPH/RYR2/CHRM3/UCN/CALCRL/CAV3/OXTR/GHRL/SCN5A/MYL3/STRIT1/PPARGC1A/KIT/NMU/TACR3/NPNT/NMUR2/NKX2-5/GPER1/MIR25/CHRM2/GATA4/TMEM38B/KCNMA1/ADRA2A/TNNI2/TNNT3/MYBPC3/ACTN3/ARHGAP42/SLN/SPX/MYL2/MYH7/AKAP6/CHGA/SETD3/HCN4/CHRNA3/CHRNB4/ABAT/ATP2A1/P2RX1/SCN4A/SPHK1/DSC2/DSG2/CNN1/TMEM38A/HAMP/HSPB6/TNNT1/TNNI3/MYLK2/MIR499A/ADA/ACE2	66
BP	GO:0021872	forebrain generation of neurons	21/3484	61/18866	0.00221141	0.0306035	0.0255329	LHX8/ASPM/WNT3A/TBR1/SATB2/GBX2/WNT5A/FEZF2/GSX2/LEF1/RAPGEF2/OTP/SEMA3A/DLX5/FGF8/LHX5/SOX1/FOXG1/SALL1/SALL3/ATF5	21
BP	GO:0021983	pituitary gland development	16/3484	42/18866	0.00223237	0.0306679	0.0255866	WNT4/SIX3/WNT5A/SOX2/PITX2/ISL1/OTP/PITX1/PROP1/POU3F2/LHX3/FGF8/DRD2/GLI1/SALL1/NR0B1	16
BP	GO:0001678	cellular glucose homeostasis	43/3484	153/18866	0.00223399	0.0306679	0.0255866	C1QTNF12/LIN28A/PRKAA2/PRKCE/GCG/NEUROD1/PTPRN/GHRL/ZBTB20/CASR/KLF15/PPARGC1A/OXCT1/EFNA5/HK3/AGER/RFX6/GPER1/GCK/GATA4/STAR/SYBU/UNC13B/ADRA2A/CCDC186/RAB11FIP2/BRSK2/TH/GJB6/IRS2/CMA1/GPR68/IGF1R/CYBA/SERPINF1/NME1/PIK3R2/FGF21/FOXA2/PCK1/LGALS1/PLA2G6/CLTRN	43
BP	GO:0007269	neurotransmitter secretion	48/3484	175/18866	0.00223589	0.0306679	0.0255866	CHRNB2/OTOF/GAD1/WNT7A/CSPG5/ERC2/CAMK2A/CPLX2/GRM4/SLC22A2/GPER1/ADCY1/STX1A/PCLO/CHRM2/DGKI/RIMS2/UNC13B/STXBP1/CACNA1B/GAD2/CHAT/SLC18A3/SNCG/SLC18A2/SYT8/SYT9/NRXN2/SYT12/DRD2/VAMP1/LRRK2/ASIC1/SYT1/LIN7A/HTR2A/APBA2/CHRNA3/CHRNB4/PRRT2/P2RX1/HCRT/UNC13A/SYT3/PRKCG/SYT5/BRSK1/SYN1	48
BP	GO:0099643	signal release from synapse	48/3484	175/18866	0.00223589	0.0306679	0.0255866	CHRNB2/OTOF/GAD1/WNT7A/CSPG5/ERC2/CAMK2A/CPLX2/GRM4/SLC22A2/GPER1/ADCY1/STX1A/PCLO/CHRM2/DGKI/RIMS2/UNC13B/STXBP1/CACNA1B/GAD2/CHAT/SLC18A3/SNCG/SLC18A2/SYT8/SYT9/NRXN2/SYT12/DRD2/VAMP1/LRRK2/ASIC1/SYT1/LIN7A/HTR2A/APBA2/CHRNA3/CHRNB4/PRRT2/P2RX1/HCRT/UNC13A/SYT3/PRKCG/SYT5/BRSK1/SYN1	48
BP	GO:0032729	positive regulation of interferon-gamma production	22/3484	65/18866	0.00224768	0.0307614	0.0256646	IL23R/FZD5/SLC11A1/TLR9/WNT5A/IL2/TLR3/ISL1/HMHB1/LTA/ZP3/CD3E/KLRK1/KLRC4-KLRK1/IL23A/IL27/PYCARD/SLC7A5/ZFPM1/EBI3/IFNL1/BCL3	22
BP	GO:0003208	cardiac ventricle morphogenesis	24/3484	73/18866	0.00226783	0.0309686	0.0258375	TGFBR3/COL11A1/TNNT2/RYR2/LRP2/TGFBR2/MYL3/SFRP2/CPE/ISL1/HAND1/NKX2-5/TBX20/SMARCD3/GATA4/NRG1/FOXH1/GATA3/MYBPC3/MYL2/TBX5/MYH6/MYH7/TNNI3	24
BP	GO:0014074	response to purine-containing compound	42/3484	149/18866	0.0023483	0.0319969	0.0266954	CASQ2/PKLR/PTGS2/REN/RYR2/CNGA3/PTPRN/AGXT/SLC26A6/PPARGC1A/RAPGEF2/HCN1/CRHBP/EZR/AQP1/VGF/STAR/TEK/TMEM38B/FOSL1/PDE2A/P2RY6/WNT10B/MMP19/P2RX2/AKAP6/AQP9/HCN4/P2RX5/P2RX1/SLC6A4/COL1A1/NME1/AANAT/P2RY11/TMEM38A/SLC5A5/FOSB/DNMT3B/PCK1/TRPM2/P2RX6	42
BP	GO:0032309	icosanoid secretion	17/3484	46/18866	0.00240993	0.0321984	0.0268635	PLA2G2A/PLA2G2D/PLA2G2F/PLA2G2C/CYP4A11/AVPR1B/NMUR2/LEP/DRD2/PLA2G1B/TNFSF11/ABCC4/BDKRB2/NMB/NOS2/PLA2G3/PLA2G6	17
BP	GO:0050982	detection of mechanical stimulus	17/3484	46/18866	0.00240993	0.0321984	0.0268635	COL11A1/NTRK1/CAV3/CHRNA9/KIT/ADGRV1/PKD2L2/LHFPL5/ASIC3/TRPA1/CHRNA10/ANO3/CACNB3/HTR2A/STRC/PKD1L3/TMC2	17
BP	GO:0007519	skeletal muscle tissue development	44/3484	158/18866	0.00242752	0.0323634	0.0270012	DMRTA2/CASQ1/MYOG/WNT3A/ACTA1/HOXD10/DNER/NR1D2/FOXL2/SHOX2/MYOZ2/MEGF10/PITX1/COL19A1/POPDC3/VGLL2/TWIST1/KEL/SHH/MSC/SCX/MYORG/PAX5/ANKRD1/TLL2/VAX1/MYOD1/ACTN3/WNT10B/ANKRD33/STAC3/DCN/P2RX2/METTL21C/ASB2/NUPR1/MYLPF/HLF/BCL2/MYLK2/S100B/TBX1/MTM1/SRPK3	44
BP	GO:0045066	regulatory T cell differentiation	14/3484	35/18866	0.00243285	0.0323648	0.0270023	TNFRSF18/PLA2G2D/CTLA4/IL2/FUT7/IL2RA/MDK/LAG3/IFNG/SOCS1/FANCA/KAT2A/RUNX1/FOXP3	14
BP	GO:0002335	mature B cell differentiation	12/3484	28/18866	0.0024703	0.0325827	0.0271841	SLAMF8/PLCL2/CMTM7/IL6/POU2AF1/CD19/PLCG2/C17orf99/POU2F2/BCL3/ADA/LGALS1	12
BP	GO:0002360	T cell lineage commitment	12/3484	28/18866	0.0024703	0.0325827	0.0271841	IL23R/LY9/LOXL3/IRF4/IL6/SHH/IL23A/BATF/ZFPM1/FOXN1/BCL2/FOXP3	12
BP	GO:0031645	negative regulation of nervous system process	12/3484	28/18866	0.0024703	0.0325827	0.0271841	GPR35/GLRA1/TNFRSF21/LRRK2/CACNB3/AVPR1A/CBLN1/HCRT/S1PR2/KLK8/AVP/NLGN3	12
BP	GO:0045745	positive regulation of G protein-coupled receptor signaling pathway	12/3484	28/18866	0.0024703	0.0325827	0.0271841	CNTN2/MRAP2/GPER1/FGF8/DRD2/CHGA/GAS2L2/GRP/KLK5/KLK6/KLK14/MRAP	12
BP	GO:0045861	negative regulation of proteolysis	90/3484	369/18866	0.00250701	0.0327873	0.0273548	SFN/ECM1/PTGS2/WNT9A/FABP1/IL1R2/VIL1/EPHA4/COL6A3/TIMP4/COL7A1/ITIH4/RARRES1/SERPINI2/SPINK2/LEF1/SFRP2/SPOCK1/SPINK6/SPINK13/PTTG1/TFAP2B/MICAL1/LPA/COL28A1/AQP1/TFPI2/SERPINE1/HIPK2/SSPOP/SHH/PBK/PI15/GAS1/PTPN3/AMBP/LCN1/ANXA8L1/ANXA8/CD44/RAG1/CST6/SERPINH1/CARD17/SORL1/CD27/A2ML1/LRRK2/WNT1/SERPINA6/SERPINA9/SERPINA12/SERPINA3/CHAC1/WFIKKN1/MT3/DPEP1/SERPINF1/BIRC5/SERPINB5/SERPINB13/SERPIN…	90
BP	GO:0071715	icosanoid transport	18/3484	50/18866	0.00254907	0.0331969	0.0276966	PLA2G2A/PLA2G2D/PLA2G2F/PLA2G2C/CYP4A11/AVPR1B/SLCO2A1/NMUR2/LEP/DRD2/PLA2G1B/TNFSF11/ABCC4/BDKRB2/NMB/NOS2/PLA2G3/PLA2G6	18
BP	GO:1901571	fatty acid derivative transport	18/3484	50/18866	0.00254907	0.0331969	0.0276966	PLA2G2A/PLA2G2D/PLA2G2F/PLA2G2C/CYP4A11/AVPR1B/SLCO2A1/NMUR2/LEP/DRD2/PLA2G1B/TNFSF11/ABCC4/BDKRB2/NMB/NOS2/PLA2G3/PLA2G6	18
BP	GO:0051896	regulation of protein kinase B signaling	65/3484	253/18866	0.00258933	0.0336003	0.0280331	C1QTNF12/PINK1/LIN28A/F3/NTRK1/PHLDA3/CHI3L1/FAM110C/LRP2/CAV3/GRM2/THPO/PDGFRA/KIT/EPGN/EREG/FGF5/EGF/SEMA5A/NRG2/FGF18/PKHD1/GPER1/LEP/GATA4/NRG1/ANGPT1/TEK/MYORG/CCL19/CCL21/NTRK2/GATA3/RET/SFRP5/FGF8/ADAM8/CAVIN3/DRD2/FGF23/IL26/OSBPL8/KITLG/TPTE2/KL/TNFSF11/IRS2/FGF7/NRG4/IGF1R/CD19/MC1R/CRYBA1/CSF3/CCR7/C1QTNF1/PIK3R2/MEIS3/RCN3/TRIB3/OSM/RAC2/MIR221/FGF16/MTM1	65
BP	GO:0008584	male gonad development	40/3484	141/18866	0.00259091	0.0336003	0.0280331	WNT4/NUP210L/NTRK1/ASPM/REN/LRP2/INHA/WNT5A/PDGFRA/KIT/SFRP2/ADAM29/TLR3/ZFP42/NUDT1/HOXA11/SEMA3A/GATA4/STAR/SCX/CTSV/NR5A1/GATA3/NCOA4/UTF1/CCND1/AMHR2/KITLG/REC8/NUPR1/FANCA/SOX15/TEX19/GATA6/BCL2/LHB/RAD21L1/TFAP2C/NR0B1/AR	40
BP	GO:0007193	adenylate cyclase-inhibiting G protein-coupled receptor signaling pathway	27/3484	86/18866	0.00265407	0.0343475	0.0286565	HTR1D/OPRD1/S1PR1/RGS2/GPR37L1/ADORA1/CHRM3/MARCO/GRM7/GRM2/CASR/ADCY2/NPR3/GRM6/GABBR1/GRM4/ADCY1/GRM3/CHRM2/ADRA2A/CHRM1/PDE2A/DRD2/ADCY9/INSL3/FFAR3/MCHR1	27
BP	GO:0050714	positive regulation of protein secretion	47/3484	172/18866	0.0026759	0.0345577	0.0288319	C1QTNF12/WLS/PRKCE/GCG/GHRL/MYRIP/CASR/TRH/NMU/NKX6-1/IL2/FGA/FGG/OXCT1/ISL1/IL13/RFX6/EZR/GPER1/IL6/GCK/ACHE/BLK/SYBU/UNC13B/GLUD1/ANKRD1/RBP4/ADAM8/SAA1/EXPH5/DRD2/SORL1/TM7SF3/IFNG/IL26/PLA2G1B/HCAR2/IRS2/GPR68/ABAT/GIP/FFAR1/KCNN4/GIPR/PLA2G6/CLTRN	47
BP	GO:0050768	negative regulation of neurogenesis	74/3484	295/18866	0.00270904	0.0349128	0.0291281	EPHB2/LIN28A/DAB1/GFI1/TRIM46/PBX1/TNN/ASPM/GPR37L1/CNTN2/RAB29/WNT3A/SIX3/TLX2/COL3A1/EPHA4/WNT7A/THRB/SEMA3B/SEMA3G/WNT5A/PTPRG/FEZF2/SOX2/OSTN/NKX6-1/RAPGEF2/TERT/SEMA5A/ISL1/FSTL4/SPOCK1/DPYSL3/TLX3/IL6/HOXA2/SEMA3E/SEMA3A/SEMA3D/SHH/GNRH1/NRG1/STMN2/LHX2/ZNF365/LBX1/PITX3/VAX1/ASCL2/BDNF/SORL1/LRRK2/TRPV4/EDNRB/FOXG1/SEMA7A/ISL2/MINAR1/SEMA4B/MT3/RTN4RL1/SLC6A4/CCL11/WNT3/DLL3/ACP4/KLK8/NKX2…	74
BP	GO:0071692	protein localization to extracellular region	111/3484	470/18866	0.00273547	0.0351801	0.0293512	C1QTNF12/CELA2A/NBL1/P3H1/WLS/ILDR2/LTBP1/PRKCE/IL1RN/STEAP3/DPP4/GCG/RAPGEF4/NEUROD1/PTPRN/SCG2/GHRL/MYRIP/TLR9/CASR/TRH/SUCNR1/SLC2A2/NMU/AFM/NKX6-1/MTTP/IL2/FGA/FGG/SLC25A4/OXCT1/ISL1/EFNA5/SLC12A2/FBN2/IL13/ADTRP/TFAP2B/RFX6/EZR/GPER1/IL6/GCK/STX1A/PCLO/CYP51A1/ACHE/VGF/LEP/CTAGE6/BLK/RIMS2/SYBU/UNC13B/SNCG/GLUD1/ANKRD1/RBP4/ADRA2A/CCDC186/RAB11FIP2/ADAM8/BRSK2/SYT9/SAA1/LGR4/TCIRG1/GAL/CPT1A…	111
BP	GO:0002294	CD4-positive, alpha-beta T cell differentiation involved in immune response	21/3484	62/18866	0.00277135	0.0355676	0.0296745	IL23R/RORC/LY9/LOXL3/NFKBIZ/LEF1/IL2/IL4/IRF4/MYB/IL6/CCL19/GATA3/IL23A/IFNG/BATF/IL27/ZFPM1/JAK3/BCL3/FOXP3	21
BP	GO:0046631	alpha-beta T cell activation	41/3484	146/18866	0.00282995	0.0362445	0.0302392	PLA2G2D/ZNF683/IL23R/RORC/LY9/XCL1/LOXL3/ZAP70/TGFBR2/NFKBIZ/LEF1/IL2/IL4/TCF7/PRR7/IRF4/AGER/MYB/IL6/SHH/CCL19/FUT7/GATA3/MAPK8IP1/TCIRG1/ZBTB16/CD3E/IL23A/IFNG/BATF/SOCS1/IL27/ZFPM1/BCL2/EBI3/JAK3/BCL3/PAX1/ADA/RUNX1/FOXP3	41
BP	GO:0050770	regulation of axonogenesis	50/3484	186/18866	0.00288976	0.0369299	0.030811	EPHB2/ZSWIM5/DAB1/LPAR3/AMIGO1/TRIM46/CRABP2/CNTN2/WNT3A/TBR1/FN1/EPHA4/WNT7A/SEMA3B/SEMA3G/WNT5A/FEZF2/SHOX2/NKX6-1/SEMA5A/EFNA5/FSTL4/TUBB2B/POU3F2/LIMK1/SEMA3E/SEMA3A/SEMA3D/PLXNA4/KEL/NTRK2/GRIN1/RET/BRSK2/BDNF/LRRC4C/SLITRK1/ISLR2/SEMA7A/SEMA4B/MT3/MAPT/WNT3/BRSK1/CDH4/RTN4R/MCF2/PLXNB3/L1CAM/ARHGAP4	50
BP	GO:0097205	renal filtration	11/3484	25/18866	0.00289541	0.0369299	0.030811	ADORA1/IGKV3-20/JCHAIN/ADGRF5/TMEM63C/IGHA2/IGHA1/CORO2B/CYBA/ITGA3/SULF2	11
BP	GO:1990845	adaptive thermogenesis	43/3484	155/18866	0.00291708	0.0371298	0.0309778	MFAP2/CPT2/G0S2/ESRRG/PLCL1/ACADL/TRPM8/OXTR/GHRL/PLCL2/ABHD6/PPARGC1A/PLAC8/ACSL1/NPR3/PRLR/IL13/IL4/IRF4/CD36/ACHE/LEP/ADRB3/FABP5/FABP4/LCN2/DBH/ELOVL3/LGR4/ACTN3/UCP2/SLN/SORL1/WNT10B/TRPV4/DIO2/GATM/IGF1R/HCRT/CIDEA/MC4R/FGF21/CEBPB	43
BP	GO:0003009	skeletal muscle contraction	16/3484	43/18866	0.00295425	0.0373722	0.0311801	CASQ1/CAV3/STRIT1/TNNI2/TNNT3/ACTN3/STAC3/MYH7/CCDC78/ATP2A1/MYH8/STAC2/SCN4A/JSRP1/TNNT1/TNNI3	16
BP	GO:0015804	neutral amino acid transport	16/3484	43/18866	0.00295425	0.0373722	0.0311801	RGS4/RGS2/SLC3A1/SLC6A19/SLC6A7/SLC36A3/LEP/SLC1A1/SLC6A5/SLC6A15/SLC7A5/SLC7A9/ACE2/CLTRN/SLC38A5/SLC6A14	16
BP	GO:0045823	positive regulation of heart contraction	16/3484	43/18866	0.00295425	0.0373722	0.0311801	NPPA/RGS4/RGS2/RYR2/UCN/NMU/TACR3/NKX2-5/SLC1A1/AVPR1A/CHGA/ATP2A1/ADRA1D/ADA/EDN3/ACE2	16
BP	GO:0042692	muscle cell differentiation	94/3484	390/18866	0.00297143	0.0374036	0.0312063	NPPA/WNT4/CASQ2/PLEKHO1/CASQ1/RGS4/RGS2/TNNT2/MYOG/KCNH1/WNT3A/ACTA1/CAPN9/ACTN2/TCF23/FHL2/NEB/SPEG/DNER/CAV3/RARB/SHOX2/UCHL1/SGCB/PDGFRA/KIT/EREG/NPNT/MYOZ2/SORBS2/CCNB1/LOX/PRDM6/MEGF10/IL4/WNT8A/NKX2-5/ERVFRD-1/MYMX/POPDC3/GPER1/FLNC/KEL/SMARCD3/SHH/GATA4/SGCZ/NRG1/ADGRB1/MYORG/NEBL/CDK1/MYPN/SYNPO2L/ANKRD1/ADAM12/TNNT3/SOX6/MYOD1/BDNF/WNT10B/WNT1/STAC3/AVPR1A/TMEM119/MYL2/TBX5/P2RX2/EDNRB/M…	94
BP	GO:0002687	positive regulation of leukocyte migration	40/3484	142/18866	0.00297585	0.0374036	0.0312063	TNFRSF18/S100A7/XCL2/XCL1/CCL20/PRSS56/WNT5A/CXCL8/CXCL13/IL4/AGER/IL6/ZP3/SERPINE1/RARRES2/CCL19/CCL21/FUT7/ADAM8/MDK/PDGFD/IL23A/KITLG/TRPV4/PGF/BDKRB1/DAPK2/PYCARD/CCL7/CCL5/CCR7/ITGA2B/MADCAM1/ELANE/TNFSF14/DEFB124/LBP/EDN3/RAC2/VEGFD	40
BP	GO:0046546	development of primary male sexual characteristics	40/3484	142/18866	0.00297585	0.0374036	0.0312063	WNT4/NUP210L/NTRK1/ASPM/REN/LRP2/INHA/WNT5A/PDGFRA/KIT/SFRP2/ADAM29/TLR3/ZFP42/NUDT1/HOXA11/SEMA3A/GATA4/STAR/SCX/CTSV/NR5A1/GATA3/NCOA4/UTF1/CCND1/AMHR2/KITLG/REC8/NUPR1/FANCA/SOX15/TEX19/GATA6/BCL2/LHB/RAD21L1/TFAP2C/NR0B1/AR	40
BP	GO:0021537	telencephalon development	66/3484	259/18866	0.00298092	0.0374036	0.0312063	EPHB2/MFSD2A/DMRTA2/LRP8/DAB1/HSD3B1/BCAN/ASPM/KIF14/CNTN2/WNT3A/SIX3/TBR1/NEUROD1/COL3A1/CDK5R2/OXTR/RARB/SCN5A/WNT5A/FEZF2/TACC3/GSX2/LEF1/FAT4/POU3F2/AQP1/SEMA3A/DLX5/FEZF1/PLXNA4/SHH/NRG1/TACC1/PAX5/NTRK2/LHX2/GRIN1/FGF8/EMX2/TH/MDK/TSKU/DRD2/H2AX/KIRREL3/LRP6/LRRK2/AVPR1A/LHX5/SLITRK5/FOXG1/FOXB1/SEMA7A/BCL2A1/SALL1/RTN4RL1/LHX1/KAT2A/NME1/SALL3/EFNA2/WDR62/NUMBL/ATF5/RTN4R	66
BP	GO:1903037	regulation of leukocyte cell-cell adhesion	81/3484	329/18866	0.00305296	0.03823	0.0318958	PLA2G2D/PLA2G2F/IL23R/VCAM1/XCL1/LOXL3/ZAP70/IL36B/DPP4/CTLA4/IGFBP2/PDCD1/TGFBR2/NFKBIZ/HHLA2/TIGIT/IL20RB/LEF1/IL2/IL4/ADTRP/AGER/TNFRSF21/FUT9/MYB/CARD11/IL6/ZP3/EPO/LEP/SHH/GNRH1/HAS2/CCL19/CCL21/FUT7/IL2RA/GATA3/ADAM8/CD44/RAG1/MDK/CD6/CD5/SCGB1A1/CCDC88B/ZBTB16/CD3E/CD27/LAG3/KLRK1/KLRC4-KLRK1/IL23A/IFNG/TNFSF11/TNFSF13B/SOCS1/PYCARD/NOD2/PIK3R6/CCL5/CCR7/ELANE/EBI3/TMIGD2/CD70/TNFSF14/CLEC…	81
BP	GO:0001508	action potential	39/3484	138/18866	0.00312772	0.0390268	0.0325605	CNR2/KCND3/CHRNB2/RYR2/KCNJ3/SCN3A/SLC4A3/GPR35/CAV3/GPD1L/SCN5A/KCNMB2/FGF12/GLRA1/GRIK2/GPER1/CD36/KCNH2/NTRK2/PTPN3/ANK3/KCNIP2/SCN4B/CACNB3/SCN8A/AKAP6/HCN4/CHRNB4/P2RX1/CNTNAP1/CACNA1G/SCN4A/DSC2/DSG2/NEDD4L/GNA15/SLC8A2/CACNA1I/KCNE5	39
BP	GO:0043491	protein kinase B signaling	70/3484	278/18866	0.00313501	0.0390268	0.0325605	C1QTNF12/PINK1/LIN28A/F3/NTRK1/PHLDA3/CHI3L1/FAM110C/LRP2/CAV3/GRM2/THPO/PDGFRA/KIT/KDR/EPGN/EREG/FGF5/EGF/SEMA5A/LOX/NRG2/FGF18/ADTRP/PKHD1/GPER1/LEP/GATA4/NRG1/ANGPT1/TEK/MYORG/CCL19/CCL21/NTRK2/GATA3/RET/SFRP5/FGF8/ADAM8/CAVIN3/DRD2/FGF23/IL26/OSBPL8/KITLG/TPTE2/KL/TNFSF11/IRS2/FGF7/NRG4/IGF1R/CD19/MT3/MC1R/CRYBA1/CCL5/CSF3/CCR7/C1QTNF1/PIK3R2/MEIS3/RCN3/TRIB3/OSM/RAC2/MIR221/FGF16/MTM1	70
BP	GO:0060986	endocrine hormone secretion	17/3484	47/18866	0.00313552	0.0390268	0.0325605	REN/KISS1/UCN/INHA/GHRL/FOXL2/AGTR1/CRHBP/LEP/GATA3/GAL/FZD4/HCAR2/CRHR1/C1QTNF1/GALR1/RETN	17
BP	GO:0021879	forebrain neuron differentiation	18/3484	51/18866	0.0032699	0.0406177	0.0338878	LHX8/TBR1/SATB2/GBX2/WNT5A/FEZF2/GSX2/RAPGEF2/OTP/SEMA3A/DLX5/FGF8/LHX5/SOX1/FOXG1/SALL1/SALL3/ATF5	18
BP	GO:0031128	developmental induction	14/3484	36/18866	0.00331333	0.0409925	0.0342005	WNT4/WNT3A/SIX3/FZD5/WNT5A/HOXA11/WNT2/HIPK2/FGF8/WNT1/HOXC11/SALL1/WNT3/AR	14
BP	GO:2000310	regulation of NMDA receptor activity	14/3484	36/18866	0.00331333	0.0409925	0.0342005	PINK1/EPHB2/ACTN2/PPARGC1A/CRHBP/GRIA1/GRIN1/CNIH2/DLG2/GRIA4/GRIN2B/IFNG/MAPK8IP2/NLGN3	14
BP	GO:0060350	endochondral bone morphogenesis	19/3484	55/18866	0.00336283	0.0414391	0.0345732	MATN1/THBS3/RARB/TGFBR2/SHOX2/FGF18/RUNX2/HOXA11/DLX5/SCX/TEK/COL13A1/SERPINH1/MMP13/COL2A1/TMEM119/TRPV4/COL1A1/COMP	19
BP	GO:2000649	regulation of sodium ion transmembrane transporter activity	19/3484	55/18866	0.00336283	0.0414391	0.0345732	PCSK9/OSR1/PRKCE/HECW2/CAV3/GPD1L/FGF12/WNK2/PTPN3/FXYD4/ANK3/SCN4B/FGF11/NEDD4L/NETO1/FXYD3/FXYD1/FXYD7/FXYD5	19
BP	GO:0050805	negative regulation of synaptic transmission	24/3484	75/18866	0.00338296	0.0416044	0.034711	CNR2/PTGS2/ADORA1/ABHD6/SORCS2/GRIA1/AGER/GRIK2/ACHE/DGKI/ARC/STXBP1/SORCS3/BDNF/DRD2/LRRK2/ASIC1/HTR2A/CBLN1/SLC6A4/MAPT/S1PR2/PLA2G6/NLGN3	24
BP	GO:0002292	T cell differentiation involved in immune response	23/3484	71/18866	0.00342334	0.0420175	0.0350557	IL23R/RORC/LY9/LOXL3/NFKBIZ/LEF1/IL2/IL4/IRF4/MYB/IL6/CCL19/GATA3/IL23A/IFNG/BATF/IL27/ZFPM1/JAK3/IFNL1/BCL3/PCK1/FOXP3	23
BP	GO:0030239	myofibril assembly	22/3484	67/18866	0.00344551	0.0420417	0.0350759	CASQ2/CASQ1/TNNT2/ACTA1/CAPN9/ACTN2/NEB/CAV3/PDGFRA/MYOZ2/NKX2-5/NEBL/MYPN/SYNPO2L/ANKRD1/TNNT3/MYL2/MYH6/ACTC1/CAPN3/KRT19/TNNT1	22
BP	GO:0002287	alpha-beta T cell activation involved in immune response	21/3484	63/18866	0.00344571	0.0420417	0.0350759	IL23R/RORC/LY9/LOXL3/NFKBIZ/LEF1/IL2/IL4/IRF4/MYB/IL6/CCL19/GATA3/IL23A/IFNG/BATF/IL27/ZFPM1/JAK3/BCL3/FOXP3	21
BP	GO:0002293	alpha-beta T cell differentiation involved in immune response	21/3484	63/18866	0.00344571	0.0420417	0.0350759	IL23R/RORC/LY9/LOXL3/NFKBIZ/LEF1/IL2/IL4/IRF4/MYB/IL6/CCL19/GATA3/IL23A/IFNG/BATF/IL27/ZFPM1/JAK3/BCL3/FOXP3	21
BP	GO:0060351	cartilage development involved in endochondral bone morphogenesis	12/3484	29/18866	0.00351413	0.0427081	0.0356319	MATN1/THBS3/RARB/TGFBR2/SHOX2/HOXA11/SERPINH1/MMP13/COL2A1/TRPV4/COL1A1/COMP	12
BP	GO:0071624	positive regulation of granulocyte chemotaxis	12/3484	29/18866	0.00351413	0.0427081	0.0356319	S100A7/XCL1/CXCL8/IL4/CCL19/CCL21/MDK/IL23A/DAPK2/CCR7/LBP/RAC2	12
BP	GO:0140353	lipid export from cell	15/3484	40/18866	0.00362115	0.043863	0.0365954	REN/GHRL/AGTR1/MYB/LEP/GAL/FZD4/TNFSF11/ABCC4/CYP19A1/NOS2/CRHR1/C1QTNF1/GALR1/RETN	15
BP	GO:0001894	tissue homeostasis	66/3484	261/18866	0.00362334	0.043863	0.0365954	MFSD2A/ABCA4/S1PR1/BGLAP/ILDR2/PTGS2/PIGR/IGKC/NEUROD1/TLR9/MUC13/RHO/TF/IL20RB/JCHAIN/SLC39A8/BBS12/OCLN/ADGRV1/SLC12A2/TULP1/ADGRF5/IL6/HSPB1/PDK4/AZGP1/RP1/CA2/DCSTAMP/ANGPT1/SCX/SLC1A1/TJP2/LCN1/CUBN/PCDH15/PBLD/RBP4/ARMS2/ADAM8/TUB/PTH/TCIRG1/COL2A1/TMEM119/GJB6/TNFSF11/RDH12/SERPINA3/IGHA2/IGHA1/IGHG3/HOMER2/NOD2/CDH3/AIPL1/MC4R/BCL2/MBP/FLT3LG/RCN3/NAPSA/TFF2/TFF1/RAC2/VSIG1	66
BP	GO:0009749	response to glucose	52/3484	197/18866	0.00364104	0.0439284	0.03665	C1QTNF12/LIN28A/PRKAA2/PKLR/ILDR2/KHK/PRKCE/GCG/NEUROD1/PTPRN/GHRL/TGFBR2/ZBTB20/CASR/PPARGC1A/NKX6-1/OXCT1/EFNA5/APOM/AGER/RFX6/GPER1/GCK/GATA4/STAR/SYBU/UNC13B/CTSV/ADRA2A/CCDC186/RAB11FIP2/BRSK2/TH/GJB6/IRS2/CMA1/GPR68/IGF1R/CYBA/SERPINF1/GIP/NME1/GIPR/FGF21/NKX2-2/FOXA2/PCK1/COL6A2/LGALS1/PLA2G6/CLTRN/MIR221	52
BP	GO:0048469	cell maturation	48/3484	179/18866	0.00364295	0.0439284	0.03665	EPHA8/CATSPER4/TDRD5/KIF14/REN/CNTN2/SIX3/FZD5/DAZL/SLC26A6/BFSP2/EREG/NKX6-1/FGG/TRIP13/CCNB1/RUNX2/ACTL6B/EPO/CCL19/CCL21/PAEP/TUBB8/GATA3/RET/KCNIP2/PGR/LRRK2/NTN4/EDNRB/REC8/FOXA1/CATSPER2/ABHD2/SLFN14/C1QL1/HOXB13/CABYR/B4GALT6/BCL2/CATSPERD/ANGPTL8/POU2F2/ELSPBP1/CDC25B/VSX1/PABPC1L/AURKA	48
BP	GO:0061337	cardiac conduction	41/3484	148/18866	0.00369466	0.0444653	0.0370979	NPPA/KCND3/CASQ2/CASQ1/RYR2/KCNJ3/SLC4A3/ATP2B2/SCN5A/KCNIP1/NKX2-5/KCNH2/FXYD4/KCNIP2/SCN4B/CACNA2D4/CACNB3/HCN4/CACNG3/ATP2A1/CACNB1/CACNA1G/CACNG4/CACNG1/DSC2/DSG2/FXYD3/FXYD1/FXYD7/KCNK6/SLC8A2/KCNJ14/CACNG7/CACNG6/KCNK15/CACNG2/ACE2/KCND1/CACNA1F/KCNE5/ATP2B3	41
BP	GO:0018958	phenol-containing compound metabolic process	32/3484	109/18866	0.00373255	0.0448341	0.0374056	CHRNB2/WNT5A/TACR3/RAPGEF2/SLC45A2/RNF180/GCNT4/CGA/MOXD1/IYD/DDC/STAR/FOXE1/DBH/GATA3/TH/TPH1/DRD2/TPH2/PAH/DAO/DIO2/DUOXA1/ABAT/CRYM/SULT1A2/SULT1A3/CDH3/MC1R/BCL2/SLC5A5/ASIP	32
BP	GO:0045684	positive regulation of epidermis development	16/3484	44/18866	0.0038586	0.0457267	0.0381503	SFN/PTCH2/WNT5A/ZBED2/FST/MSX2/SFRP4/ELAPOR2/GAL/WNT10B/CYP27B1/FOXN1/KRT17/ETV4/SULT2B1/OVOL2	16
BP	GO:1902667	regulation of axon guidance	16/3484	44/18866	0.0038586	0.0457267	0.0381503	ZSWIM5/WNT3A/TBR1/SEMA3B/SEMA3G/WNT5A/FEZF2/SEMA5A/TUBB2B/SEMA3E/SEMA3A/SEMA3D/PLXNA4/SEMA7A/SEMA4B/WNT3	16
BP	GO:0048545	response to steroid hormone	84/3484	346/18866	0.00389324	0.0458928	0.0382889	PADI2/CATSPER4/AGL/HSD3B1/BGLAP/PTGS2/ESRRG/ACTA1/UCN/CNGA3/IL1RN/HNMT/IGFBP2/AGXT/OXTR/TGFBR2/SST/LEF1/MGARP/NR3C2/UFSP2/ISL1/PLPP1/ZNF366/LOX/ADTRP/GPER1/IL6/AQP1/EPO/GNRH1/EIF4EBP1/STAR/CYP7B1/CA2/FOXH1/KLF9/CTSV/NCOA4/GOT1/TH/MYOD1/CRY2/MDK/SCGB2A2/SCGB1A1/FOSL1/CATSPER1/NPAS4/CCND1/GPR83/PGR/AVPR1A/TPH2/ACOD1/METTL21C/FOXA1/PTGER2/ESR2/CATSPERB/CATSPER2/ACSBG1/ABHD2/SSTR5/HSD11B2/CYBA/SERPIN…	84
BP	GO:0106106	cold-induced thermogenesis	40/3484	144/18866	0.00389488	0.0458928	0.0382889	MFAP2/CPT2/G0S2/ESRRG/PLCL1/ACADL/TRPM8/OXTR/GHRL/PLCL2/ABHD6/PPARGC1A/PLAC8/ACSL1/NPR3/PRLR/IL13/IL4/IRF4/CD36/ACHE/LEP/ADRB3/FABP5/FABP4/LCN2/DBH/ELOVL3/LGR4/ACTN3/UCP2/SLN/WNT10B/DIO2/GATM/IGF1R/HCRT/CIDEA/FGF21/CEBPB	40
BP	GO:0120161	regulation of cold-induced thermogenesis	40/3484	144/18866	0.00389488	0.0458928	0.0382889	MFAP2/CPT2/G0S2/ESRRG/PLCL1/ACADL/TRPM8/OXTR/GHRL/PLCL2/ABHD6/PPARGC1A/PLAC8/ACSL1/NPR3/PRLR/IL13/IL4/IRF4/CD36/ACHE/LEP/ADRB3/FABP5/FABP4/LCN2/DBH/ELOVL3/LGR4/ACTN3/UCP2/SLN/WNT10B/DIO2/GATM/IGF1R/HCRT/CIDEA/FGF21/CEBPB	40
BP	GO:0006805	xenobiotic metabolic process	34/3484	118/18866	0.00397458	0.0467429	0.0389982	AKR7A3/CYP2J2/CRYZ/RORC/FMO2/FMO1/MTARC2/UGT1A8/UGT1A10/UGT1A9/NR1I2/ACSL1/CMBL/BPHL/GSTA2/GSTA1/GSTA5/CYP2W1/CYP3A7/CYP3A4/STAR/GRIN1/AKR1C1/CYP26A1/AS3MT/GLYAT/ACSM2B/SULT1A2/SULT1A3/DPEP1/LPO/CYP2F1/CYP2S1/CYP2D7	34
BP	GO:0021988	olfactory lobe development	13/3484	33/18866	0.00402795	0.0472494	0.0394207	KIF14/WNT5A/GSX2/SEMA3A/DLX5/FEZF1/LHX2/LRRK2/SEMA7A/SALL1/SALL3/EFNA2/ATF5	13
BP	GO:1904036	negative regulation of epithelial cell apoptotic process	17/3484	48/18866	0.00403293	0.0472494	0.0394207	NEUROD1/SCG2/KDR/FGA/FGG/TERT/SEMA5A/IL13/IL4/SERPINE1/ANGPT1/TEK/GATA3/MDK/NUPR1/SERPINB13/FGF21	17
BP	GO:0030217	T cell differentiation	64/3484	253/18866	0.00408649	0.0477865	0.0398688	TNFRSF18/PLA2G2D/WNT4/ZNF683/IL23R/RORC/LY9/LOXL3/ZAP70/IL36B/CTLA4/FZD5/NHEJ1/TGFBR2/CCR9/NFKBIZ/KIT/LEF1/IL2/IL4/TCF7/PRR7/IRF4/RUNX2/MYB/CARD11/IL6/LEP/SHH/CCL19/FUT7/IL2RA/GATA3/ADAM8/RAG1/MDK/TCIRG1/ZBTB16/CD3E/CD3D/CD27/LAG3/WNT1/IL23A/IFNG/BATF/SOCS1/IL27/ZFPM1/FANCA/PIK3R6/FOXN1/CCR7/KAT2A/BCL2/JAK3/IFNL1/BCL3/PAX1/ADA/PCK1/RUNX1/AIRE/FOXP3	64
BP	GO:0051445	regulation of meiotic cell cycle	18/3484	52/18866	0.00415196	0.0480085	0.040054	WNT4/CDC20/HORMAD1/ASPM/DAZL/CDC25A/WNT5A/TRIP13/PRDM9/CDC25C/MSX2/TTK/FBXO43/PRDM7/NANOS2/CDC25B/LIF/ZNF711	18
BP	GO:0003407	neural retina development	23/3484	72/18866	0.00416694	0.0480085	0.040054	SIX3/NEUROD1/THRB/ARL6/GPM6A/HCN1/TFAP2A/TFAP2B/TSPAN12/HIPK2/SMARCD3/RP1/RORB/NTRK2/ATOH7/PDE6C/ROM1/NEUROD4/FOXN4/MEGF11/LHX1/SLC17A7/VSX1	23
BP	GO:0048843	negative regulation of axon extension involved in axon guidance	11/3484	26/18866	0.00419084	0.0480085	0.040054	WNT3A/SEMA3B/SEMA3G/WNT5A/SEMA5A/SEMA3E/SEMA3A/SEMA3D/SEMA7A/SEMA4B/WNT3	11
BP	GO:0060384	innervation	11/3484	26/18866	0.00419084	0.0480085	0.040054	NTRK1/COL25A1/ISL1/SEMA3A/UNC13B/RET/GABRB3/UNC13A/NTF4/PRKCG/SULF2	11
BP	GO:0071674	mononuclear cell migration	29/3484	97/18866	0.0042041	0.0480712	0.0401064	NBL1/S100A7/SLAMF8/XCL2/XCL1/CCL20/IL4/AGER/BMP5/PLG/IL6/CCL26/SERPINE1/RARRES2/CCL19/CCL21/MDK/PDGFD/TRPV4/FLT1/TNFSF11/GREM1/CCL17/CCL7/CCL11/CCL13/CCL5/CCL25/DEFB124	29
BP	GO:0046686	response to cadmium ion	21/3484	64/18866	0.00425176	0.0482909	0.0402896	KIT/TERT/SLC34A1/NUDT1/STAR/CDK1/GOT1/PTH/CAT/SORD/MT3/MT2A/MT1E/MT1M/MT1A/MT1DP/MT1F/MT1G/MT1X/CYB5A/MMP9	21
BP	GO:0042093	T-helper cell differentiation	20/3484	60/18866	0.00425453	0.0482909	0.0402896	IL23R/RORC/LY9/LOXL3/NFKBIZ/LEF1/IL2/IL4/IRF4/MYB/IL6/CCL19/GATA3/IL23A/BATF/IL27/ZFPM1/JAK3/BCL3/FOXP3	20
BP	GO:0051784	negative regulation of nuclear division	20/3484	60/18866	0.00425453	0.0482909	0.0402896	CDC20/HORMAD1/CENPF/BUB1/TRIP13/CCNB1/PTTG1/TTK/KIF25/FBXO43/XRCC3/BUB1B/PLK1/CDT1/AURKB/TOM1L1/TEX14/NDC80/NANOS2/LIF	20
BP	GO:0060042	retina morphogenesis in camera-type eye	20/3484	60/18866	0.00425453	0.0482909	0.0402896	MFSD2A/THRB/ARL6/NECTIN3/HCN1/TFAP2A/TFAP2B/TSPAN12/HIPK2/RP1/RORB/NTRK2/RBP4/PDE6C/ROM1/LRP6/FOXN4/MEGF11/LHX1/VSX1	20
BP	GO:0032943	mononuclear cell proliferation	71/3484	286/18866	0.0042705	0.0483833	0.0403668	PLA2G2D/PLA2G2F/WNT4/IL23R/VCAM1/VAV3/CHRNB2/CRP/XCL1/CR2/WNT3A/ZAP70/CTLA4/IGFBP2/SLC11A1/PLCL2/TGFBR2/TLR9/HHLA2/IL20RB/LEF1/IL2/IL13/IL4/MZB1/PURA/AGER/TNFRSF21/CARD11/IL6/ZP3/EPO/LEP/IMPDH1/SHH/BLK/GNRH1/IFNE/CCL19/IL2RA/LMO1/MAPK8IP1/MS4A1/CD6/SCGB1A1/CCDC88B/GAL/CD3E/IL23A/TNFSF13B/IRS2/IL27/CD19/PYCARD/TNFRSF13B/CCL5/IKZF3/BCL2/EBI3/TMIGD2/CD70/TNFSF14/CLEC4G/JAK3/CD79A/FLT3LG/ADA/CEBPB/RA…	71
BP	GO:0051961	negative regulation of nervous system development	78/3484	319/18866	0.00433821	0.0486909	0.0406234	EPHB2/LIN28A/DAB1/GFI1/TRIM46/PBX1/TNN/ASPM/GPR37L1/CNTN2/RAB29/WNT3A/SIX3/TLX2/COL3A1/EPHA4/WNT7A/THRB/SEMA3B/SEMA3G/WNT5A/PTPRG/FEZF2/SOX2/OSTN/NKX6-1/RAPGEF2/TERT/SEMA5A/ISL1/FSTL4/SPOCK1/DPYSL3/TLX3/TNFRSF21/IL6/HOXA2/SEMA3E/SEMA3A/SEMA3D/ELAPOR2/SHH/GNRH1/NRG1/STMN2/LHX2/ZNF365/LBX1/PITX3/VAX1/ASCL2/BDNF/SORL1/LRRK2/TRPV4/EDNRB/FOXG1/SEMA7A/ISL2/MINAR1/SEMA4B/CBLN1/MT3/RTN4RL1/SLC6A4/CCL11/N…	78
BP	GO:0048511	rhythmic process	75/3484	305/18866	0.00437554	0.0486909	0.0406234	PRKAA2/NHLH2/RORC/CHRNB2/NTRK1/ADORA1/KISS1/SIX3/PTPRN/OXTR/GHRL/TIMP4/NR1D2/PTX3/PPARGC1A/PDGFRA/NMU/AFP/EREG/FBXL17/CSF2/OPN5/TWIST1/ADCY1/DDC/ZP3/SERPINE1/LEP/GNRH1/STAR/KLF10/HAS2/FBXL6/KLF9/RORB/NTRK2/NR5A1/CDK1/ATOH7/OPN4/TH/CAVIN3/TPH1/GAS2/LGR4/BDNF/CRY2/MDK/CPT1A/FZD4/PGR/MMP7/DRD2/USP2/ARNTL2/MMP19/TPH2/FBXL3/CIPC/MAGEL2/SERPINF1/HES7/NOS2/SLC6A4/TOP2A/HLF/AANAT/AMH/RETN/ATF5/HAS1/PRKCG…	75
BP	GO:0048732	gland development	104/3484	443/18866	0.00440487	0.0487452	0.0406687	WNT4/PCSK9/WLS/TGFBR3/IQGAP3/PBX1/IRF6/WNT3A/SIX3/EDAR/WNT10A/CAV3/OXTR/TGFBR2/WNT5A/SOX2/PDGFRA/CSN3/LEF1/EGF/PITX2/PRLR/ISL1/OTP/PITX1/NKX2-5/MSX2/HRH2/PROP1/POU3F2/SOSTDC1/IL6/COBL/SEMA3A/WNT2/SHH/NRG1/ZNF703/CYP7B1/FOXE1/BAAT/PTPN3/TNC/NR5A1/LHX3/GATA3/FGF8/CCKBR/TAF10/TPH1/E2F8/RAG1/MDK/CCND1/PGR/ACAT1/DRD2/LRP6/WNT1/CELA1/GLI1/E2F7/NTN4/HNF1A/TNFSF11/ATP7B/IRS2/ARHGAP5/NKX2-8/FOXA1/FGF7/CYP…	104
BP	GO:0010810	regulation of cell-substrate adhesion	56/3484	217/18866	0.00442595	0.0488779	0.0407794	AJAP1/PDPN/WNT4/COL16A1/EMILIN1/PRKCE/EPB41L5/ITGA6/FN1/CSPG5/CCDC80/MELTF/KDR/DMP1/NPNT/AP1AR/FGA/FGG/EFNA5/SPOCK1/PLG/SMOC2/AGR2/CD36/SEMA3E/SERPINE1/COL26A1/HAS2/ACER2/CDKN2A/TEK/CCL21/PLAU/SLK/MDK/FZD4/MMP12/CD3E/WNT1/POSTN/GREM1/ONECUT1/CORO2B/CCR7/ITGA3/COL1A1/UNC13D/ONECUT2/BCL2/CCL25/CEACAM6/RAC2/LGALS1/FBLN1/EGFL6/GPM6B	56
BP	GO:2000273	positive regulation of signaling receptor activity	14/3484	37/18866	0.00443749	0.0488779	0.0407794	PINK1/EPHB2/ADORA1/EPGN/EREG/EGF/ARC/ADRA2A/IFNG/GREM1/CACNG3/CACNG4/CACNG2/NLGN3	14
BP	GO:0050803	regulation of synapse structure or activity	61/3484	240/18866	0.00444057	0.0488779	0.0407794	EPHB2/ADGRB2/CDC20/LRP8/AMIGO1/CHRNB2/NTRK1/IGSF9/WNT3A/EPHA4/KIF1A/OXTR/LHFPL4/GHRL/WNT7A/COLQ/AMIGO3/CAMKV/LRTM1/WNT5A/SLITRK3/GPM6A/EFNA5/LRRTM2/THBS2/SYBU/ADGRB1/ARC/NTRK2/MUSK/NTNG2/GRIN1/C1QL3/BDNF/RAPSN/LRFN4/VSTM5/DRD2/LRTM2/GRIN2B/LRRK2/SLITRK1/SLITRK5/ITPKA/CBLN1/SRCIN1/NEUROD2/ARHGAP33/LRFN1/SLC17A7/KLK8/SHISA7/FLRT3/MX2/NLGN3/ZDHHC15/SRPX2/IL1RAPL2/GPC4/SLITRK4/SLITRK2	61
BP	GO:0061351	neural precursor cell proliferation	42/3484	154/18866	0.00451953	0.0496586	0.0414308	TRNP1/ARTN/DMRTA2/TAFA3/ASPM/KIF14/GPR37L1/WNT3A/SIX3/LRP2/GBX2/KIF1A/WNT7A/WNT5A/LEF1/EGF/OTP/POU3F2/WNT2/PTPRZ1/SMARCD3/SHH/MELK/LHX2/FGF8/PITX3/VAX1/EMX2/BDNF/MDK/DRD2/LRRK2/WNT1/NEUROD4/GLI1/LHX5/FOXG1/SHCBP1/SLC6A4/LHX1/NUMBL/ATF5	42
BP	GO:0032414	positive regulation of ion transmembrane transporter activity	31/3484	106/18866	0.00454351	0.0497454	0.0415032	NPPA/LRRC38/PINK1/EPHB2/AMIGO1/PDZK1/CASQ1/ACTN2/RYR2/ABCB1/ARC/WNK2/ANK3/KCNIP2/LRRC55/GAL/P2RY6/HTR3A/CACNB3/STAC3/IFNG/AKAP6/CACNG3/ATP2A1/PLCG2/STAC2/CACNG4/GALR2/JPH2/CACNG2/NLGN3	31
BP	GO:0046928	regulation of neurotransmitter secretion	31/3484	106/18866	0.00454351	0.0497454	0.0415032	CHRNB2/WNT7A/CSPG5/CAMK2A/CPLX2/GPER1/ADCY1/STX1A/CHRM2/DGKI/RIMS2/UNC13B/STXBP1/SNCG/SYT9/SYT12/DRD2/VAMP1/LRRK2/ASIC1/SYT1/HTR2A/APBA2/CHRNA3/CHRNB4/PRRT2/P2RX1/HCRT/UNC13A/PRKCG/SYN1	31
BP	GO:0006665	sphingolipid metabolic process	44/3484	163/18866	0.00457009	0.049948	0.0416722	SERINC2/A3GALT2/PLPP3/ST6GALNAC3/ST6GALNAC5/B3GALNT1/SPTSSB/GBA3/KIT/SGMS2/UGT8/PLPP1/ELOVL7/SERINC1/ASAH1/ENPP2/ACER2/FUT7/ST8SIA6/HACD1/ELOVL3/TH/ALDH3B2/ST8SIA1/B4GALNT1/PRKD1/HACD3/ST8SIA2/CERS3/TLCD3B/PDXDC2P-NPIPB14P/P2RX1/ALOXE3/ALDH3A2/SPHK1/ENPP7/B4GALT6/ST8SIA3/PLPP2/FUT6/ACER1/CERS1/SPTLC3/PLA2G6	44
BP	GO:0051180	vitamin transport	15/3484	41/18866	0.00475056	0.0518288	0.0432414	LRP2/C2orf83/SLC2A2/GC/AFM/ABCG2/LMBRD1/SLC2A6/CUBN/TCN1/SLC2A14/STRA6/SLC52A1/RTBDN/TCN2	15
BP	GO:0060041	retina development in camera-type eye	41/3484	150/18866	0.00477593	0.052014	0.0433959	CLIC4/MFSD2A/SIX3/VAX2/NEUROD1/THRB/ARL6/NECTIN3/RHO/PDGFRA/GPM6A/HCN1/PDE6A/GRM6/TFAP2A/TULP1/TFAP2B/ACHE/TSPAN12/HIPK2/SMARCD3/RP1/RORB/NTRK2/LHX2/RET/ATOH7/RBP4/PDE6C/TUB/ROM1/TCIRG1/FZD4/LRP6/NEUROD4/FOXN4/MEGF11/SERPINF1/LHX1/SLC17A7/VSX1	41
BP	GO:0072089	stem cell proliferation	36/3484	128/18866	0.00479156	0.0520925	0.0434614	ARTN/DMRTA2/TAFA3/ASPM/WNT3A/SIX3/SIX2/WNT5A/THPO/LEF1/SFRP2/TERT/OTP/ABCB1/SMARCD3/SHH/VAX1/BDNF/DRD2/NANOG/LRRK2/WNT10B/WNT1/NEUROD4/HMGA2/KITLG/FOXG1/WNT3/YJEFN3/NUMBL/OVOL2/RUNX1/ZNRF3/FBLN1/WNT7B/MIR221	36
BP	GO:0042110	T cell activation	112/3484	483/18866	0.00485298	0.0526676	0.0439412	TNFRSF18/PLA2G2D/PLA2G2F/WNT4/ZNF683/IL23R/VCAM1/RORC/LY9/XCL1/RAB29/LOXL3/ZAP70/IL36B/DPP4/CTLA4/FZD5/IGFBP2/SLC11A1/NHEJ1/PDCD1/TGFBR2/CCR9/NFKBIZ/HHLA2/TIGIT/IL20RB/KIT/LEF1/IL2/IL4/TCF7/PRR7/IRF4/AGER/RUNX2/TNFRSF21/MYB/CARD11/IL6/ZP3/EPO/LEP/SHH/GNRH1/IFNE/CCL19/CCL21/FUT7/IL2RA/GATA3/ADAM8/LMO1/CD44/RAG1/MAPK8IP1/MDK/CD6/CD5/SCGB1A1/CCDC88B/TCIRG1/ZBTB16/CD3E/CD3D/CD27/LAG3/KLRK1/KLRC4-KLRK…	112
BP	GO:0007422	peripheral nervous system development	24/3484	77/18866	0.0049265	0.0528171	0.0440659	ADGRB2/ARTN/HOXD10/UGT8/ISL1/POU3F2/ADGRG6/PLXNA4/NRG1/ADGRB1/NTRK2/CDK1/NEUROG3/BDNF/SCN8A/EDNRB/MPP5/ISL2/ALDH3A2/CNTNAP1/ONECUT2/NTF4/RUNX1/NEFH	24
BP	GO:0006942	regulation of striated muscle contraction	29/3484	98/18866	0.00493817	0.0528171	0.0440659	NPPA/CASQ2/CASQ1/RGS2/ADORA1/MYBPH/RYR2/UCN/CAV3/SCN5A/MYL3/STRIT1/NKX2-5/GATA4/TMEM38B/TNNT3/MYBPC3/ACTN3/MYL2/MYH7/CHGA/HCN4/ATP2A1/SCN4A/DSC2/DSG2/TMEM38A/TNNI3/ACE2	29
BP	GO:0046651	lymphocyte proliferation	70/3484	283/18866	0.00496067	0.0528171	0.0440659	PLA2G2D/PLA2G2F/WNT4/IL23R/VCAM1/VAV3/CHRNB2/XCL1/CR2/WNT3A/ZAP70/CTLA4/IGFBP2/SLC11A1/PLCL2/TGFBR2/TLR9/HHLA2/IL20RB/LEF1/IL2/IL13/IL4/MZB1/PURA/AGER/TNFRSF21/CARD11/IL6/ZP3/EPO/LEP/IMPDH1/SHH/BLK/GNRH1/IFNE/CCL19/IL2RA/LMO1/MAPK8IP1/MS4A1/CD6/SCGB1A1/CCDC88B/GAL/CD3E/IL23A/TNFSF13B/IRS2/IL27/CD19/PYCARD/TNFRSF13B/CCL5/IKZF3/BCL2/EBI3/TMIGD2/CD70/TNFSF14/CLEC4G/JAK3/CD79A/FLT3LG/ADA/CEBPB/RAC2/T…	70
BP	GO:0045214	sarcomere organization	16/3484	45/18866	0.00497791	0.0529095	0.044143	CASQ2/CASQ1/TNNT2/CAPN9/ACTN2/CAV3/MYOZ2/NKX2-5/MYPN/SYNPO2L/ANKRD1/TNNT3/MYH6/CAPN3/KRT19/TNNT1	16
BP	GO:0002688	regulation of leukocyte chemotaxis	35/3484	124/18866	0.00504036	0.0534144	0.0445643	PADI2/NBL1/S100A7/SLAMF8/XCL2/XCL1/DPP4/PRSS56/WNT5A/CXCL8/CXCL13/IL4/IL6/SERPINE1/RARRES2/CCL19/CCL21/MDK/KLRK1/KLRC4-KLRK1/IL23A/TRPV4/PGF/GREM1/CYP19A1/DAPK2/CCL7/CCL5/CCR7/TNFSF14/DEFB124/LBP/EDN3/RAC2/VEGFD	35
BP	GO:0042303	molting cycle	32/3484	111/18866	0.00505131	0.0534144	0.0445643	PTCH2/EPS8L3/VANGL2/PTGS2/EDAR/WNT10A/WNT5A/TERT/FST/MSX2/SOSTDC1/SHH/FOXE1/LHX2/LGR4/GAL/WNT10B/KRT84/HOXC13/TNFRSF19/FGF7/DNASE1L2/CDH3/TRPV3/FOXN1/KRT25/KRT27/KRT14/KRT16/KRT17/BCL2/TGM3	32
BP	GO:0042633	hair cycle	32/3484	111/18866	0.00505131	0.0534144	0.0445643	PTCH2/EPS8L3/VANGL2/PTGS2/EDAR/WNT10A/WNT5A/TERT/FST/MSX2/SOSTDC1/SHH/FOXE1/LHX2/LGR4/GAL/WNT10B/KRT84/HOXC13/TNFRSF19/FGF7/DNASE1L2/CDH3/TRPV3/FOXN1/KRT25/KRT27/KRT14/KRT16/KRT17/BCL2/TGM3	32
BP	GO:0031279	regulation of cyclase activity	17/3484	49/18866	0.00513103	0.0541648	0.0451903	GRM7/GRM2/GUCA1C/GPR87/NPFFR2/NPR3/ADGRV1/GUCA1A/GRM3/DRD2/EDNRB/RCVRN/NOS2/CRHR1/GALR2/GALR1/GALR3	17
BP	GO:0001764	neuron migration	44/3484	164/18866	0.00515216	0.0542951	0.0452991	DAB1/NTNG1/TRIM46/TNN/ASPM/CNTN2/COL3A1/SATB2/CDK5R2/DNER/CELSR3/FEZF2/CCKAR/NKX6-1/RAPGEF2/GPM6A/SPOCK1/CAMK2A/TLX3/TUBB2B/OLIG3/TWIST1/TBX20/SEMA3A/FEZF1/GNRH1/NRG1/UNC5D/POMK/NTRK2/ASTN2/NTNG2/GATA3/DRGX/VAX1/MDK/DRD2/KIRREL3/NEUROD4/SOX1/FOXG1/LHX1/ITGA3/GPR173	44
BP	GO:0048168	regulation of neuronal synaptic plasticity	18/3484	53/18866	0.00522103	0.0549274	0.0458266	EPHB2/CNTN2/KIT/CAMK2A/GRIK2/STAR/ARC/UNC13B/GRIN1/DRD2/SHISA9/JPH3/NETO1/UNC13A/SLC8A2/ACP4/SHISA7/S100B	18
BP	GO:0043266	regulation of potassium ion transport	31/3484	107/18866	0.0052881	0.0555385	0.0463365	NPPA/LRRC38/AMIGO1/CASQ2/RGS4/ADORA1/ACTN2/CAV3/KCNIP1/KCNMB1/GCK/KEL/KCNH2/WNK2/ANK3/KCNIP2/ADRA2A/LRRC55/GAL/DRD2/HTR2A/AKAP6/KCNAB3/HCRT/GALR2/NEDD4L/NETO1/KCNS1/KCNG1/EDN3/KCNE5	31
BP	GO:0007094	mitotic spindle assembly checkpoint	13/3484	34/18866	0.0054354	0.0563205	0.0469889	CDC20/CENPF/BUB1/TRIP13/CCNB1/TTK/XRCC3/BUB1B/PLK1/CDT1/AURKB/TEX14/NDC80	13
BP	GO:0018149	peptide cross-linking	13/3484	34/18866	0.0054354	0.0563205	0.0469889	IVL/SPRR1A/SPRR1B/COL3A1/FN1/TGM4/DCN/TGM1/TGM5/TGM7/ABCA7/TGM3/PI3	13
BP	GO:0019228	neuronal action potential	13/3484	34/18866	0.0054354	0.0563205	0.0469889	SCN3A/GPR35/SCN5A/KCNMB2/FGF12/GRIK2/GPER1/ANK3/SCN8A/P2RX1/CACNA1G/SCN4A/CACNA1I	13
BP	GO:0030431	sleep	13/3484	34/18866	0.0054354	0.0563205	0.0469889	CHRNB2/ADORA1/OXTR/GHRL/NMU/CSF2/STAR/DLAT/DRD2/HTR2A/HCRT/ADA/CACNA1I	13
BP	GO:0031577	spindle checkpoint	13/3484	34/18866	0.0054354	0.0563205	0.0469889	CDC20/CENPF/BUB1/TRIP13/CCNB1/TTK/XRCC3/BUB1B/PLK1/CDT1/AURKB/TEX14/NDC80	13
BP	GO:0071173	spindle assembly checkpoint	13/3484	34/18866	0.0054354	0.0563205	0.0469889	CDC20/CENPF/BUB1/TRIP13/CCNB1/TTK/XRCC3/BUB1B/PLK1/CDT1/AURKB/TEX14/NDC80	13
BP	GO:0071174	mitotic spindle checkpoint	13/3484	34/18866	0.0054354	0.0563205	0.0469889	CDC20/CENPF/BUB1/TRIP13/CCNB1/TTK/XRCC3/BUB1B/PLK1/CDT1/AURKB/TEX14/NDC80	13
BP	GO:2000352	negative regulation of endothelial cell apoptotic process	13/3484	34/18866	0.0054354	0.0563205	0.0469889	SCG2/KDR/FGA/FGG/TERT/SEMA5A/IL13/IL4/SERPINE1/ANGPT1/TEK/GATA3/FGF21	13
BP	GO:0001823	mesonephros development	30/3484	103/18866	0.00553023	0.0570167	0.0475697	WNT4/PBX1/REN/OSR1/SIX2/HOXD11/RARB/NPNT/FAT4/ADAMTS16/BASP1/SIM1/HOXA11/BMPER/SHH/EYA1/OSR2/GATA3/RET/FGF8/LGR4/BDNF/CAT/ZBTB16/WNT1/PGF/GREM1/SALL1/LHX1/BCL2	30
BP	GO:0034766	negative regulation of ion transmembrane transport	30/3484	103/18866	0.00553023	0.0570167	0.0475697	EPHB2/PCSK9/CASQ2/RGS4/RGS2/ACTN2/OSR1/PRKCE/SESTD1/HECW2/GPR35/CAV3/TLR9/FGF12/TWIST1/EPO/KEL/KCNH2/ANK3/ADRA2A/SLN/DRD2/CACNB3/IRS2/RRAD/CRHR1/NEDD4L/HAMP/MMP9/KCNE5	30
BP	GO:0042472	inner ear morphogenesis	30/3484	103/18866	0.00553023	0.0570167	0.0475697	EPHB2/GRHL3/COL11A1/VANGL2/PRRX1/WNT3A/OTX1/MYO3B/GBX2/WNT5A/ZIC1/CHRNA9/TFAP2A/LHFPL5/MYO6/DLX5/EYA1/CTHRC1/ROR2/GATA3/FGF8/HMX2/CHRNA10/COL2A1/WNT1/FOXG1/STRC/MYO15A/FZD2/TBX1	30
BP	GO:0043583	ear development	57/3484	224/18866	0.00565218	0.058177	0.0485378	EPHB2/GRHL3/PLPPR4/COL11A1/VANGL2/PRRX1/WNT3A/OSR1/SIX2/OTX1/MYO3B/NEUROD1/EPHA4/GBX2/WNT5A/ZIC1/SOX2/NKX3-2/CHRNA9/CCNA2/FAT4/ADGRV1/TFAP2A/LHFPL5/BMP5/MYO6/TWIST1/HOXA2/BMPER/DLX5/SHH/EYA1/OSR2/CTHRC1/ROR2/LHX3/GATA3/PCDH15/FGF8/HMX2/CHRNA10/BDNF/COL2A1/WNT1/LIN7A/GJB6/FREM2/FOXG1/GSC/GABRB3/STRC/STRA6/SALL1/MYO15A/FZD2/BCL2/TBX1	57
BP	GO:0048285	organelle fission	110/3484	476/18866	0.00581007	0.0593088	0.049482	PINK1/WNT4/RCC1/CDCA8/CDC20/KIF2C/RAD54L/MSH4/BRDT/HORMAD1/NUF2/ASPM/KIF14/NEK2/CENPF/SPDYA/TOGARAM2/NCAPH/BUB1/HECW2/DAZL/SGO1/WNT5A/TACC3/NCAPG/PPARGC1A/KDR/EPGN/EREG/ABRAXAS1/CENPE/EGF/TRIP13/PRDM9/DDX4/CCNB1/MEIKIN/CDC25C/KIF4B/PTTG1/MSX2/KIFC1/GGNBP1/MEI4/TTK/MTFR2/KIF25/ANLN/MYBL1/RAD54B/FBXO43/KIFC2/CDC14B/TUBB8/CDK1/FGF8/MKI67/SYCE1/CDCA5/TMEM135/EPS8/LRRK2/DCN/CCNA1/REC8/DLGAP5/XRCC3/BUB…	110
BP	GO:0051954	positive regulation of amine transport	14/3484	38/18866	0.0058512	0.0596302	0.0497501	PINK1/CHRNB2/OXTR/TRH/SLC12A2/STX1A/STXBP1/DRD2/AVPR1A/SYT1/ABAT/AVP/ACE2/CLTRN	14
BP	GO:0050807	regulation of synapse organization	58/3484	229/18866	0.00587045	0.059728	0.0498318	EPHB2/ADGRB2/CDC20/LRP8/AMIGO1/CHRNB2/NTRK1/IGSF9/WNT3A/EPHA4/KIF1A/OXTR/LHFPL4/GHRL/WNT7A/COLQ/AMIGO3/CAMKV/LRTM1/WNT5A/SLITRK3/GPM6A/EFNA5/LRRTM2/THBS2/ADGRB1/ARC/NTRK2/MUSK/NTNG2/GRIN1/C1QL3/BDNF/RAPSN/LRFN4/VSTM5/DRD2/LRTM2/GRIN2B/LRRK2/SLITRK1/SLITRK5/ITPKA/CBLN1/SRCIN1/NEUROD2/ARHGAP33/LRFN1/KLK8/SHISA7/FLRT3/NLGN3/ZDHHC15/SRPX2/IL1RAPL2/GPC4/SLITRK4/SLITRK2	58
BP	GO:0006817	phosphate ion transport	11/3484	27/18866	0.00590787	0.06001	0.050067	SLC34A2/SLC34A1/SLC17A1/SLC17A3/ROS1/SFRP4/CRY2/FGF23/SLC25A30/SLC17A7/CEBPB	11
BP	GO:0034754	cellular hormone metabolic process	37/3484	134/18866	0.00594154	0.060253	0.0502698	WNT4/HSD3B1/CRABP2/CYP27C1/UGT1A8/UGT1A9/PPARGC1A/PDGFRA/UGT2B7/AFP/ADH6/ADH7/CYP21A2/BMP5/ALDH8A1/CYP2W1/CYP3A7/CYP3A4/AKR1B10/AKR1B15/SHH/STAR/SDR16C5/HSD17B3/AKR1C1/AKR1C4/CYP26C1/CYP26A1/RBP4/RDH12/CYP19A1/CRABP1/AANAT/RDH8/CYP2S1/LHB/AWAT2	37
BP	GO:0000280	nuclear division	100/3484	428/18866	0.00595182	0.0602585	0.0502744	WNT4/RCC1/CDCA8/CDC20/KIF2C/RAD54L/MSH4/BRDT/HORMAD1/NUF2/ASPM/KIF14/NEK2/CENPF/SPDYA/TOGARAM2/NCAPH/BUB1/HECW2/DAZL/SGO1/WNT5A/TACC3/NCAPG/EPGN/EREG/ABRAXAS1/CENPE/EGF/TRIP13/PRDM9/DDX4/CCNB1/MEIKIN/CDC25C/KIF4B/PTTG1/MSX2/KIFC1/MEI4/TTK/KIF25/ANLN/MYBL1/RAD54B/FBXO43/KIFC2/CDC14B/TUBB8/CDK1/FGF8/MKI67/SYCE1/CDCA5/EPS8/CCNA1/REC8/DLGAP5/XRCC3/BUB1B/CCNB2/KIF23/EME2/PKMYT1/PLK1/TERB1/SYCE1L/CDT1/…	100
BP	GO:0072006	nephron development	39/3484	143/18866	0.00604998	0.0611522	0.05102	WNT4/VANGL2/PBX1/OSR1/SIX2/HOXD11/COL4A4/KLF15/PDGFRA/NPNT/ENPEP/FAT4/ADAMTS16/BASP1/TFAP2B/HOXA11/PODXL/SHH/EYA1/ANGPT1/MTSS1/TEK/GATA3/RET/FGF8/LGR4/PDGFD/ACAT1/KIRREL3/WNT1/PGF/GREM1/SALL1/LHX1/ITGA3/BCL2/SULF2/LIF/WNT7B	39
BP	GO:0001837	epithelial to mesenchymal transition	41/3484	152/18866	0.00611471	0.0616052	0.0513979	PDPN/WNT4/TGFBR3/AKNAD1/S100A4/LOXL3/EPB41L5/TGFBR2/WNT5A/IL17RD/LEF1/SFRP2/ISL1/WNT8A/MSX2/BMP5/TWIST1/IL6/WNT2/WNT16/LOXL2/ZNF703/HAS2/GATA3/PBLD/FGF8/MDK/LRP6/HMGA2/ALX1/TBX5/FOXA1/GSC/GREM1/COL1A1/SERPINB3/SPRED3/OVOL2/FOXA2/FAM83D/MIR221	41
BP	GO:1903169	regulation of calcium ion transmembrane transport	41/3484	152/18866	0.00611471	0.0616052	0.0513979	NPPA/CASQ2/CASQ1/XCL1/RYR2/PRKCE/SESTD1/GPR35/CAV3/TLR9/STRIT1/IL13/GPER1/TMEM38B/ADRA2A/P2RY6/SLN/DRD2/CACNB3/STAC3/METTL21C/AKAP6/BDKRB1/CAPN3/CEMIP/ATP2A1/CD19/RRAD/PLCG2/JPH3/CYBA/CACNB1/STAC2/CRHR1/CACNG1/JSRP1/TMEM38A/CACNG6/TMC2/JPH2/PLA2G6	41
BP	GO:0009410	response to xenobiotic stimulus	36/3484	130/18866	0.00627046	0.0630353	0.0525911	AKR7A3/CYP2J2/CRYZ/RORC/FMO2/FMO1/MTARC2/UGT1A8/UGT1A10/UGT1A9/NR1I2/ACSL1/CMBL/BPHL/GSTA2/GSTA1/GSTA5/CYP2W1/CYP3A7/CYP3A4/STAR/GRIN1/AKR1C1/CYP26A1/AS3MT/GLYAT/SCGB1A1/SLITRK5/ACSM2B/SULT1A2/SULT1A3/DPEP1/LPO/CYP2F1/CYP2S1/CYP2D7	36
BP	GO:0048477	oogenesis	27/3484	91/18866	0.00627704	0.0630353	0.0525911	WNT4/HORMAD1/TDRD5/ASPM/DAZL/FOXL2/PTX3/EREG/TRIP13/CCNB1/MEI4/ZP3/SOHLH1/TUBB8/MDK/REC8/PAQR5/BCL2/AMH/ZGLP1/NANOS3/NANOS2/KASH5/AURKC/CDC25B/PABPC1L/AURKA	27
BP	GO:0050922	negative regulation of chemotaxis	21/3484	66/18866	0.00633537	0.063518	0.0529938	PADI2/NBL1/SLAMF8/WNT3A/DPP4/SEMA3B/SEMA3G/WNT5A/CXCL13/SEMA5A/SEMA3E/SEMA3A/SEMA3D/KLRK1/KLRC4-KLRK1/GREM1/CYP19A1/SEMA7A/SEMA4B/WNT3/ELANE	21
BP	GO:0043279	response to alkaloid	30/3484	104/18866	0.00642771	0.0643395	0.0536792	CASQ2/CHRNB2/RGS4/RYR2/PRKCE/HNMT/OXTR/PPARGC1A/TACR3/CCNA2/CRHBP/SLC34A1/DDC/STAR/TMEM38B/GRIN1/PITX3/TH/DRD2/HTR3A/HTR2A/HOMER2/BLM/ABAT/CACNG4/TMEM38A/FOSB/PRKCG/DNMT3B/ADA	30
BP	GO:0035592	establishment of protein localization to extracellular region	107/3484	463/18866	0.00643972	0.0643556	0.0536926	C1QTNF12/CELA2A/P3H1/WLS/ILDR2/PRKCE/IL1RN/STEAP3/DPP4/GCG/RAPGEF4/NEUROD1/PTPRN/SCG2/GHRL/MYRIP/TLR9/CASR/TRH/SUCNR1/SLC2A2/NMU/AFM/NKX6-1/MTTP/IL2/FGA/FGG/SLC25A4/OXCT1/ISL1/EFNA5/SLC12A2/IL13/ADTRP/TFAP2B/RFX6/EZR/GPER1/IL6/GCK/STX1A/PCLO/CYP51A1/ACHE/VGF/LEP/CTAGE6/BLK/RIMS2/SYBU/UNC13B/SNCG/GLUD1/ANKRD1/RBP4/ADRA2A/CCDC186/RAB11FIP2/ADAM8/BRSK2/SYT9/SAA1/LGR4/TCIRG1/GAL/CPT1A/EXPH5/DRD2/SORL…	107
BP	GO:0032760	positive regulation of tumor necrosis factor production	17/3484	50/18866	0.00646114	0.0643617	0.0536977	TLR9/ZBTB20/SPON2/PF4/TLR3/ISL1/TWIST1/CD36/LEP/LY96/CCL19/CARD9/IL23A/PYCARD/NOD2/CYBA/LBP	17
BP	GO:1903727	positive regulation of phospholipid metabolic process	17/3484	50/18866	0.00646114	0.0643617	0.0536977	EPHA8/VAV3/PDGFRA/KIT/ADGRF5/ZP3/TEK/CCL19/CCL21/FLT1/HTR2A/PRKD1/CD19/NOD2/CCR7/ENPP7/HTR2C	17
BP	GO:0007143	female meiotic nuclear division	12/3484	31/18866	0.00665258	0.0651153	0.0543264	NCAPH/DAZL/EREG/TRIP13/MEIKIN/TTK/TUBB8/PLK1/TOP2A/SPIRE1/CDC25B/AURKA	12
BP	GO:0021772	olfactory bulb development	12/3484	31/18866	0.00665258	0.0651153	0.0543264	KIF14/WNT5A/GSX2/SEMA3A/DLX5/FEZF1/LHX2/LRRK2/SALL1/SALL3/EFNA2/ATF5	12
BP	GO:0072538	T-helper 17 type immune response	12/3484	31/18866	0.00665258	0.0651153	0.0543264	IL23R/RORC/LY9/LOXL3/NFKBIZ/IL2/IL4/IRF4/IL6/IL23A/BATF/FOXP3	12
BP	GO:1903792	negative regulation of anion transport	12/3484	31/18866	0.00665258	0.0651153	0.0543264	RGS4/RGS2/ADORA1/OSR1/GRM7/TRH/PRKG2/SFRP4/LEP/IRS2/ABAT/GABRE	12
BP	GO:0050727	regulation of inflammatory response	99/3484	425/18866	0.00675792	0.0660419	0.0550995	C1QTNF12/NPPA/PLA2G2A/PLA2G2D/CNR2/PTGER3/GBP5/TAFA3/SLAMF8/XCL1/PTGS2/ADORA1/FNDC4/IL1R2/IL1RL1/IL37/PROC/TNFAIP6/CALCRL/GHRL/NR1D2/TLR9/WNT5A/DNASE1L3/NFKBIZ/IL20RB/AGTR1/SUCNR1/IL2/TLR3/ADAMTS12/ISL1/IL13/IL4/IL17B/LTA/AGER/IL22RA2/GPER1/IL6/ZP3/SERPINE1/LEP/PBK/FABP4/LRRC19/TEK/FUT7/IL2RA/GATA3/ADAM8/NLRP6/SAA1/MDK/CD6/SCGB1A1/PDE2A/MMP3/CASP5/LRRK2/IL23A/IFNG/TRPV4/TNFSF11/ACOD1/EDNRB/CMA1/D…	99
BP	GO:0045834	positive regulation of lipid metabolic process	41/3484	153/18866	0.00689471	0.0672104	0.0560744	WNT4/EPHA8/MFSD2A/ANGPTL3/VAV3/PTGS2/ADORA1/PRKCE/FABP1/ABHD6/ZBTB20/AGTR1/PPARGC1A/PDGFRA/KIT/ADGRF5/CGA/TWIST1/ZP3/STAR/TEK/CCL19/CCL21/CPT1A/APOA4/AVPR1A/IFNG/FLT1/HTR2A/IRS2/PRKD1/CD19/NOD2/CCR7/ENPP7/FGF21/AVP/EEF1A2/PLA2G3/PLA2G6/HTR2C	41
BP	GO:1903305	regulation of regulated secretory pathway	43/3484	162/18866	0.00689922	0.0672104	0.0560744	NPPA/CHRNB2/CDK5R2/WNT7A/CSPG5/IL13/IL4/CPLX2/MICAL1/ADCY1/STX1A/ZP3/CHRM2/DGKI/BLK/RIMS2/UNC13B/STXBP1/ADRA2A/SYT8/SYT9/SYT12/DRD2/VAMP1/LRRK2/SYT1/HTR2A/APBA2/PRRT2/P2RX1/CACNA1G/UNC13D/ADGRE2/CEACAM1/CD177/SYT3/PRKCG/SYT5/PLA2G3/RAC2/CACNA1I/CLTRN/SYN1	43
BP	GO:0021675	nerve development	24/3484	79/18866	0.00701478	0.0682286	0.0569239	EPHB2/CHRNB2/NTRK1/COL25A1/ISL1/TFAP2A/SEMA3A/PLXNA4/UNC13B/CTSV/RET/DRGX/ATOH7/BDNF/TCIRG1/GABRB3/SALL1/AFG3L2/UNC13A/NTF4/PRKCG/NKX2-2/SULF2/TBX1	24
BP	GO:0048738	cardiac muscle tissue development	58/3484	231/18866	0.00711568	0.0684566	0.0571141	NPPA/TGFBR3/S1PR1/COL11A1/RGS4/RGS2/TNNT2/WNT3A/ACTN2/RYR2/FHL2/NEB/LRP2/CAV3/RARB/TGFBR2/MYL3/WNT5A/SGCB/PDGFRA/SORBS2/ISL1/CCNB1/WNT8A/HAND1/NKX2-5/BMP5/TBX20/MIR25/WNT2/GATA4/SGCZ/NRG1/FOXH1/NEBL/CDK1/ANKRD1/RBP4/FGF8/SOX6/MYBPC3/GLI1/MYL2/TBX5/MYH6/MYH7/AKAP6/GREM1/ACTC1/ZFPM1/KAT2A/GATA6/DSG2/HAMP/TNNI3/MYLK2/MIR499A/JPH2	58
BP	GO:0021522	spinal cord motor neuron differentiation	13/3484	35/18866	0.00720963	0.0692527	0.0577784	HOXD10/NKX6-1/ISL1/OLIG3/TBX20/SHH/MNX1/LHX3/LBX1/GDPD5/DYNC2H1/ISL2/NKX2-2	13
BP	GO:0042129	regulation of T cell proliferation	44/3484	167/18866	0.00728907	0.0699073	0.0583245	PLA2G2D/PLA2G2F/IL23R/VCAM1/XCL1/ZAP70/CTLA4/IGFBP2/TGFBR2/HHLA2/IL20RB/IL2/IL4/AGER/TNFRSF21/CARD11/IL6/ZP3/EPO/LEP/SHH/GNRH1/CCL19/IL2RA/LMO1/MAPK8IP1/CD6/SCGB1A1/CCDC88B/CD3E/IL23A/TNFSF13B/IL27/PYCARD/CCL5/EBI3/TMIGD2/CD70/CLEC4G/JAK3/CEBPB/RAC2/TNFRSF13C/FOXP3	44
BP	GO:0043524	negative regulation of neuron apoptotic process	40/3484	149/18866	0.0073044	0.0699432	0.0583544	PINK1/NTRK1/KIF14/SLC30A10/EN1/PPARGC1A/TERT/RETREG1/ISL1/CPEB4/TFAP2D/TFAP2B/GRIK2/PTPRZ1/HIPK2/XRCC2/EN2/STAR/ANGPT1/NRBP2/NTRK2/STXBP1/GRIN1/FGF8/ADAM8/BDNF/MDK/FAIM2/MAP3K12/GABRB3/FOXB1/TOX3/MT3/BCL2/NTF4/PRKCG/GDF5/VSTM2L/CEBPB/PLA2G3	40
BP	GO:0060402	calcium ion transport into cytosol	42/3484	158/18866	0.00731543	0.0699432	0.0583544	CASQ2/CASQ1/XCL1/RYR2/PRKCE/IL13/GPER1/EPO/TRPA1/CCL19/CCL21/TMEM38B/GRIN1/MS4A1/P2RY6/DRD2/GRIN2B/CACNB3/TRPV4/PLA2G1B/P2RX2/HTR2A/METTL21C/AKAP6/BDKRB1/CAPN3/CEMIP/CD19/PLCG2/JPH3/CYBA/TRPV3/P2RX5/CCR7/BCL2/JSRP1/TMEM38A/SLC8A2/GRIN2D/JPH2/TRPM2/HTR2C	42
BP	GO:0042531	positive regulation of tyrosine phosphorylation of STAT protein	22/3484	71/18866	0.0074603	0.0707813	0.0590537	TNFRSF18/IL23R/KIT/IL2/GHR/ISL1/IL31RA/CSF2/IL13/IL4/IL6/EPO/LEP/IL23A/IFNG/CCL5/GH1/IFNL1/PTK6/LIF/OSM/MIR221	22
BP	GO:0001704	formation of primary germ layer	35/3484	127/18866	0.00754546	0.0714796	0.0596363	WLS/COL11A1/LAMB3/MIXL1/WNT3A/SIX2/TLX2/ATOH8/EPB41L5/FN1/COL7A1/WNT5A/SOX2/CHRD/LEF1/SFRP2/HAND1/HOXA11/TBX20/EYA1/SCX/COL5A1/NANOG/HMGA2/MESP2/MMP2/LHX1/WNT3/ITGA3/ITGB4/GATA6/LAMA3/MMP9/EYA2/COL6A1	35
BP	GO:2000816	negative regulation of mitotic sister chromatid separation	14/3484	39/18866	0.00760399	0.071924	0.0600071	CDC20/CENPF/BUB1/TRIP13/CCNB1/PTTG1/TTK/XRCC3/BUB1B/PLK1/CDT1/AURKB/TEX14/NDC80	14
BP	GO:0002548	monocyte chemotaxis	21/3484	67/18866	0.00765466	0.0721825	0.0602227	NBL1/S100A7/SLAMF8/XCL2/XCL1/CCL20/IL6/CCL26/SERPINE1/CCL19/CCL21/FLT1/TNFSF11/GREM1/CCL17/CCL7/CCL11/CCL13/CCL5/CCL25/DEFB124	21
BP	GO:0006026	aminoglycan catabolic process	21/3484	67/18866	0.00765466	0.0721825	0.0602227	HSPG2/CHI3L2/PGLYRP4/BCAN/CHI3L1/FMOD/PRELP/LYG2/CSPG5/IDUA/HMMR/GPC2/CD44/KERA/LUM/DCN/STAB2/CEMIP/PGLYRP2/NCAN/GPC4	21
BP	GO:0009062	fatty acid catabolic process	32/3484	114/18866	0.00774857	0.0721831	0.0602232	MFSD2A/CYP4A11/CPT2/ACADM/ABCD3/HAO2/HADHB/FABP1/ACOXL/ACADL/ACAD11/EHHADH/ETFDH/HPGD/ADTRP/MMUT/TWIST1/LEP/AUH/PHYH/ACBD5/CPT1A/ACAT1/PCCA/IRS2/SLC27A2/ABHD2/ALDH3A2/ACAA2/CYP4F3/CYP4F12/PCK1	32
BP	GO:0050731	positive regulation of peptidyl-tyrosine phosphorylation	50/3484	195/18866	0.00780779	0.0723038	0.0603239	TNFRSF18/LRP8/IL23R/FCGR1A/ADORA1/WNT3A/EPHA4/GHRL/KIT/EPGN/EREG/EGF/IL2/GHR/ISL1/IL31RA/EFNA5/CSF2/IL13/IL4/IL6/CD36/EPO/LEP/NRG1/ALKAL1/ANGPT1/ENPP2/NTRK2/FGF8/ADRA2A/BDNF/CD44/CD3E/IL23A/IFNG/KITLG/HTR2A/GREM1/FGF7/CCL5/SRCIN1/CSF3/GH1/IFNL1/IL11/PTK6/LIF/OSM/MIR221	50
BP	GO:0030517	negative regulation of axon extension	15/3484	43/18866	0.00786131	0.0725822	0.0605562	TRIM46/WNT3A/SEMA3B/SEMA3G/WNT5A/SEMA5A/SEMA3E/SEMA3A/SEMA3D/SEMA7A/SEMA4B/MT3/WNT3/RTN4R/ARHGAP4	15
BP	GO:0046688	response to copper ion	15/3484	43/18866	0.00786131	0.0725822	0.0605562	AQP1/LOXL2/CDK1/ATP7B/SORD/MT3/MT2A/MT1E/MT1M/MT1A/MT1DP/MT1F/MT1G/MT1X/AANAT	15
BP	GO:0071466	cellular response to xenobiotic stimulus	34/3484	123/18866	0.00796841	0.0732976	0.061153	AKR7A3/CYP2J2/CRYZ/RORC/FMO2/FMO1/MTARC2/UGT1A8/UGT1A10/UGT1A9/NR1I2/ACSL1/CMBL/BPHL/GSTA2/GSTA1/GSTA5/CYP2W1/CYP3A7/CYP3A4/STAR/GRIN1/AKR1C1/CYP26A1/AS3MT/GLYAT/ACSM2B/SULT1A2/SULT1A3/DPEP1/LPO/CYP2F1/CYP2S1/CYP2D7	34
BP	GO:0043268	positive regulation of potassium ion transport	16/3484	47/18866	0.00800529	0.0732976	0.061153	NPPA/LRRC38/AMIGO1/ADORA1/ACTN2/KCNMB1/KCNH2/WNK2/KCNIP2/ADRA2A/LRRC55/GAL/AKAP6/GALR2/EDN3/KCNE5	16
BP	GO:0048599	oocyte development	16/3484	47/18866	0.00800529	0.0732976	0.061153	WNT4/TDRD5/DAZL/FOXL2/EREG/TRIP13/CCNB1/ZP3/TUBB8/REC8/BCL2/ZGLP1/AURKC/CDC25B/PABPC1L/AURKA	16
BP	GO:0048806	genitalia development	16/3484	47/18866	0.00800529	0.0732976	0.061153	LRP2/WNT5A/PDGFRA/TCF7/BMP5/SHH/ROR2/HSD17B3/RBP4/FGF8/LGR4/LRP6/CYP19A1/STRA6/LHX1/AR	16
BP	GO:0050919	negative chemotaxis	16/3484	47/18866	0.00800529	0.0732976	0.061153	DPP4/SEMA3B/SEMA3G/LRTM1/WNT5A/SEMA5A/EFNA5/SEMA3E/SEMA3A/SEMA3D/PLXNA4/NRG1/LRTM2/SEMA7A/SEMA4B/FLRT3	16
BP	GO:0003229	ventricular cardiac muscle tissue development	18/3484	55/18866	0.00803359	0.0732976	0.061153	TGFBR3/COL11A1/TNNT2/RYR2/LRP2/MYL3/ISL1/HAND1/NKX2-5/NRG1/FOXH1/MYBPC3/MYL2/TBX5/MYH6/MYH7/DSG2/TNNI3	18
BP	GO:0050879	multicellular organismal movement	18/3484	55/18866	0.00803359	0.0732976	0.061153	CASQ1/CAV3/STRIT1/HIPK2/TNNI2/TNNT3/ACTN3/STAC3/MYH7/CCDC78/ATP2A1/MYH8/STAC2/SCN4A/JSRP1/COMP/TNNT1/TNNI3	18
BP	GO:0050881	musculoskeletal movement	18/3484	55/18866	0.00803359	0.0732976	0.061153	CASQ1/CAV3/STRIT1/HIPK2/TNNI2/TNNT3/ACTN3/STAC3/MYH7/CCDC78/ATP2A1/MYH8/STAC2/SCN4A/JSRP1/COMP/TNNT1/TNNI3	18
BP	GO:0010818	T cell chemotaxis	11/3484	28/18866	0.00813218	0.0736611	0.0614564	S100A7/XCL2/XCL1/WNT5A/CXCL13/SLC12A2/CCL26/CCL21/CCL5/TNFSF14/CXCR3	11
BP	GO:0031069	hair follicle morphogenesis	11/3484	28/18866	0.00813218	0.0736611	0.0614564	WNT10A/FST/SOSTDC1/SHH/FOXE1/FGF7/KRT25/KRT27/KRT17/BCL2/TGM3	11
BP	GO:0099560	synaptic membrane adhesion	11/3484	28/18866	0.00813218	0.0736611	0.0614564	NTNG1/SLITRK3/CDH9/EFNA5/NTNG2/LRRC4C/LRFN4/SLITRK1/FLRT3/GPC4/SLITRK2	11
BP	GO:1902668	negative regulation of axon guidance	11/3484	28/18866	0.00813218	0.0736611	0.0614564	WNT3A/SEMA3B/SEMA3G/WNT5A/SEMA5A/SEMA3E/SEMA3A/SEMA3D/SEMA7A/SEMA4B/WNT3	11
BP	GO:1901888	regulation of cell junction assembly	51/3484	200/18866	0.00813297	0.0736611	0.0614564	WNT4/EPHB2/COL16A1/ADGRB2/AMIGO1/CHRNB2/NTRK1/WNT3A/EPB41L5/FZD5/OXTR/LHFPL4/GHRL/WNT7A/COLQ/AMIGO3/LRTM1/WNT5A/SLITRK3/KDR/RAPGEF2/OCLN/EFNA5/LRRTM2/THBS2/ADGRB1/TEK/NTRK2/MUSK/NTNG2/GRIN1/SLK/BDNF/LRFN4/VSTM5/LRTM2/SLITRK1/SLITRK5/GREM1/CBLN1/LRFN1/FLRT3/RUNX1/GPM6B/ACE2/NLGN3/SRPX2/IL1RAPL2/GPC4/SLITRK4/SLITRK2	51
BP	GO:0055067	monovalent inorganic cation homeostasis	42/3484	159/18866	0.00820574	0.0742116	0.0619156	NPPB/CLIC4/CYP4A11/SLAMF8/SLC9C2/ADORA1/SLC11A1/SLC4A3/SLC26A6/ATP6V1A/SLC12A8/AGTR1/SLC4A4/SLC9A3/DMXL1/SLC12A2/TFAP2B/PDK4/KCNH2/CA2/KCNMA1/CCKBR/TCIRG1/DRD2/SPX/LRRK2/AVPR1A/EDNRB/SLC12A6/SCNN1G/SCNN1B/CA7/SLC9A5/PDK2/NEDD4L/BCL2/CYP4F12/ATP4A/AVP/SLC12A5/TMPRSS3/OTC	42
BP	GO:0045580	regulation of T cell differentiation	40/3484	150/18866	0.00822384	0.0742667	0.0619616	TNFRSF18/ZNF683/IL23R/LOXL3/ZAP70/IL36B/CTLA4/TGFBR2/NFKBIZ/LEF1/IL2/IL4/TCF7/IRF4/MYB/CARD11/SHH/CCL19/IL2RA/GATA3/ADAM8/RAG1/MDK/ZBTB16/CD27/LAG3/IL23A/IFNG/SOCS1/IL27/FANCA/PIK3R6/FOXN1/KAT2A/JAK3/IFNL1/ADA/PCK1/RUNX1/FOXP3	40
BP	GO:0009306	protein secretion	106/3484	462/18866	0.00829321	0.074784	0.0623931	C1QTNF12/CELA2A/P3H1/WLS/ILDR2/PRKCE/IL1RN/STEAP3/DPP4/GCG/RAPGEF4/NEUROD1/PTPRN/SCG2/GHRL/MYRIP/TLR9/CASR/TRH/SUCNR1/SLC2A2/NMU/NKX6-1/MTTP/IL2/FGA/FGG/SLC25A4/OXCT1/ISL1/EFNA5/SLC12A2/IL13/ADTRP/TFAP2B/RFX6/EZR/GPER1/IL6/GCK/STX1A/PCLO/CYP51A1/ACHE/VGF/LEP/CTAGE6/BLK/RIMS2/SYBU/UNC13B/SNCG/GLUD1/ANKRD1/RBP4/ADRA2A/CCDC186/RAB11FIP2/ADAM8/BRSK2/SYT9/SAA1/LGR4/TCIRG1/GAL/CPT1A/EXPH5/DRD2/SORL1/KL…	106
BP	GO:0048754	branching morphogenesis of an epithelial tube	41/3484	155/18866	0.00870646	0.0779423	0.0650282	WNT4/CLIC4/VANGL2/PBX1/SIX2/HOXD11/GBX2/CAV3/TGFBR2/WNT5A/CASR/KDR/NPNT/LEF1/EGF/FAT4/SFRP2/ADAMTS16/MSX2/HOXA11/TBX20/SEMA3E/WNT2/SHH/EYA1/RSPO2/TNC/FGF8/LGR4/MDK/PGR/LRP6/WNT1/FOXA1/PGF/GREM1/SALL1/CCL11/LHX1/BCL2/AR	41
BP	GO:0032609	interferon-gamma production	32/3484	115/18866	0.00887741	0.0785283	0.0655171	ISG15/IL23R/XCL1/IL1RL1/FZD5/SLC11A1/INHA/TLR9/WNT5A/IL20RB/IL2/TLR3/ISL1/HMHB1/LTA/ZP3/GATA3/SCGB1A1/CD3E/KLRK1/KLRC4-KLRK1/IL23A/IL27/PYCARD/SLC7A5/ZFPM1/CCR7/EBI3/PGLYRP2/IFNL1/BCL3/FOXP3	32
BP	GO:0034694	response to prostaglandin	12/3484	32/18866	0.00888616	0.0785283	0.0655171	PRKAA2/PTGFR/TGFBR3/PRKCE/GNRH1/CCL19/CCL21/TNC/P2RY6/PTGER2/CCR7/AANAT	12
BP	GO:0045589	regulation of regulatory T cell differentiation	12/3484	32/18866	0.00888616	0.0785283	0.0655171	TNFRSF18/CTLA4/IL2/IL2RA/MDK/LAG3/IFNG/SOCS1/FANCA/KAT2A/RUNX1/FOXP3	12
BP	GO:0045761	regulation of adenylate cyclase activity	12/3484	32/18866	0.00888616	0.0785283	0.0655171	GRM2/GPR87/NPFFR2/NPR3/ADGRV1/GRM3/DRD2/EDNRB/CRHR1/GALR2/GALR1/GALR3	12
BP	GO:0048730	epidermis morphogenesis	12/3484	32/18866	0.00888616	0.0785283	0.0655171	WNT10A/FST/SOSTDC1/SHH/FOXE1/FGF7/KRT25/KRT27/KRT17/BCL2/KLK14/TGM3	12
BP	GO:0048841	regulation of axon extension involved in axon guidance	12/3484	32/18866	0.00888616	0.0785283	0.0655171	WNT3A/SEMA3B/SEMA3G/WNT5A/SEMA5A/SEMA3E/SEMA3A/SEMA3D/PLXNA4/SEMA7A/SEMA4B/WNT3	12
BP	GO:0050482	arachidonic acid secretion	12/3484	32/18866	0.00888616	0.0785283	0.0655171	PLA2G2A/PLA2G2D/PLA2G2F/PLA2G2C/AVPR1B/NMUR2/DRD2/PLA2G1B/BDKRB2/NMB/PLA2G3/PLA2G6	12
BP	GO:0061036	positive regulation of cartilage development	12/3484	32/18866	0.00888616	0.0785283	0.0655171	WNT5A/FGF18/RUNX2/HOXA11/BMP1/LOXL2/GDF6/SCX/SOX6/MDK/ZBTB16/GDF5	12
BP	GO:1903963	arachidonate transport	12/3484	32/18866	0.00888616	0.0785283	0.0655171	PLA2G2A/PLA2G2D/PLA2G2F/PLA2G2C/AVPR1B/NMUR2/DRD2/PLA2G1B/BDKRB2/NMB/PLA2G3/PLA2G6	12
BP	GO:0001763	morphogenesis of a branching structure	51/3484	201/18866	0.00898662	0.0793028	0.0661632	WNT4/CLIC4/VANGL2/PBX1/SIX2/ERMN/HOXD11/FZD5/GBX2/CAV3/TGFBR2/WNT5A/CASR/SHOX2/KDR/NPNT/LEF1/EGF/FAT4/SFRP2/ADAMTS16/MSX2/HOXA11/TBX20/SEMA3E/SEMA3A/WNT2/SHH/EYA1/RSPO2/TNC/COL13A1/FGF8/LGR4/MDK/PGR/DRD2/LRP6/LRRK2/WNT1/NTN4/FOXA1/PGF/GREM1/FGF7/SALL1/CCL11/LHX1/HOXB13/BCL2/AR	51
BP	GO:0061982	meiosis I cell cycle process	34/3484	124/18866	0.00907456	0.0799647	0.0667155	RAD54L/MSH4/BRDT/HORMAD1/SGO1/CDC25A/TRIP13/PRDM9/DDX4/MEIKIN/CDC25C/PTTG1/MEI4/MYBL1/RAD54B/SYCE1/CCNA1/REC8/EME2/PLK1/TERB1/SYCE1L/PRDM7/TOP2A/EME1/TEX19/SYCE2/DMRTC2/KASH5/RAD21L1/CDC25B/AURKA/MEI1/ZNF711	34
BP	GO:0045841	negative regulation of mitotic metaphase/anaphase transition	13/3484	36/18866	0.00941189	0.0825843	0.068901	CDC20/CENPF/BUB1/TRIP13/CCNB1/TTK/XRCC3/BUB1B/PLK1/CDT1/AURKB/TEX14/NDC80	13
BP	GO:0051955	regulation of amino acid transport	13/3484	36/18866	0.00941189	0.0825843	0.068901	RGS4/RGS2/ADORA1/GRM7/TRH/SLC12A2/LEP/STXBP1/AVPR1A/ABAT/AVP/ACE2/CLTRN	13
BP	GO:0099174	regulation of presynapse organization	13/3484	36/18866	0.00941189	0.0825843	0.068901	WNT3A/WNT7A/SLITRK3/NTNG2/LRFN4/SLITRK1/SLITRK5/CBLN1/NLGN3/IL1RAPL2/GPC4/SLITRK4/SLITRK2	13
BP	GO:2000401	regulation of lymphocyte migration	20/3484	64/18866	0.00944343	0.0827437	0.0690341	PADI2/ECM1/S100A7/XCL2/XCL1/CCL20/WNT5A/CXCL13/ADTRP/CCL21/C10orf99/ADAM8/KLRK1/KLRC4-KLRK1/PYCARD/CCL7/CCL5/MADCAM1/TNFSF14/AIRE	20
BP	GO:0006835	dicarboxylic acid transport	28/3484	98/18866	0.00949177	0.0830497	0.0692893	ADORA1/SLC26A9/LRP2/AGXT/GRM7/SLC26A6/GRM2/TRH/SLC12A2/STX1A/SLC1A1/UNC13B/NTRK2/STXBP1/BDNF/SLC22A6/SLC26A10/AVPR1A/SYT1/SLC25A30/SLC25A21/ABAT/SLC13A2/SLC1A6/SLC17A7/AVP/SLC13A3/PRAF2	28
BP	GO:0045665	negative regulation of neuron differentiation	56/3484	225/18866	0.00969396	0.0846989	0.0706653	EPHB2/DAB1/GFI1/TRIM46/PBX1/ASPM/GPR37L1/CNTN2/RAB29/WNT3A/SIX3/TLX2/EPHA4/THRB/SEMA3B/SEMA3G/WNT5A/PTPRG/FEZF2/SOX2/OSTN/RAPGEF2/SEMA5A/ISL1/FSTL4/SPOCK1/DPYSL3/TLX3/HOXA2/SEMA3E/SEMA3A/SEMA3D/SHH/STMN2/ZNF365/LBX1/LRRK2/TRPV4/EDNRB/FOXG1/SEMA7A/ISL2/MINAR1/SEMA4B/MT3/RTN4RL1/SLC6A4/WNT3/ACP4/KLK8/NKX2-2/RTN4R/LGALS1/NLGN3/MCF2/ARHGAP4	56
BP	GO:1901381	positive regulation of potassium ion transmembrane transport	14/3484	40/18866	0.0097486	0.0849364	0.0708635	NPPA/LRRC38/AMIGO1/ACTN2/KCNMB1/KCNH2/WNK2/KCNIP2/LRRC55/GAL/AKAP6/GALR2/EDN3/KCNE5	14
BP	GO:1905819	negative regulation of chromosome separation	14/3484	40/18866	0.0097486	0.0849364	0.0708635	CDC20/CENPF/BUB1/TRIP13/CCNB1/PTTG1/TTK/XRCC3/BUB1B/PLK1/CDT1/AURKB/TEX14/NDC80	14
BP	GO:0050829	defense response to Gram-negative bacterium	24/3484	81/18866	0.00978007	0.0850907	0.0709922	IL23R/S100A7/LYPD8/SLC11A1/TLR9/CXCL6/IRGM/IL6/SERPINE1/RARRES2/ADGRB1/FCN2/DMBT1/IL23A/RNASE3/CHGA/IGHM/PYCARD/NOS2/ELANE/SSC5D/GALP/DEFB118/LBP	24
BP	GO:0044273	sulfur compound catabolic process	18/3484	56/18866	0.0098384	0.0851347	0.0710289	BCAN/FMOD/PRELP/PCYOX1/AGXT/GADL1/CSPG5/IDUA/MAT1A/ACAT1/CSAD/KERA/LUM/DCN/CHAC1/DPEP1/NCAN/CBS	18
BP	GO:0003007	heart morphogenesis	63/3484	258/18866	0.0098518	0.0851347	0.0710289	TGFBR3/S1PR1/COL11A1/VANGL2/TNNT2/LEFTY1/WNT3A/RYR2/FHL2/TBR1/LRP2/CAV3/RARB/TGFBR2/MYL3/WNT5A/SHOX2/PITX2/FAT4/SFRP2/CPE/ISL1/HAND1/NKX2-5/MSX2/BMP5/ADGRG6/TWIST1/TBX20/WNT2/WNT16/SMARCD3/SHH/GATA4/NRG1/EYA1/HAS2/FOXH1/TEK/COL5A1/GATA3/SYNPO2L/ANKRD1/RBP4/LBX1/FGF8/TH/MYBPC3/COL2A1/FOXN4/MYL2/TBX5/MYH6/MYH7/ACTC1/MESP2/ZFPM1/FZD2/GATA6/TNNI3/OVOL2/MYLK2/TBX1	63
BP	GO:0044060	regulation of endocrine process	15/3484	44/18866	0.00993168	0.0851347	0.0710289	REN/KISS1/UCN/INHA/GHRL/FOXL2/AGTR1/CRHBP/LEP/GAL/HCAR2/CRHR1/C1QTNF1/GALR1/RETN	15
BP	GO:0009948	anterior/posterior axis specification	17/3484	52/18866	0.00995337	0.0851347	0.0710289	WLS/TDRD5/SIX2/EPB41L5/FZD5/WNT5A/BASP1/WNT8A/CDX1/SHH/LRP6/CDX2/MESP2/LHX1/WNT3/FOXA2/AURKA	17
BP	GO:0009994	oocyte differentiation	17/3484	52/18866	0.00995337	0.0851347	0.0710289	WNT4/TDRD5/DAZL/FOXL2/EREG/TRIP13/CCNB1/ZP3/SOHLH1/TUBB8/REC8/BCL2/ZGLP1/AURKC/CDC25B/PABPC1L/AURKA	17
BP	GO:0055078	sodium ion homeostasis	17/3484	52/18866	0.00995337	0.0851347	0.0710289	NPPB/CYP4A11/ADORA1/AGTR1/SLC12A2/TFAP2B/DRD2/SPX/AVPR1A/EDNRB/SCNN1G/SCNN1B/NEDD4L/CYP4F12/ATP4A/AVP/TMPRSS3	17
BP	GO:0051591	response to cAMP	27/3484	94/18866	0.00996639	0.0851347	0.0710289	PKLR/REN/CNGA3/PTPRN/AGXT/SLC26A6/RAPGEF2/HCN1/CRHBP/EZR/AQP1/VGF/STAR/TEK/FOSL1/PDE2A/WNT10B/MMP19/AKAP6/AQP9/HCN4/COL1A1/NME1/AANAT/SLC5A5/FOSB/PCK1	27
BP	GO:0060993	kidney morphogenesis	27/3484	94/18866	0.00996639	0.0851347	0.0710289	WNT4/VANGL2/PBX1/OSR1/SIX2/HOXD11/FRAS1/NPNT/FAT4/ADAMTS16/BASP1/GCNT4/HOXA11/SHH/EYA1/GATA3/FGF8/LGR4/LRRK2/WNT1/PGF/GREM1/SALL1/LHX1/BCL2/LIF/WNT7B	27
BP	GO:0043370	regulation of CD4-positive, alpha-beta T cell differentiation	16/3484	48/18866	0.00999146	0.0851347	0.0710289	IL23R/LOXL3/NFKBIZ/IL2/IL4/IRF4/MYB/CCL19/GATA3/IL23A/IFNG/SOCS1/IL27/JAK3/RUNX1/FOXP3	16
BP	GO:0055010	ventricular cardiac muscle tissue morphogenesis	16/3484	48/18866	0.00999146	0.0851347	0.0710289	TGFBR3/COL11A1/TNNT2/RYR2/LRP2/MYL3/ISL1/HAND1/NKX2-5/NRG1/FOXH1/MYBPC3/MYL2/MYH6/MYH7/TNNI3	16
BP	GO:0007160	cell-matrix adhesion	57/3484	230/18866	0.00999156	0.0851347	0.0710289	AJAP1/WNT4/COL16A1/ANGPTL3/VCAM1/THBS3/TNN/ACTN2/EMILIN1/EPB41L5/ITGB6/ITGA6/COL3A1/FN1/KDR/NPNT/FGA/FGG/ADAMTS12/EFNA5/CD36/SEMA3E/SERPINE1/FREM1/ACER2/CDKN2A/TEK/CCL21/COL13A1/PLAU/SLK/COL17A1/VWA2/CD44/ACTN3/MMP12/CD3E/POSTN/GREM1/STRC/STRCP1/ONECUT1/CORO2B/CCR7/ITGA2B/ITGA3/ITGB4/ONECUT2/BCL2/MADCAM1/CCL25/CEACAM6/LYPD3/DEFB118/PARVG/GPM6B/L1CAM	57
BP	GO:0098657	import into cell	57/3484	230/18866	0.00999156	0.0851347	0.0710289	RGS4/SLC9C2/RGS2/CNGA3/KCNJ3/LRP2/SLC6A11/SLC12A8/SLC39A8/ACSL1/SLC9A3/SLC12A2/SLC22A4/SLC34A1/SLC22A2/CD36/KCNH2/ARC/SLC1A1/WNK2/SLC39A12/SLC18A2/CALY/SLC6A5/DRD2/SLC6A13/SPX/IFNG/TRPV4/IRS2/SLC12A6/SLC27A2/HCN4/CACNG3/SLC9A5/SLC7A5/TRPV3/SLC47A1/SLC6A4/CACNG4/SLC1A6/ATP4A/SLC8A2/KCNJ14/CACNG7/SLC12A5/KCNJ6/KCNJ15/MX2/TRPM2/SLC5A1/CACNG2/GPM6B/ACE2/CLTRN/SLC7A3/SLC6A14	57
BP	GO:0030500	regulation of bone mineralization	23/3484	77/18866	0.0101823	0.0864028	0.0720869	ISG15/WNT4/MATN1/S1PR1/ECM1/BGLAP/OSR1/SGMS2/ADGRV1/FBN2/TFAP2A/TWIST1/OSR2/PTH/FGF23/WNT10B/CYP27B1/TMEM119/RFLNA/KL/GREM1/COMP/GPM6B	23
BP	GO:1904018	positive regulation of vasculature development	58/3484	235/18866	0.0102839	0.0871455	0.0727065	ANGPTL3/DDAH1/F3/ECM1/PTGS2/CHI3L1/GHRL/TGFBR2/WNT5A/AGTR1/FGFBP1/KIT/KDR/CXCL8/SFRP2/RAPGEF2/TLR3/TERT/SEMA5A/C6/ISL1/FGF18/SMOC2/GPER1/TWIST1/AQP1/BMPER/HSPB1/SERPINE1/HIPK2/GATA4/RLN2/TEK/ADAM12/PIK3C2A/MDK/PDGFD/CELA1/HMGA2/FLT1/CMA1/PRKD1/PGF/GREM1/ITGAX/MIR140/PIK3R6/CCL11/SPHK1/GATA6/TMIGD2/LRG1/HSPB6/CEACAM1/PTGIS/RUNX1/VEGFD/SRPX2	58
BP	GO:0007498	mesoderm development	36/3484	134/18866	0.0103868	0.0877612	0.0732202	WLS/MIXL1/WNT3A/OSR1/SIX2/TLX2/EPB41L5/WNT5A/CHRD/LEF1/SFRP2/HAND1/HOXA11/TBX20/MEST/SHH/EYA1/SCX/FOXH1/LHX2/FGF8/HMGA2/MESP2/HES7/LHX1/IKZF3/WNT3/ITGA3/ITGB4/AMH/DAND5/DLL3/EYA2/TBX1/BMX/RPS6KA6	36
BP	GO:0046683	response to organophosphorus	36/3484	134/18866	0.0103868	0.0877612	0.0732202	PKLR/PTGS2/REN/CNGA3/PTPRN/AGXT/SLC26A6/RAPGEF2/HCN1/CRHBP/EZR/AQP1/VGF/STAR/TEK/AKR1C1/FOSL1/PDE2A/P2RY6/WNT10B/MMP19/P2RX2/AKAP6/AQP9/HCN4/P2RX5/P2RX1/SLC6A4/COL1A1/NME1/AANAT/P2RY11/SLC5A5/FOSB/PCK1/P2RX6	36
BP	GO:0045598	regulation of fat cell differentiation	38/3484	143/18866	0.0103991	0.0877612	0.0732202	RORC/PTGS2/WNT3A/WNT5A/CDS1/BBS12/SFRP2/MSX2/DLK2/GPER1/IL6/LEP/RARRES2/GATA3/TPH1/LGALS12/CCDC85B/ZBTB16/WNT5B/GNB3/WNT10B/WNT1/C1QL4/ZNF385A/WIF1/PTPRQ/TRPV4/MEDAG/HTR2A/TLCD3B/ZFPM1/GPS2/ZBTB7C/DKKL1/TRIB3/CEBPB/MMP11/HTR2C	38
BP	GO:0007626	locomotory behavior	50/3484	198/18866	0.0105416	0.0888421	0.074122	OPRD1/DMBX1/DAB1/CHRNB2/CNTN2/PRKCE/EN1/DPP4/GAD1/HOXD10/EPHA4/FEZF2/ZIC1/FGF12/UCHL1/SELENOP/GLRA1/GRM6/HIPK2/NRG1/DMRT3/VPS13A/DBH/GRIN1/CACNA1B/SNCG/PITX3/SLC18A2/TH/FZD4/DRD2/USP2/EPS8/LRRK2/ZNF385A/GMFB/APBA2/CHRNA3/CHRNB4/ABAT/MYO15A/SEZ6/C1QL1/GIP/OLFM2/GRIN2D/NTF4/AVP/FOXA2/HTR2C	50
BP	GO:0010517	regulation of phospholipase activity	22/3484	73/18866	0.0105783	0.0890303	0.0742791	ANGPTL3/RGS2/AVPR1B/AGTR1/PDGFRA/KIT/NMUR2/NTRK2/ANXA8L1/ANXA8/PTH/BDNF/P2RY6/AVPR1A/PLA2G1B/FLT1/HTR2A/PLCB2/CCL5/GNA15/LPAR2/NTF4	22
BP	GO:1901215	negative regulation of neuron death	53/3484	212/18866	0.0106174	0.0892379	0.0744522	PINK1/NTRK1/KIF14/SLC30A10/WNT3A/UCN/EN1/PPARGC1A/TERT/RETREG1/ISL1/IL13/CPEB4/TFAP2D/TFAP2B/GRIK2/NCOA7/EPO/PTPRZ1/HIPK2/XRCC2/EN2/STAR/ANGPT1/NRBP2/NTRK2/STXBP1/GRIN1/FGF8/ADAM8/BDNF/MDK/SORL1/LRRK2/WNT1/FAIM2/MAP3K12/CHGA/GABRB3/FOXB1/SULT1A3/TOX3/MT3/SERPINF1/CSF3/BCL2/FGF21/NTF4/PRKCG/GDF5/VSTM2L/CEBPB/PLA2G3	53
BP	GO:0098739	import across plasma membrane	41/3484	157/18866	0.0108977	0.0914231	0.0762754	RGS4/SLC9C2/RGS2/CNGA3/KCNJ3/LRP2/SLC12A8/SLC39A8/SLC9A3/SLC12A2/SLC22A4/SLC34A1/SLC22A2/KCNH2/SLC1A1/WNK2/SLC39A12/SLC6A5/SLC6A13/IFNG/TRPV4/IRS2/SLC12A6/HCN4/SLC9A5/SLC7A5/TRPV3/SLC47A1/SLC1A6/ATP4A/SLC8A2/KCNJ14/SLC12A5/KCNJ6/KCNJ15/TRPM2/SLC5A1/ACE2/CLTRN/SLC7A3/SLC6A14	41
BP	GO:0120254	olefinic compound metabolic process	33/3484	121/18866	0.0109069	0.0914231	0.0762754	WNT4/CYP4A11/CYP4A22/CYP2J2/PTGS2/CYP27C1/PPARGC1A/AFP/ACSL1/GSTA1/BMP5/ALDH8A1/EPHX2/STAR/SDR16C5/HSD17B3/PTGES/GRIN1/AKR1C1/AKR1C4/ELOVL3/PLA2G4B/CYP19A1/ALOXE3/CYP4F3/CYP4F12/CYP2F1/CYP2S1/LHB/DKKL1/PTGIS/CYP2D7/AWAT1	33
BP	GO:0001773	myeloid dendritic cell activation	11/3484	29/18866	0.0109543	0.0915722	0.0763997	SLAMF1/TGFBR2/CSF2/IL4/IRF4/DCSTAMP/TSPAN32/SPI1/BATF/PYCARD/FLT3LG	11
BP	GO:0042634	regulation of hair cycle	11/3484	29/18866	0.0109543	0.0915722	0.0763997	EPS8L3/WNT5A/TERT/FST/MSX2/GAL/WNT10B/CDH3/TRPV3/FOXN1/KRT17	11
BP	GO:0008277	regulation of G protein-coupled receptor signaling pathway	39/3484	148/18866	0.0109923	0.0917656	0.0765611	RGS4/RGS5/RGS2/CNTN2/GNG4/BECN2/SAG/ABHD6/GUCA1C/RHO/CXCL8/KCTD16/PDE6A/CAMK2A/GUCA1A/MRAP2/GPER1/RGS20/FRMPD1/FGF8/TUB/DRD2/CHGA/HOMER2/RGS11/AIPL1/GUCY2D/GAS2L2/CCL5/GRP/APLP1/GIPR/KLK5/KLK6/KLK14/ADA/MRAP/PPEF1/GUCY2F	39
BP	GO:0048706	embryonic skeletal system development	35/3484	130/18866	0.0110092	0.0917828	0.0765755	COL11A1/PBX1/PRRX1/WNT9A/OSR1/SIX2/HOXD10/SATB2/TGFBR2/WNT5A/SHOX2/NKX3-2/PDGFRA/TFAP2A/MDFI/RUNX2/TWIST1/HOXA2/HOXA11/SHH/EYA1/OSR2/SCX/PAX5/RBP4/FGF8/COL2A1/HOXC11/ALX1/GSC/LHX1/HOXB9/COL1A1/SULF2/TBX1	35
BP	GO:0045766	positive regulation of angiogenesis	52/3484	208/18866	0.0112909	0.094005	0.0784295	ANGPTL3/DDAH1/F3/ECM1/PTGS2/CHI3L1/GHRL/TGFBR2/WNT5A/AGTR1/FGFBP1/KDR/CXCL8/SFRP2/TLR3/TERT/SEMA5A/C6/ISL1/FGF18/SMOC2/TWIST1/AQP1/BMPER/HSPB1/SERPINE1/HIPK2/GATA4/RLN2/TEK/ADAM12/PIK3C2A/MDK/CELA1/HMGA2/FLT1/CMA1/PRKD1/PGF/GREM1/ITGAX/PIK3R6/CCL11/SPHK1/GATA6/TMIGD2/LRG1/HSPB6/PTGIS/RUNX1/VEGFD/SRPX2	52
BP	GO:1902305	regulation of sodium ion transmembrane transport	20/3484	65/18866	0.0113257	0.094168	0.0785655	PCSK9/OSR1/PRKCE/HECW2/CAV3/GPD1L/SCN5A/FGF12/WNK2/PTPN3/FXYD4/ANK3/SCN4B/FGF11/NEDD4L/NETO1/FXYD3/FXYD1/FXYD7/FXYD5	20
BP	GO:0045927	positive regulation of growth	66/3484	274/18866	0.011461	0.0951646	0.079397	SFN/MFSD2A/LPAR3/TGFBR3/CRABP2/WNT3A/UCN/FN1/VIL1/GHRL/TGFBR2/PLS1/LEF1/IL2/SFRP2/SEMA5A/BASP1/GHR/CCNB1/EFNA5/IL9/POU3F2/EZR/AGR2/TBX20/IGFBP1/LIMK1/ZP3/WNT2/LEP/RIMS2/CDK1/LGI1/FGF8/MYOD1/BDNF/ACTN3/DRD2/GLI1/AVPR1A/SYT1/TBX5/CPNE6/AKAP6/CAPN3/ISLR2/SEMA7A/CYBA/SOX15/KRT17/MAPT/WNT3/GH1/SPHK1/GATA6/NEDD4L/BCL2/UNC13A/HAMP/SYT3/CACNG7/AVP/FOXS1/CDH4/MTM1/L1CAM	66
BP	GO:0070167	regulation of biomineral tissue development	27/3484	95/18866	0.0115309	0.0954498	0.0796349	ISG15/WNT4/MATN1/S1PR1/ECM1/BGLAP/OSR1/ENAM/ODAPH/DMP1/SGMS2/ADGRV1/FBN2/TFAP2A/TWIST1/OSR2/PTH/FGF23/WNT10B/CYP27B1/TMEM119/RFLNA/KL/GREM1/COMP/CEBPB/GPM6B	27
BP	GO:0110149	regulation of biomineralization	27/3484	95/18866	0.0115309	0.0954498	0.0796349	ISG15/WNT4/MATN1/S1PR1/ECM1/BGLAP/OSR1/ENAM/ODAPH/DMP1/SGMS2/ADGRV1/FBN2/TFAP2A/TWIST1/OSR2/PTH/FGF23/WNT10B/CYP27B1/TMEM119/RFLNA/KL/GREM1/COMP/CEBPB/GPM6B	27
BP	GO:0006027	glycosaminoglycan catabolic process	19/3484	61/18866	0.0116599	0.0954498	0.0796349	HSPG2/PGLYRP4/BCAN/FMOD/PRELP/LYG2/CSPG5/IDUA/HMMR/GPC2/CD44/KERA/LUM/DCN/STAB2/CEMIP/PGLYRP2/NCAN/GPC4	19
BP	GO:0010965	regulation of mitotic sister chromatid separation	19/3484	61/18866	0.0116599	0.0954498	0.0796349	CDC20/CENPF/BUB1/HECW2/TACC3/CENPE/TRIP13/CCNB1/PTTG1/TTK/DLGAP5/XRCC3/BUB1B/PLK1/CDT1/AURKB/TEX14/NDC80/UBE2C	19
BP	GO:0042755	eating behavior	12/3484	33/18866	0.0116623	0.0954498	0.0796349	OPRD1/OXTR/GHRL/TRH/UCHL1/NMU/BBS12/NMUR2/LEP/TH/CPT1A/HCRT	12
BP	GO:0043552	positive regulation of phosphatidylinositol 3-kinase activity	12/3484	33/18866	0.0116623	0.0954498	0.0796349	EPHA8/VAV3/PDGFRA/KIT/TEK/CCL19/CCL21/FLT1/PRKD1/CD19/NOD2/CCR7	12
BP	GO:0007200	phospholipase C-activating G protein-coupled receptor signaling pathway	29/3484	104/18866	0.0119417	0.0974557	0.0813084	OPRD1/PTGER3/LPAR3/S1PR1/KISS1/ACTN2/GPR35/CASR/AGTR1/CCKAR/NPR3/NMUR2/CHRM2/ADRA2A/CCKBR/CHRM1/P2RY6/DRD2/HTR2A/EDNRB/LTB4R/CHGA/HCRT/GALR2/GRP/GNA15/P2RY11/ADRA1D/HTR2C	29
BP	GO:0060428	lung epithelium development	13/3484	37/18866	0.0121063	0.0978953	0.0816752	THRB/IL13/SPDEF/AGR2/WNT2/SHH/TMEM38B/FOXA1/FGF7/STRA6/GATA6/RCN3/WNT7B	13
BP	GO:0090218	positive regulation of lipid kinase activity	13/3484	37/18866	0.0121063	0.0978953	0.0816752	EPHA8/VAV3/PDGFRA/KIT/TEK/CCL19/CCL21/FLT1/PRKD1/CD19/NOD2/CCR7/EEF1A2	13
BP	GO:1902100	negative regulation of metaphase/anaphase transition of cell cycle	13/3484	37/18866	0.0121063	0.0978953	0.0816752	CDC20/CENPF/BUB1/TRIP13/CCNB1/TTK/XRCC3/BUB1B/PLK1/CDT1/AURKB/TEX14/NDC80	13
BP	GO:2000177	regulation of neural precursor cell proliferation	26/3484	91/18866	0.0121253	0.0979203	0.0816961	DMRTA2/TAFA3/ASPM/GPR37L1/WNT3A/SIX3/LRP2/WNT5A/EGF/OTP/PTPRZ1/SMARCD3/SHH/LHX2/PITX3/VAX1/BDNF/MDK/DRD2/LRRK2/GLI1/LHX5/FOXG1/SHCBP1/SLC6A4/LHX1	26
BP	GO:0045599	negative regulation of fat cell differentiation	17/3484	53/18866	0.0121881	0.0982992	0.0820122	WNT3A/WNT5A/BBS12/MSX2/GPER1/IL6/GATA3/CCDC85B/WNT10B/WNT1/C1QL4/TRPV4/TLCD3B/ZFPM1/GPS2/TRIB3/MMP11	17
BP	GO:0045619	regulation of lymphocyte differentiation	46/3484	181/18866	0.0122137	0.0983776	0.0820776	TNFRSF18/ZNF683/IL23R/SLAMF8/LOXL3/ZAP70/IL36B/CTLA4/INHA/TGFBR2/TLR9/NFKBIZ/LEF1/IL2/IL4/TCF7/IRF4/MYB/CARD11/SHH/CCL19/IL2RA/GATA3/ADAM8/RAG1/MDK/ZBTB16/CD27/LAG3/IL23A/IFNG/SOCS1/IL27/FANCA/PIK3R6/FOXN1/IKZF3/KAT2A/PGLYRP2/JAK3/IFNL1/FLT3LG/ADA/PCK1/RUNX1/FOXP3	46
BP	GO:0042596	fear response	14/3484	41/18866	0.0123402	0.0986172	0.0822775	UCN/LYPD1/DPP4/ASIC4/GRIK2/DBH/BDNF/RAG1/MDK/ASIC1/NEUROD2/BCL2/MAPK8IP2/HTR2C	14
BP	GO:0089718	amino acid import across plasma membrane	14/3484	41/18866	0.0123402	0.0986172	0.0822775	RGS4/RGS2/SLC22A4/SLC22A2/SLC1A1/SLC6A5/SLC6A13/SLC7A5/SLC47A1/SLC1A6/ACE2/CLTRN/SLC7A3/SLC6A14	14
BP	GO:0003254	regulation of membrane depolarization	16/3484	49/18866	0.012348	0.0986172	0.0822775	MLLT11/CAV3/GPD1L/SCN5A/FGF12/KDR/PTPN3/ANK3/GOT1/LRRK2/DCN/HCN4/CACNA1G/NEDD4L/BCL2/HSH2D	16
BP	GO:0051928	positive regulation of calcium ion transport	33/3484	122/18866	0.0123643	0.0986172	0.0822775	LPAR3/CASQ1/XCL1/RYR2/UCN/GCG/CASR/STRIT1/IL13/CAMK2A/GRM6/GPER1/GRIN1/P2RY6/CACNB3/STAC3/PLA2G1B/P2RX2/AKAP6/BDKRB1/CAPN3/CEMIP/ATP2A1/CD19/PLCG2/TRPV3/P2RX5/CCL5/STAC2/HCRT/FFAR1/JPH2/MCHR1	33
BP	GO:0060048	cardiac muscle contraction	37/3484	140/18866	0.0123925	0.0986172	0.0822775	NPPA/KCND3/CASQ2/RGS2/TNNT2/ADORA1/RYR2/UCN/KCNJ3/CAV3/GPD1L/SCN5A/MYL3/FGF12/NKX2-5/KCNH2/GATA4/TMEM38B/TNNI2/MYBPC3/SCN4B/MYL2/MYH6/MYH7/CHGA/ACTC1/HCN4/ATP2A1/CACNA1G/DSC2/DSG2/NEDD4L/TMEM38A/TNNI3/MYLK2/ACE2/KCNE5	37
BP	GO:0014047	glutamate secretion	15/3484	45/18866	0.0124086	0.0986172	0.0822775	ADORA1/GRM7/GRM2/TRH/STX1A/SLC1A1/UNC13B/NTRK2/STXBP1/BDNF/AVPR1A/SYT1/SLC1A6/SLC17A7/AVP	15
BP	GO:0031018	endocrine pancreas development	15/3484	45/18866	0.0124086	0.0986172	0.0822775	NEUROD1/WNT5A/NKX6-1/BMP5/RFX6/IL6/MNX1/NEUROG3/ONECUT1/GIP/GATA6/ONECUT2/GIPR/NKX2-2/FOXA2	15
BP	GO:0043090	amino acid import	15/3484	45/18866	0.0124086	0.0986172	0.0822775	RGS4/RGS2/SLC22A4/SLC22A2/SLC1A1/SLC6A5/SLC6A13/SLC7A5/SLC47A1/SLC1A6/SLC17A7/ACE2/CLTRN/SLC7A3/SLC6A14	15
BP	GO:0046189	phenol-containing compound biosynthetic process	15/3484	45/18866	0.0124086	0.0986172	0.0822775	WNT5A/RAPGEF2/SLC45A2/MOXD1/DDC/DBH/GATA3/TH/TPH1/TPH2/PAH/DAO/CDH3/MC1R/ASIP	15
BP	GO:0003231	cardiac ventricle development	35/3484	131/18866	0.0124188	0.0986172	0.0822775	TGFBR3/COL11A1/VANGL2/TNNT2/RYR2/LTBP1/LRP2/TGFBR2/SCN5A/MYL3/WNT5A/SFRP2/CPE/ISL1/HAND1/NKX2-5/TBX20/SMARCD3/GATA4/NRG1/FOXH1/GATA3/MYBPC3/PDE2A/MYL2/TBX5/MYH6/MYH7/STRA6/SALL1/ZFPM1/FZD2/DAND5/TNNI3/SALL4	35
BP	GO:0006766	vitamin metabolic process	35/3484	131/18866	0.0124188	0.0986172	0.0822775	CTRC/GFI1/MTHFD2/LRP2/AOX1/ALDH1L1/GC/MMUT/LMBRD1/VNN3/VNN2/CYP2W1/CYP3A4/PRSS3/PSAT1/CUBN/CYP26C1/CYP26A1/TCN1/FGF23/CYP27B1/IFNG/ALDH1L2/PCCA/CRABP1/RLBP1/CTRB2/CTRB1/SLC52A1/CYB5A/CYP4F3/CYP4F12/PLTP/CYP24A1/TCN2	35
BP	GO:0006672	ceramide metabolic process	28/3484	100/18866	0.0126004	0.099931	0.0833736	PLPP3/ST6GALNAC3/ST6GALNAC5/SPTSSB/GBA3/SGMS2/UGT8/PLPP1/ASAH1/ACER2/FUT7/ST8SIA6/B4GALNT1/ST8SIA2/CERS3/TLCD3B/P2RX1/ALOXE3/SPHK1/ENPP7/B4GALT6/ST8SIA3/PLPP2/FUT6/ACER1/CERS1/SPTLC3/PLA2G6	28
BP	GO:0002791	regulation of peptide secretion	88/3484	381/18866	0.0126862	0.100483	0.0838338	C1QTNF12/CELA2A/P3H1/WLS/ADORA1/KISS1/UCN/PRKCE/DPP4/GCG/RAPGEF4/NEUROD1/GHRL/MYRIP/TLR9/CASR/TRH/SLC2A2/NMU/NKX6-1/IL2/FGA/FGG/SLC25A4/OXCT1/ISL1/CRHBP/EFNA5/SLC12A2/IL13/ADTRP/TFAP2B/RFX6/EZR/GPER1/IL6/GCK/STX1A/CYP51A1/ACHE/LEP/BLK/SYBU/UNC13B/GLUD1/ANKRD1/RBP4/ADRA2A/ADAM8/BRSK2/SYT9/SAA1/LGR4/TCIRG1/CPT1A/EXPH5/DRD2/SORL1/TM7SF3/IFNG/IL26/PLA2G1B/HCAR2/TNFSF11/IRS2/GPR68/CHGA/SSTR5/ABAT/SOCS…	88
BP	GO:0001942	hair follicle development	25/3484	87/18866	0.0127386	0.10064	0.0839648	VANGL2/EDAR/WNT10A/WNT5A/FST/MSX2/SOSTDC1/SHH/FOXE1/LHX2/LGR4/GAL/WNT10B/KRT84/HOXC13/TNFRSF19/FGF7/DNASE1L2/CDH3/FOXN1/KRT25/KRT27/KRT17/BCL2/TGM3	25
BP	GO:0051781	positive regulation of cell division	25/3484	87/18866	0.0127386	0.10064	0.0839648	KIF14/PRKCE/EREG/FGF5/OR2A4/SHH/CDC14B/FGF8/CAT/MDK/PDGFD/DRD2/CXCR5/CIT/PGF/FGF7/KIF23/SSTR5/AURKB/CENPV/GAREM1/AURKC/CDC25B/OSM/VEGFD	25
BP	GO:1901654	response to ketone	50/3484	200/18866	0.0127731	0.100784	0.0840851	CATSPER4/PRKAA2/PTGFR/TGFBR3/HSD3B1/BGLAP/PRKCE/OXTR/ADCY2/EFNA5/AQP1/ADCY1/EPO/GNRH1/EIF4EBP1/STAR/CCL19/CCL21/KLF9/TNC/NCOA4/TH/FOSL1/CATSPER1/NPAS4/CCND1/P2RY6/AVPR1A/ACOD1/METTL21C/PTGER2/CATSPERB/CATSPER2/ABHD2/CYBA/SERPINF1/CCR7/HOXB13/NME1/AANAT/DSG2/FECH/CATSPERD/MAP4K1/FOSB/AVP/NKX2-2/DNMT3B/PCK1/AR	50
BP	GO:0007612	learning	38/3484	145/18866	0.0130682	0.102116	0.0851966	EPHB2/CHRNB2/PTGS2/CNTN2/UCN/EN1/TBR1/ATP8A1/KIT/HRH2/NPTX2/DGKI/ARC/NTRK2/DBH/GRIN1/SORCS3/TH/RAG1/NRXN2/FOSL1/RIN1/NPAS4/DRD2/ASIC1/GMFB/FOXB1/STRA6/JPH3/NEUROD2/C1QL1/NETO1/SLC8A2/BRSK1/LRRN4/SLC12A5/MAPK8IP2/NLGN3	38
BP	GO:0022604	regulation of cell morphogenesis	112/3484	499/18866	0.013239	0.102487	0.0855058	PDPN/EPHB2/MFSD2A/ZSWIM5/LRP8/DAB1/LPAR3/NTNG1/AMIGO1/PLEKHO1/CHRNB2/TRIM46/CRABP2/CNTN2/WNT3A/TLX2/ERMN/TBR1/HECW2/FN1/VIL1/EPHA4/KIF1A/WNT7A/CSPG5/SEMA3B/SEMA3G/WNT5A/FEZF2/SHOX2/OSTN/MELTF/KIT/KDR/ENAM/NKX6-1/AP1AR/FGA/FGG/RAPGEF2/SEMA5A/EFNA5/FSTL4/TUBB2B/POU3F2/EZR/LIMK1/SEMA3E/SEMA3A/SEMA3D/STRIP2/PLXNA4/KEL/RIMS2/ENPP2/HAS2/ARC/NTRK2/NTNG2/GRIN1/RET/NEUROG3/PDZD8/KNDC1/BRSK2/GAS2/BDNF/CD44…	112
BP	GO:0071772	response to BMP	43/3484	168/18866	0.0132745	0.102487	0.0855058	NBL1/TGFBR3/LEFTY1/LEFTY2/GREM2/LRP2/WNT5A/CHRD/HTRA3/LEF1/SFRP2/ADAMTS12/FST/MSX2/RUNX2/TFAP2B/BMP5/SOSTDC1/BMPER/SFRP4/ELAPOR2/DLX5/HIPK2/GATA4/GDF6/SCX/ROR2/GATA3/SFRP5/SORL1/COL2A1/WNT1/AMHR2/PPM1A/GREM1/MIR140/ITGA3/GATA6/AMH/DAND5/COMP/GDF5/CHRDL1	43
BP	GO:0071773	cellular response to BMP stimulus	43/3484	168/18866	0.0132745	0.102487	0.0855058	NBL1/TGFBR3/LEFTY1/LEFTY2/GREM2/LRP2/WNT5A/CHRD/HTRA3/LEF1/SFRP2/ADAMTS12/FST/MSX2/RUNX2/TFAP2B/BMP5/SOSTDC1/BMPER/SFRP4/ELAPOR2/DLX5/HIPK2/GATA4/GDF6/SCX/ROR2/GATA3/SFRP5/SORL1/COL2A1/WNT1/AMHR2/PPM1A/GREM1/MIR140/ITGA3/GATA6/AMH/DAND5/COMP/GDF5/CHRDL1	43
BP	GO:0002690	positive regulation of leukocyte chemotaxis	27/3484	96/18866	0.0132882	0.102487	0.0855058	S100A7/XCL2/XCL1/PRSS56/WNT5A/CXCL8/CXCL13/IL4/IL6/SERPINE1/RARRES2/CCL19/CCL21/MDK/IL23A/TRPV4/PGF/DAPK2/CCL7/CCL5/CCR7/TNFSF14/DEFB124/LBP/EDN3/RAC2/VEGFD	27
BP	GO:0071277	cellular response to calcium ion	24/3484	83/18866	0.0133687	0.102487	0.0855058	CLIC4/PRKAA2/KCNH1/SCN5A/WNT5A/CRHBP/ADGRV1/GUCA1A/ADCY1/SYT8/SYT9/SYT12/SYT1/CPNE6/CAPN3/CHP2/CPNE7/DPEP1/NEUROD2/ACER1/FOSB/SYT3/SYT5/TRPM2	24
BP	GO:1900046	regulation of hemostasis	24/3484	83/18866	0.0133687	0.102487	0.0855058	PDPN/CELA2A/EPHB2/F3/PROC/FAP/PDGFRA/FGA/FGG/F11/ADTRP/ENPP4/PLG/CD36/SERPINE1/BLK/PLAU/ABAT/C1QTNF1/SERPINB2/COMP/CEACAM1/PLAUR/FOXA2	24
BP	GO:0072171	mesonephric tubule morphogenesis	20/3484	66/18866	0.0134955	0.102487	0.0855058	WNT4/PBX1/OSR1/SIX2/HOXD11/NPNT/FAT4/ADAMTS16/HOXA11/SHH/EYA1/GATA3/FGF8/LGR4/WNT1/PGF/GREM1/SALL1/LHX1/BCL2	20
BP	GO:0050769	positive regulation of neurogenesis	109/3484	485/18866	0.0138421	0.104935	0.0875488	NBL1/EPHB2/LIN28A/P3H1/DMRTA2/LRP8/DAB1/LPAR3/AMIGO1/CRABP2/NTRK1/BRINP3/RGS2/ASPM/WNT3A/LRP2/ITGA6/NEUROD1/FN1/EPHA4/RARB/WNT5A/FEZF2/SHOX2/GSX2/KIT/NKX6-1/IL2/RAPGEF2/TENM3/SEMA5A/OTP/EFNA5/DPYSL3/NKX2-5/TUBB2B/LTA/BMP5/BEND6/FUT9/MYB/GPER1/IL6/COBL/LIMK1/SEMA3A/GPC2/EPO/WNT2/PTPRZ1/FEZF1/PLXNA4/SMARCD3/XRCC2/SHH/STAR/ALKAL1/STMN2/GDF6/RIMS2/NTRK2/ROR2/RET/ZNF488/ZNF365/NEUROG3/ANKRD1/BDNF/MDK/…	109
BP	GO:0022037	metencephalon development	31/3484	114/18866	0.0138789	0.104957	0.0875669	TRNP1/DAB1/KIF14/OTX1/EN1/NEUROD1/CDK5R2/GBX2/WNT7A/SCN5A/PPARGC1A/GRIN1/ZNF365/KNDC1/MDK/FZD4/CD3E/LRP6/WNT1/FAIM2/GLI1/LHX5/SSTR1/ABAT/CBLN1/SEZ6/LHX1/NEUROD2/KAT2A/BCL2/SSTR3	31
BP	GO:0032411	positive regulation of transporter activity	31/3484	114/18866	0.0138789	0.104957	0.0875669	NPPA/LRRC38/PINK1/EPHB2/AMIGO1/PDZK1/CASQ1/ACTN2/RYR2/ABCB1/ARC/WNK2/ANK3/KCNIP2/LRRC55/GAL/P2RY6/HTR3A/CACNB3/STAC3/IFNG/AKAP6/CACNG3/ATP2A1/PLCG2/STAC2/CACNG4/GALR2/JPH2/CACNG2/NLGN3	31
BP	GO:0002260	lymphocyte homeostasis	19/3484	62/18866	0.0139699	0.105259	0.0878189	SLC40A1/IL2/IL2RA/LMO1/RAG1/TCIRG1/TNFSF13B/CCNB2/TNFRSF17/LAT/TNFRSF13B/FOXN1/BCL2/TNFSF14/JAK3/ADA/TNFRSF13C/CACNA1F/FOXP3	19
BP	GO:0030888	regulation of B cell proliferation	19/3484	62/18866	0.0139699	0.105259	0.0878189	VAV3/CHRNB2/WNT3A/CTLA4/TLR9/IL2/IL13/IL4/MZB1/TNFRSF21/CARD11/BLK/TNFSF13B/IRS2/TNFRSF13B/IKZF3/BCL2/ADA/TNFRSF13C	19
BP	GO:0055081	anion homeostasis	19/3484	62/18866	0.0139699	0.105259	0.0878189	PRKAA2/ANGPTL3/ADORA1/GRM2/SLC12A8/SLC34A2/SLC12A2/SLC34A1/TFAP2B/SFRP4/GOT1/PTH/FGF23/SLC12A6/TLCD1/ENPP7/RCN3/SLC12A5/OTC	19
BP	GO:0045582	positive regulation of T cell differentiation	26/3484	92/18866	0.0140048	0.105394	0.0879313	IL23R/ZAP70/IL36B/TGFBR2/NFKBIZ/LEF1/IL2/IL4/MYB/SHH/CCL19/IL2RA/GATA3/ADAM8/RAG1/MDK/ZBTB16/CD27/IL23A/IFNG/SOCS1/PIK3R6/ADA/PCK1/RUNX1/FOXP3	26
BP	GO:0002011	morphogenesis of an epithelial sheet	18/3484	58/18866	0.0144097	0.107785	0.0899267	PDPN/VANGL2/TMEFF2/WNT7A/WNT5A/ARHGAP24/MSX2/BMP5/TBX20/COL5A1/CD44/MMP12/LRP6/MPP5/CARMIL2/CEACAM1/FLRT3/MIR221	18
BP	GO:0007091	metaphase/anaphase transition of mitotic cell cycle	18/3484	58/18866	0.0144097	0.107785	0.0899267	CDC20/CENPF/BUB1/HECW2/TACC3/CENPE/TRIP13/CCNB1/TTK/DLGAP5/XRCC3/BUB1B/PLK1/CDT1/AURKB/TEX14/NDC80/UBE2C	18
BP	GO:0031294	lymphocyte costimulation	18/3484	58/18866	0.0144097	0.107785	0.0899267	DPP4/CTLA4/PDCD1/HHLA2/IL4/CARD11/CCL19/CCL21/CD5/CD3E/KLRK1/KLRC4-KLRK1/TNFSF13B/CCR7/TMIGD2/TNFSF14/LGALS1/TNFRSF13C	18
BP	GO:0043551	regulation of phosphatidylinositol 3-kinase activity	18/3484	58/18866	0.0144097	0.107785	0.0899267	EPHA8/VAV3/CISH/PDGFRA/KIT/TEK/CCL19/CCL21/CCKBR/FLT1/PRKD1/SOCS1/CD19/NOD2/PIK3R6/CCR7/PIK3R2/SLA2	18
BP	GO:1903793	positive regulation of anion transport	18/3484	58/18866	0.0144097	0.107785	0.0899267	CYP4A11/AVPR1B/ERFE/TRH/ATP8A1/SLC12A2/SLC34A1/ABCB1/STXBP1/AVPR1A/TNFSF11/ABAT/ABCA7/AVP/CEBPB/PLA2G6/ACE2/CLTRN	18
BP	GO:0008344	adult locomotory behavior	22/3484	75/18866	0.0146666	0.109047	0.0909794	OPRD1/DMBX1/DAB1/CNTN2/EN1/HOXD10/EPHA4/ZIC1/FGF12/UCHL1/GLRA1/HIPK2/DMRT3/GRIN1/SNCG/DRD2/EPS8/SEZ6/GIP/GRIN2D/NTF4/FOXA2	22
BP	GO:0002028	regulation of sodium ion transport	25/3484	88/18866	0.0147494	0.109308	0.0911968	NKAIN1/PCSK9/OSR1/PRKCE/HECW2/CAV3/GPD1L/SCN5A/FGF12/NKX2-5/NKAIN2/WNK2/PTPN3/FXYD4/ANK3/DRD2/SCN4B/FGF11/NEDD4L/NETO1/FXYD3/FXYD1/FXYD7/FXYD5/NKAIN4	25
BP	GO:0009798	axis specification	25/3484	88/18866	0.0147494	0.109308	0.0911968	WLS/TDRD5/SIX3/SIX2/VAX2/EPB41L5/FZD5/WNT7A/WNT5A/PITX2/IRX4/BASP1/WNT8A/CDX1/MDFI/COBL/SHH/LRP6/WNT1/CDX2/MESP2/LHX1/WNT3/FOXA2/AURKA	25
BP	GO:0030183	B cell differentiation	36/3484	137/18866	0.0147546	0.109308	0.0911968	VCAM1/NTRK1/SLAMF8/CR2/NHEJ1/INHA/PLCL2/CMTM7/TLR9/KIT/IL4/CARD11/IL6/DNAJB9/IFNE/KLF6/RAG1/MS4A1/TCIRG1/POU2AF1/CD27/ONECUT1/CD19/ADGRG3/PLCG2/GPS2/IKZF3/C17orf99/BCL2/JAK3/CD79A/POU2F2/BCL3/IL11/ADA/LGALS1	36
BP	GO:2000179	positive regulation of neural precursor cell proliferation	17/3484	54/18866	0.0147992	0.109507	0.0913633	DMRTA2/ASPM/GPR37L1/WNT3A/LRP2/EGF/OTP/SMARCD3/SHH/LHX2/PITX3/MDK/DRD2/GLI1/LHX5/FOXG1/LHX1	17
BP	GO:0007127	meiosis I	32/3484	119/18866	0.0148252	0.109569	0.0914143	RAD54L/MSH4/BRDT/HORMAD1/SGO1/TRIP13/PRDM9/DDX4/MEIKIN/PTTG1/MEI4/MYBL1/RAD54B/SYCE1/CCNA1/REC8/EME2/PLK1/TERB1/SYCE1L/PRDM7/TOP2A/EME1/TEX19/SYCE2/DMRTC2/KASH5/RAD21L1/CDC25B/AURKA/MEI1/ZNF711	32
BP	GO:0008608	attachment of spindle microtubules to kinetochore	12/3484	34/18866	0.0150588	0.110765	0.0924127	KIF2C/NUF2/NEK2/SGO1/ABRAXAS1/CENPE/CCNB1/CDT1/AURKB/TEX14/NDC80/AURKC	12
BP	GO:0048566	embryonic digestive tract development	12/3484	34/18866	0.0150588	0.110765	0.0924127	SIX2/RARB/SHOX2/PDGFRA/CXCL8/TCF7/RARRES2/SHH/STRA6/SALL1/OVOL2/ADA	12
BP	GO:0061384	heart trabecula morphogenesis	12/3484	34/18866	0.0150588	0.110765	0.0924127	TGFBR3/S1PR1/FHL2/CAV3/NKX2-5/BMP5/ADGRG6/NRG1/FOXH1/TEK/RBP4/OVOL2	12
BP	GO:1902692	regulation of neuroblast proliferation	12/3484	34/18866	0.0150588	0.110765	0.0924127	DMRTA2/TAFA3/ASPM/SIX3/OTP/SMARCD3/SHH/VAX1/BDNF/DRD2/LRRK2/FOXG1	12
BP	GO:0045104	intermediate filament cytoskeleton organization	16/3484	50/18866	0.0151183	0.11094	0.0925582	TCHH/PKP1/DES/BFSP2/SHH/NEFM/INA/PRPH/KRT6C/KRT25/KRT14/KRT16/KRT17/GFAP/NEFH/MTM1	16
BP	GO:0048546	digestive tract morphogenesis	16/3484	50/18866	0.0151183	0.11094	0.0925582	VANGL2/SIX2/EPB41L5/WNT5A/SHOX2/PDGFRA/SFRP2/TCF7/AGR2/SHH/GATA4/SFRP5/GLI1/STRA6/BCL2/OVOL2	16
BP	GO:0042100	B cell proliferation	27/3484	97/18866	0.0152544	0.111541	0.0930599	VAV3/CHRNB2/CR2/WNT3A/CTLA4/PLCL2/TLR9/LEF1/IL2/IL13/IL4/MZB1/TNFRSF21/CARD11/BLK/IFNE/MS4A1/TNFSF13B/IRS2/CD19/TNFRSF13B/IKZF3/BCL2/CD70/CD79A/ADA/TNFRSF13C	27
BP	GO:0046634	regulation of alpha-beta T cell activation	27/3484	97/18866	0.0152544	0.111541	0.0930599	ZNF683/IL23R/XCL1/LOXL3/ZAP70/TGFBR2/NFKBIZ/IL2/IL4/IRF4/AGER/MYB/SHH/CCL19/GATA3/MAPK8IP1/ZBTB16/CD3E/IL23A/IFNG/SOCS1/IL27/EBI3/JAK3/ADA/RUNX1/FOXP3	27
BP	GO:0048704	embryonic skeletal system morphogenesis	27/3484	97/18866	0.0152544	0.111541	0.0930599	COL11A1/PRRX1/WNT9A/OSR1/SIX2/HOXD10/SATB2/TGFBR2/SHOX2/PDGFRA/TFAP2A/MDFI/RUNX2/TWIST1/HOXA2/HOXA11/EYA1/OSR2/PAX5/FGF8/COL2A1/HOXC11/ALX1/GSC/LHX1/HOXB9/TBX1	27
BP	GO:0014823	response to activity	21/3484	71/18866	0.015325	0.111793	0.0932701	PRKAA2/BGLAP/MYOG/RYR2/GCG/PPARGC1A/OXCT1/IL6/LEP/STAR/CDK1/TH/CAT/CRY2/TPH2/POSTN/CAPN3/CYBA/FGF21/DNMT3B/PCK1	21
BP	GO:0061180	mammary gland epithelium development	21/3484	71/18866	0.015325	0.111793	0.0932701	WNT4/IQGAP3/IRF6/CAV3/WNT5A/PRLR/MSX2/SOSTDC1/WNT2/ZNF703/GATA3/CCND1/PGR/LRP6/TNFSF11/FOXB1/CCL11/WNT3/CEBPB/WNT7B/AR	21
BP	GO:2000403	positive regulation of lymphocyte migration	13/3484	38/18866	0.015359	0.111808	0.0932827	S100A7/XCL2/XCL1/CCL20/WNT5A/CXCL13/CCL21/ADAM8/PYCARD/CCL7/CCL5/MADCAM1/TNFSF14	13
BP	GO:0051783	regulation of nuclear division	47/3484	188/18866	0.0153827	0.111808	0.0932827	WNT4/RCC1/CDC20/HORMAD1/NEK2/CENPF/BUB1/HECW2/DAZL/WNT5A/TACC3/EPGN/EREG/CENPE/EGF/TRIP13/PRDM9/CCNB1/CDC25C/PTTG1/MSX2/TTK/KIF25/ANLN/FBXO43/CDC14B/FGF8/MKI67/CDCA5/DLGAP5/XRCC3/BUB1B/PKMYT1/PLK1/CDT1/PRDM7/AURKB/TOM1L1/TEX14/SPHK1/NDC80/NANOS2/UBE2C/AURKA/EDN3/LIF/ZNF711	47
BP	GO:0001709	cell fate determination	14/3484	42/18866	0.0154355	0.111808	0.0932827	PTCH2/PRRX1/WNT7A/FEZF2/ISL1/HOXA2/GATA3/LBX1/MYOD1/WNT1/FOXG1/GATA6/NTF4/NKX2-2	14
BP	GO:0033048	negative regulation of mitotic sister chromatid segregation	14/3484	42/18866	0.0154355	0.111808	0.0932827	CDC20/CENPF/BUB1/TRIP13/CCNB1/PTTG1/TTK/XRCC3/BUB1B/PLK1/CDT1/AURKB/TEX14/NDC80	14
BP	GO:0044058	regulation of digestive system process	14/3484	42/18866	0.0154355	0.111808	0.0932827	PTGER3/UCN/NEUROD1/OXTR/GHRL/NMU/AQP1/LEP/APOA4/ENPP7/PTGER1/HAMP/TFF2/TYMP	14
BP	GO:1902622	regulation of neutrophil migration	14/3484	42/18866	0.0154355	0.111808	0.0932827	SLAMF8/XCL1/DPP4/CXCL8/CCL19/CCL21/FUT7/ADAM8/MDK/IL23A/DAPK2/CCR7/LBP/RAC2	14
BP	GO:0090092	regulation of transmembrane receptor protein serine/threonine kinase signaling pathway	61/3484	254/18866	0.0155182	0.112031	0.0934684	NBL1/TGFBR3/LEFTY1/LEFTY2/GREM2/EMILIN1/LTBP1/SPTBN1/LRP2/INHA/CAV3/TGFBR2/WNT5A/IL17RD/VEPH1/CHRD/HTRA3/RASL11B/NPNT/SFRP2/FST/LOX/FBN2/MSX2/TFAP2B/BMP5/TTK/DACT2/SOSTDC1/BMPER/TBX20/SFRP4/ELAPOR2/HIPK2/SHH/GATA4/ZNF703/HTRA4/GDF6/GDF10/PBLD/SFRP5/GOT1/SORL1/WNT1/INHBE/PPM1A/GREM1/ONECUT1/CILP/WFIKKN1/MIR140/ITGA3/CIDEA/ONECUT2/LRG1/DAND5/SPRED3/OVOL2/GDF5/CHRDL1	61
BP	GO:0014031	mesenchymal cell development	24/3484	84/18866	0.0155206	0.112031	0.0934684	FN1/GBX2/SEMA3B/SEMA3G/PITX2/SEMA5A/ISL1/TWIST1/SEMA3E/SEMA3A/SEMA3D/SHH/NRG1/RET/CYP26C1/ALX1/KITLG/EDNRB/SEMA7A/SEMA4B/BCL2/OVOL2/EDN3/TBX1	24
BP	GO:0048864	stem cell development	24/3484	84/18866	0.0155206	0.112031	0.0934684	FN1/GBX2/WNT7A/SEMA3B/SEMA3G/PITX2/SEMA5A/ISL1/TWIST1/SEMA3E/SEMA3A/SEMA3D/SHH/NRG1/RET/CYP26C1/ALX1/KITLG/EDNRB/SEMA7A/SEMA4B/OVOL2/EDN3/TBX1	24
BP	GO:0090101	negative regulation of transmembrane receptor protein serine/threonine kinase signaling pathway	35/3484	133/18866	0.015679	0.113043	0.0943128	NBL1/TGFBR3/GREM2/EMILIN1/LTBP1/LRP2/TGFBR2/WNT5A/IL17RD/VEPH1/CHRD/HTRA3/RASL11B/SFRP2/FST/FBN2/DACT2/SOSTDC1/BMPER/TBX20/HIPK2/HTRA4/PBLD/SORL1/WNT1/PPM1A/GREM1/ONECUT1/CILP/WFIKKN1/CIDEA/ONECUT2/DAND5/SPRED3/CHRDL1	35
BP	GO:0032890	regulation of organic acid transport	20/3484	67/18866	0.0159809	0.114818	0.0957936	CYP4A11/RGS4/RGS2/ADORA1/AVPR1B/OSR1/ERFE/GRM7/TRH/SLC12A2/LEP/STXBP1/AVPR1A/TNFSF11/IRS2/ABAT/AVP/PLA2G6/ACE2/CLTRN	20
BP	GO:0046513	ceramide biosynthetic process	20/3484	67/18866	0.0159809	0.114818	0.0957936	ST6GALNAC3/ST6GALNAC5/SPTSSB/SGMS2/UGT8/ASAH1/ST8SIA6/B4GALNT1/ST8SIA2/CERS3/TLCD3B/P2RX1/ALOXE3/SPHK1/ENPP7/B4GALT6/ST8SIA3/CERS1/SPTLC3/PLA2G6	20
BP	GO:0072678	T cell migration	20/3484	67/18866	0.0159809	0.114818	0.0957936	S1PR1/ECM1/S100A7/XCL2/XCL1/ZAP70/CCL20/WNT5A/CXCL13/SLC12A2/MYO1G/CCL26/CCL21/C10orf99/ADAM8/PYCARD/CCL5/TNFSF14/AIRE/CXCR3	20
BP	GO:0030510	regulation of BMP signaling pathway	26/3484	93/18866	0.0161103	0.115479	0.0963453	NBL1/GREM2/LRP2/WNT5A/CHRD/HTRA3/SFRP2/FST/MSX2/TFAP2B/SOSTDC1/BMPER/SFRP4/ELAPOR2/HIPK2/GATA4/SFRP5/SORL1/WNT1/PPM1A/GREM1/MIR140/ITGA3/DAND5/GDF5/CHRDL1	26
BP	GO:1904894	positive regulation of receptor signaling pathway via STAT	26/3484	93/18866	0.0161103	0.115479	0.0963453	TNFRSF18/IL23R/KIT/IL2/PRLR/GHR/ISL1/IL31RA/CSF2/IL13/IL4/IL6/EPO/LEP/IL23A/IFNG/IL26/SOCS1/CCL5/GH1/IFNL1/PTK6/LIF/OSM/CRLF2/MIR221	26
BP	GO:0030278	regulation of ossification	52/3484	212/18866	0.0162588	0.116409	0.097121	ISG15/WNT4/MATN1/S1PR1/ECM1/BGLAP/PBX1/TNN/OSR1/SIX2/TWIST2/WNT5A/CHRD/OSTN/NPNT/SGMS2/SFRP2/RANBP3L/ADGRV1/FBN2/MSX2/PDLIM7/TFAP2A/RUNX2/TWIST1/IL6/HOXA2/OSR2/CTHRC1/RORB/GDF10/PTH/TPH1/MDK/TCIRG1/ZBTB16/FGF23/LRP6/WNT10B/GLI1/CYP27B1/TMEM119/RFLNA/KL/PRKD1/GREM1/KREMEN2/BCL2/COMP/CEBPB/WNT7B/GPM6B	52
BP	GO:0014032	neural crest cell development	23/3484	80/18866	0.0163162	0.116684	0.0973511	FN1/GBX2/SEMA3B/SEMA3G/PITX2/SEMA5A/ISL1/TWIST1/SEMA3E/SEMA3A/SEMA3D/SHH/NRG1/RET/CYP26C1/ALX1/KITLG/EDNRB/SEMA7A/SEMA4B/OVOL2/EDN3/TBX1	23
BP	GO:0046328	regulation of JNK cascade	46/3484	184/18866	0.0163704	0.116937	0.0975616	NPPA/PINK1/MAGI3/VANGL2/SLAMF1/EDAR/FZD5/EPHA4/WNT7A/TLR9/WNT5A/TF/PPEF2/SFRP2/TLR3/AGER/GRIK2/SEMA3A/WNT16/HIPK2/CCL19/CCL21/ROR2/AMBP/CARD9/MAPK8IP1/FZD4/CD27/MAP3K12/TRPV4/FZD10/TNFRSF19/TNFSF11/HACD3/IGF1R/MAPK8IP3/ERN2/PYCARD/NOD2/GPS2/CCR7/SPAG9/SERPINB3/MAP4K1/WNT7B/MAPK8IP2	46
BP	GO:0006638	neutral lipid metabolic process	36/3484	138/18866	0.0165037	0.117618	0.0981297	MFSD2A/PCSK9/FABP1/CAV3/ABHD6/DGKG/GPAT3/ACSL1/SLC22A4/FABP6/AGMO/DGAT2L7P/DGKI/FABP5/FABP4/LIPF/PNLIPRP2/CAT/CPT1A/THRSP/APOA4/SORL1/GNB3/DGKA/SERPINA12/LIPC/ABHD2/G6PC/FGF21/FITM2/PCK1/LIPI/PNPLA5/GK/AWAT2/DGAT2L6	36
BP	GO:0006639	acylglycerol metabolic process	36/3484	138/18866	0.0165037	0.117618	0.0981297	MFSD2A/PCSK9/FABP1/CAV3/ABHD6/DGKG/GPAT3/ACSL1/SLC22A4/FABP6/AGMO/DGAT2L7P/DGKI/FABP5/FABP4/LIPF/PNLIPRP2/CAT/CPT1A/THRSP/APOA4/SORL1/GNB3/DGKA/SERPINA12/LIPC/ABHD2/G6PC/FGF21/FITM2/PCK1/LIPI/PNPLA5/GK/AWAT2/DGAT2L6	36
BP	GO:2000514	regulation of CD4-positive, alpha-beta T cell activation	19/3484	63/18866	0.0166251	0.118005	0.0984533	IL23R/XCL1/LOXL3/TGFBR2/NFKBIZ/IL2/IL4/IRF4/AGER/MYB/CCL19/GATA3/IL23A/IFNG/SOCS1/IL27/JAK3/RUNX1/FOXP3	19
BP	GO:0051588	regulation of neurotransmitter transport	32/3484	120/18866	0.0167278	0.118532	0.0988925	CHRNB2/WNT7A/CSPG5/CAMK2A/CPLX2/GPER1/ADCY1/STX1A/CHRM2/DGKI/RIMS2/UNC13B/STXBP1/SNCG/SYT9/SYT12/DRD2/VAMP1/LRRK2/ASIC1/SYT1/HTR2A/APBA2/CHRNA3/CHRNB4/PRRT2/P2RX1/HCRT/UNC13A/PRKCG/GPM6B/SYN1	32
BP	GO:0007369	gastrulation	47/3484	189/18866	0.0168996	0.119612	0.099794	WLS/COL11A1/VANGL2/LAMB3/MIXL1/WNT3A/OSR1/SIX2/NAT8B/TLX2/ATOH8/IL1RN/EPB41L5/FN1/TGFBR2/COL7A1/WNT5A/SOX2/CHRD/LEF1/SFRP2/HAND1/HOXA11/TBX20/EYA1/SCX/COL5A1/FGF8/NANOG/LRP6/HMGA2/GSC/MESP2/MMP2/LHX1/WNT3/ITGA3/ITGB4/GATA6/LAMA3/MBP/FOXA2/MMP9/EYA2/COL6A1/MIR221/AMOT	47
BP	GO:0007260	tyrosine phosphorylation of STAT protein	25/3484	89/18866	0.0170049	0.119809	0.0999583	TNFRSF18/IL23R/KIT/IL2/GHR/ISL1/IL31RA/CSF2/IL13/IL4/IL22RA2/IL6/EPO/LEP/IL23A/IFNG/SOCS1/CCL5/GH1/JAK3/IFNL1/PTK6/LIF/OSM/MIR221	25
BP	GO:0022404	molting cycle process	25/3484	89/18866	0.0170049	0.119809	0.0999583	VANGL2/EDAR/WNT10A/WNT5A/FST/MSX2/SOSTDC1/SHH/FOXE1/LHX2/LGR4/GAL/WNT10B/KRT84/HOXC13/TNFRSF19/FGF7/DNASE1L2/CDH3/FOXN1/KRT25/KRT27/KRT17/BCL2/TGM3	25
BP	GO:0022405	hair cycle process	25/3484	89/18866	0.0170049	0.119809	0.0999583	VANGL2/EDAR/WNT10A/WNT5A/FST/MSX2/SOSTDC1/SHH/FOXE1/LHX2/LGR4/GAL/WNT10B/KRT84/HOXC13/TNFRSF19/FGF7/DNASE1L2/CDH3/FOXN1/KRT25/KRT27/KRT17/BCL2/TGM3	25
BP	GO:1901019	regulation of calcium ion transmembrane transporter activity	25/3484	89/18866	0.0170049	0.119809	0.0999583	NPPA/CASQ2/CASQ1/RYR2/GPR35/CAV3/TLR9/STRIT1/ADRA2A/P2RY6/SLN/DRD2/CACNB3/STAC3/AKAP6/ATP2A1/RRAD/PLCG2/JPH3/CACNB1/STAC2/CRHR1/JSRP1/JPH2/PLA2G6	25
BP	GO:0033555	multicellular organismal response to stress	22/3484	76/18866	0.0171331	0.120438	0.100483	NTRK1/UCN/LYPD1/DPP4/ASIC4/NMUR2/GRIK2/TRPA1/DBH/CACNA1B/RET/BDNF/RAG1/MDK/ASIC1/P2RX2/EDNRB/NEUROD2/BCL2/PRKCG/MAPK8IP2/HTR2C	22
BP	GO:1901616	organic hydroxy compound catabolic process	22/3484	76/18866	0.0171331	0.120438	0.100483	CYP4A11/SULT1C4/ADH7/CYP39A1/MOXD1/AKR1B10/DBH/ALDH3B2/FGF23/CYP27B1/DIO2/SORD/SULT1A2/SULT1A3/MT3/LDHD/IMPA2/CYP4F3/CYP4F12/CYP24A1/MIOX/GK	22
BP	GO:0001658	branching involved in ureteric bud morphogenesis	18/3484	59/18866	0.0172453	0.121089	0.101026	WNT4/PBX1/SIX2/HOXD11/NPNT/FAT4/ADAMTS16/HOXA11/SHH/EYA1/FGF8/LGR4/WNT1/PGF/GREM1/SALL1/LHX1/BCL2	18
BP	GO:0001657	ureteric bud development	27/3484	98/18866	0.0174458	0.122086	0.101858	WNT4/PBX1/OSR1/SIX2/HOXD11/RARB/NPNT/FAT4/ADAMTS16/BASP1/SIM1/HOXA11/BMPER/SHH/EYA1/GATA3/RET/FGF8/LGR4/BDNF/CAT/WNT1/PGF/GREM1/SALL1/LHX1/BCL2	27
BP	GO:0010771	negative regulation of cell morphogenesis involved in differentiation	27/3484	98/18866	0.0174458	0.122086	0.101858	EPHB2/DAB1/TRIM46/WNT3A/TLX2/SEMA3B/SEMA3G/WNT5A/MELTF/AP1AR/RAPGEF2/SEMA5A/EFNA5/FSTL4/SEMA3E/SEMA3A/SEMA3D/POSTN/SEMA7A/SEMA4B/MT3/WNT3/RTN4R/FBLN1/NLGN3/MCF2/ARHGAP4	27
BP	GO:0050433	regulation of catecholamine secretion	17/3484	55/18866	0.017826	0.123789	0.103278	PINK1/CHRNB2/OXTR/STX1A/SNCG/ADRA2A/SYT8/SYT9/SYT12/DRD2/SYT1/HTR2A/CHGA/ABAT/FFAR3/SYT3/SYT5	17
BP	GO:0006631	fatty acid metabolic process	90/3484	396/18866	0.0178528	0.123789	0.103278	MFSD2A/CYP4A11/CYP4A22/CPT2/PRKAA2/CYP2J2/ANGPTL3/ACADM/ABCD3/HAO2/PTGS2/HADHB/FABP1/ACOXL/ACADL/UGT1A8/ERFE/SLC22A13/ACAD11/EHHADH/PPARGC1A/ADH5/ADH7/ETFDH/HPGD/ACSL1/CYP4V2/ELOVL7/ADTRP/MMUT/GSTA1/TWIST1/CD36/PDK4/CYP3A4/LEP/EPHX2/FABP5/AUH/BAAT/PTGES/AKR1C1/AKR1C4/ECHDC3/PHYH/OLAH/HACD1/ACBD5/ELOVL3/ACADSB/TH/FADS3/CPT1A/ACAT1/APOA4/ACSM4/AVPR1A/PLA2G1B/CRYL1/PCCA/IRS2/ACOT4/PLA2G4B/PLA2G4D/SL…	90
BP	GO:0045103	intermediate filament-based process	16/3484	51/18866	0.0183465	0.126102	0.105208	TCHH/PKP1/DES/BFSP2/SHH/NEFM/INA/PRPH/KRT6C/KRT25/KRT14/KRT16/KRT17/GFAP/NEFH/MTM1	16
BP	GO:1900047	negative regulation of hemostasis	16/3484	51/18866	0.0183465	0.126102	0.105208	PROC/FAP/PDGFRA/FGA/FGG/F11/ADTRP/PLG/SERPINE1/PLAU/ABAT/C1QTNF1/SERPINB2/COMP/CEACAM1/PLAUR	16
BP	GO:0006575	cellular modified amino acid metabolic process	47/3484	190/18866	0.0185356	0.12726	0.106174	PLA2G2A/PLA2G2D/PLA2G2F/SERINC2/ACADM/PCYOX1/NAT8/MTHFD2/ACADL/CHDH/ALDH1L1/PLOD2/GCNT4/DMGDH/BHMT/SLC22A4/GSTA2/GSTA1/GSTA5/CGA/SERINC1/VNN3/VNN2/IYD/FOXE1/GATA3/BBOX1/CARNS1/CPT1A/OSBPL8/ALDH1L2/PLA2G1B/DIO2/CHAC1/PLA2G4B/PLA2G4E/PLA2G4D/DUOXA1/GATM/CRYM/DPEP1/GGT6/CNDP2/SLC5A5/CKM/PRODH/PLA2G3	47
BP	GO:0002675	positive regulation of acute inflammatory response	11/3484	31/18866	0.0187659	0.127664	0.106511	PTGER3/PTGS2/IL6/ZP3/ADAM8/TNFSF11/C2CD4A/C2CD4B/CCR7/FFAR3/OSM	11
BP	GO:0008045	motor neuron axon guidance	11/3484	31/18866	0.0187659	0.127664	0.106511	LAMC2/EPHA4/HOXA2/SEMA3A/PLXNA4/TMEFF1/LHX3/FGF8/LHX1/NTN5/RAC2	11
BP	GO:0060292	long-term synaptic depression	11/3484	31/18866	0.0187659	0.127664	0.106511	ADORA1/ABHD6/SORCS2/GRIA1/AGER/DGKI/ARC/STXBP1/SORCS3/CBLN1/MAPT	11
BP	GO:0061037	negative regulation of cartilage development	11/3484	31/18866	0.0187659	0.127664	0.106511	WNT9A/EFEMP1/RARB/NKX3-2/ADAMTS12/LEP/PTH/PTHLH/RFLNA/GREM1/GDF5	11
BP	GO:0098868	bone growth	11/3484	31/18866	0.0187659	0.127664	0.106511	MATN1/ECM1/THBS3/RARB/TGFBR2/OSTN/EVC/MSX2/LEP/MMP13/COMP	11
BP	GO:1902624	positive regulation of neutrophil migration	11/3484	31/18866	0.0187659	0.127664	0.106511	XCL1/CXCL8/CCL19/CCL21/ADAM8/MDK/IL23A/DAPK2/CCR7/LBP/RAC2	11
BP	GO:2000406	positive regulation of T cell migration	11/3484	31/18866	0.0187659	0.127664	0.106511	S100A7/XCL2/XCL1/CCL20/WNT5A/CXCL13/CCL21/ADAM8/PYCARD/CCL5/TNFSF14	11
BP	GO:0022602	ovulation cycle process	15/3484	47/18866	0.0187801	0.127664	0.106511	KISS1/PTPRN/PTX3/PDGFRA/AFP/EREG/ZP3/LEP/NR5A1/GAS2/FZD4/PGR/MMP19/AMH/RETN	15
BP	GO:0048483	autonomic nervous system development	15/3484	47/18866	0.0187801	0.127664	0.106511	NTRK1/TLX2/FN1/GBX2/TFAP2A/TFAP2B/SEMA3A/PLXNA4/GATA3/RET/EDNRB/KIF26A/TBX1/ISX/RHOXF1	15
BP	GO:0017158	regulation of calcium ion-dependent exocytosis	14/3484	43/18866	0.019092	0.12879	0.107451	CDK5R2/STX1A/ZP3/STXBP1/ADRA2A/SYT8/SYT9/SYT12/SYT1/CACNA1G/SYT3/SYT5/CACNA1I/CLTRN	14
BP	GO:0046717	acid secretion	14/3484	43/18866	0.019092	0.12879	0.107451	PTGER3/UCN/AGXT/OXTR/GHRL/SLC26A6/CASR/TRH/NMU/HRH2/CCKBR/DRD2/ABAT/TFF2	14
BP	GO:0008361	regulation of cell size	45/3484	181/18866	0.0191478	0.12879	0.107451	LPAR3/VAV3/TRIM46/IQGAP3/CRABP2/WNT3A/UCN/FN1/CAV3/SEMA3B/SEMA3G/WNT5A/SLC12A8/NKX6-1/SEMA5A/EFNA5/SLC12A2/FSTL4/AQP1/LIMK1/SEMA3E/SEMA3A/SEMA3D/PLXNA4/KEL/RET/KCNMA1/BDNF/RDX/GNB3/TRPV4/SLC12A6/ISLR2/SEMA7A/SEMA4B/MT3/MAPT/WNT3/AQP4/KCNN4/SLC12A5/CDH4/RTN4R/L1CAM/ARHGAP4	45
BP	GO:0007603	phototransduction, visible light	12/3484	35/18866	0.019154	0.12879	0.107451	ABCA4/SAG/GUCA1C/RHO/PDE6A/GUCA1A/RP1/PDE6C/AIPL1/GUCY2D/PPEF1/GUCY2F	12
BP	GO:0014046	dopamine secretion	12/3484	35/18866	0.019154	0.12879	0.107451	PINK1/CHRNB2/SNCG/SYT8/SYT9/SYT12/DRD2/SYT1/HTR2A/ABAT/SYT3/SYT5	12
BP	GO:0014059	regulation of dopamine secretion	12/3484	35/18866	0.019154	0.12879	0.107451	PINK1/CHRNB2/SNCG/SYT8/SYT9/SYT12/DRD2/SYT1/HTR2A/ABAT/SYT3/SYT5	12
BP	GO:0032228	regulation of synaptic transmission, GABAergic	12/3484	35/18866	0.019154	0.12879	0.107451	CNR2/ADORA1/PRKCE/PLCL1/OXTR/PLCL2/CA2/STXBP1/BDNF/NPAS4/DRD2/CA7	12
BP	GO:0032735	positive regulation of interleukin-12 production	12/3484	35/18866	0.019154	0.12879	0.107451	IL23R/TLR9/TLR3/ISL1/LTB/AGER/CD36/CCL19/MDK/IL23A/IFNG/CCR7	12
BP	GO:0071312	cellular response to alkaloid	12/3484	35/18866	0.019154	0.12879	0.107451	CASQ2/RYR2/PPARGC1A/CCNA2/CRHBP/SLC34A1/DDC/STAR/TMEM38B/TH/BLM/TMEM38A	12
BP	GO:1905606	regulation of presynapse assembly	12/3484	35/18866	0.019154	0.12879	0.107451	WNT3A/WNT7A/SLITRK3/NTNG2/LRFN4/SLITRK1/SLITRK5/CBLN1/IL1RAPL2/GPC4/SLITRK4/SLITRK2	12
BP	GO:0052547	regulation of peptidase activity	104/3484	466/18866	0.0191788	0.128817	0.107473	PINK1/SFN/F3/ECM1/EFNA3/AIM2/PTGS2/WNT9A/WNT3A/FABP1/FN1/VIL1/EPHA4/COL6A3/TIMP4/COL7A1/ITIH4/FOXL2/RARRES1/SERPINI2/SOX2/SPINK2/LEF1/SFRP2/SPOCK1/SPINK6/SPINK13/CYFIP2/PTTG1/PRR7/AGER/TFAP2B/MICAL1/SLC22A2/LPA/GPER1/COL28A1/AQP1/TFPI2/PCOLCE/SERPINE1/SSPOP/PI15/ACER2/AMBP/LCN1/CARD9/GRIN1/ANXA8L1/ANXA8/PIDD1/CD44/RAG1/CST6/SERPINH1/CARD17/SORL1/CD27/A2ML1/GRIN2B/SERPINA6/SERPINA9/SERPINA12/SERPI…	104
BP	GO:0001662	behavioral fear response	13/3484	39/18866	0.0192365	0.129064	0.10768	UCN/LYPD1/DPP4/ASIC4/GRIK2/BDNF/RAG1/MDK/ASIC1/NEUROD2/BCL2/MAPK8IP2/HTR2C	13
BP	GO:0046427	positive regulation of receptor signaling pathway via JAK-STAT	25/3484	90/18866	0.0195244	0.130712	0.109055	TNFRSF18/IL23R/KIT/IL2/PRLR/GHR/ISL1/IL31RA/CSF2/IL13/IL4/IL6/EPO/LEP/IL23A/IFNG/IL26/SOCS1/CCL5/GH1/IFNL1/PTK6/LIF/OSM/MIR221	25
BP	GO:0098773	skin epidermis development	25/3484	90/18866	0.0195244	0.130712	0.109055	VANGL2/EDAR/WNT10A/WNT5A/FST/MSX2/SOSTDC1/SHH/FOXE1/LHX2/LGR4/GAL/WNT10B/KRT84/HOXC13/TNFRSF19/FGF7/DNASE1L2/CDH3/FOXN1/KRT25/KRT27/KRT17/BCL2/TGM3	25
BP	GO:0050729	positive regulation of inflammatory response	40/3484	158/18866	0.0196033	0.131098	0.109377	NPPA/PLA2G2A/PTGER3/GBP5/TAFA3/PTGS2/IL1RL1/TLR9/WNT5A/NFKBIZ/AGTR1/SUCNR1/IL2/TLR3/IL17B/LTA/IL6/ZP3/SERPINE1/FABP4/ADAM8/MDK/CD6/PDE2A/LRRK2/IL23A/IFNG/TRPV4/TNFSF11/C2CD4A/C2CD4B/NUPR1/NOD2/CCR7/FFAR3/LBP/CEBPB/ZBP1/OSM/PLA2G3	40
BP	GO:0009584	detection of visible light	19/3484	64/18866	0.0196573	0.131176	0.109442	ABCA4/SAG/GUCA1C/RHO/PDE6A/GRM6/TULP1/GUCA1A/OPN5/RP1/OPN4/PDE6C/CACNA2D4/AIPL1/GUCY2D/RGS9BP/PPEF1/CACNA1F/GUCY2F	19
BP	GO:0051306	mitotic sister chromatid separation	19/3484	64/18866	0.0196573	0.131176	0.109442	CDC20/CENPF/BUB1/HECW2/TACC3/CENPE/TRIP13/CCNB1/PTTG1/TTK/DLGAP5/XRCC3/BUB1B/PLK1/CDT1/AURKB/TEX14/NDC80/UBE2C	19
BP	GO:0072163	mesonephric epithelium development	27/3484	99/18866	0.0198792	0.132371	0.110438	WNT4/PBX1/OSR1/SIX2/HOXD11/RARB/NPNT/FAT4/ADAMTS16/BASP1/SIM1/HOXA11/BMPER/SHH/EYA1/GATA3/RET/FGF8/LGR4/BDNF/CAT/WNT1/PGF/GREM1/SALL1/LHX1/BCL2	27
BP	GO:0072164	mesonephric tubule development	27/3484	99/18866	0.0198792	0.132371	0.110438	WNT4/PBX1/OSR1/SIX2/HOXD11/RARB/NPNT/FAT4/ADAMTS16/BASP1/SIM1/HOXA11/BMPER/SHH/EYA1/GATA3/RET/FGF8/LGR4/BDNF/CAT/WNT1/PGF/GREM1/SALL1/LHX1/BCL2	27
BP	GO:0032413	negative regulation of ion transmembrane transporter activity	22/3484	77/18866	0.0199134	0.132456	0.11051	EPHB2/PCSK9/CASQ2/ACTN2/OSR1/PRKCE/HECW2/GPR35/CAV3/TLR9/FGF12/EPO/ANK3/ADRA2A/SLN/DRD2/CACNB3/RRAD/CRHR1/NEDD4L/MMP9/KCNE5	22
BP	GO:0001819	positive regulation of cytokine production	100/3484	447/18866	0.0200041	0.132774	0.110775	IL23R/GBP5/F3/AIM2/LY9/XCL1/PTGS2/WNT3A/UCN/SPTBN1/IL1RL1/FZD5/SLC11A1/TLR9/WNT5A/HHLA2/TIGIT/ZBTB20/IL20RB/SPON2/PF4/EREG/IL2/TLR3/ISL1/CSF2/IL13/IL4/IL9/HMHB1/IL17B/IRF4/LTA/LTB/AGER/MYB/CARD11/TWIST1/IL6/HSPB1/ZP3/CD36/SERPINE1/LEP/GATA4/LY96/CCL19/PAEP/CARD9/GATA3/ADRA2A/ADAM8/IRF7/SAA1/MDK/C1QTNF4/CD6/CCDC88B/POU2AF1/DRD2/CD3E/SORL1/KLRK1/KLRC4-KLRK1/IL23A/IFNG/IL26/LUM/TRPV4/SEMA7A/IL27/PYC…	100
BP	GO:0043434	response to peptide hormone	100/3484	447/18866	0.0200041	0.132774	0.110775	C1QTNF12/NPPA/CELA2A/PCSK9/TGFBR3/PKLR/BGLAP/INSRR/PTGS2/SLC30A10/ACTN2/KHK/REG1B/GCG/PTPRN/ERFE/OXTR/GHRL/TIMP4/ATP6V1A/KLF15/AGTR1/EREG/NKX6-1/CCNA2/MGARP/ADCY2/PRLR/GHR/CRHBP/MZB1/CAMK2A/SLC34A1/MAS1/GPER1/GCK/ADCY1/IGFBP1/PDK4/BAIAP2L1/VGF/LEP/RARRES2/GNRH1/EIF4EBP1/STAR/CA2/DENND4C/TEK/NR5A1/FUT7/ECHDC3/EIF4EBP2/GOT1/VWA2/TH/PIK3C2A/CAT/TCIRG1/GAL/SORL1/LRP6/WNT1/NR4A1/OSBPL8/TRPV4/PLA2G1B/K…	100
BP	GO:0044784	metaphase/anaphase transition of cell cycle	18/3484	60/18866	0.0204946	0.134023	0.111817	CDC20/CENPF/BUB1/HECW2/TACC3/CENPE/TRIP13/CCNB1/TTK/DLGAP5/XRCC3/BUB1B/PLK1/CDT1/AURKB/TEX14/NDC80/UBE2C	18
BP	GO:0050994	regulation of lipid catabolic process	18/3484	60/18866	0.0204946	0.134023	0.111817	MFSD2A/ANGPTL3/ADORA1/PRKCE/FABP1/HPGD/TWIST1/RARRES2/ADRA2A/LGALS12/CPT1A/APOA4/SORL1/HCAR2/IRS2/ENPP7/CIDEA/FGF21	18
BP	GO:2000242	negative regulation of reproductive process	18/3484	60/18866	0.0204946	0.134023	0.111817	WNT4/HORMAD1/ASTL/WNT5A/TRIP13/SPINK13/TTK/ZP3/FBXO43/NR5A1/PAEP/SERPINF1/AMH/NANOS2/ADA/EPPIN/LIF/TIMP1	18
BP	GO:0042509	regulation of tyrosine phosphorylation of STAT protein	24/3484	86/18866	0.0206415	0.134023	0.111817	TNFRSF18/IL23R/KIT/IL2/GHR/ISL1/IL31RA/CSF2/IL13/IL4/IL22RA2/IL6/EPO/LEP/IL23A/IFNG/SOCS1/CCL5/GH1/IFNL1/PTK6/LIF/OSM/MIR221	24
BP	GO:1901863	positive regulation of muscle tissue development	24/3484	86/18866	0.0206415	0.134023	0.111817	TGFBR3/MYOG/WNT3A/SHOX2/PPARGC1A/CCNB1/TBX20/WNT2/SHH/NRG1/CDK1/MYOD1/ACTN3/GLI1/TBX5/AKAP6/GREM1/KAT2A/GATA6/BCL2/HAMP/MIR499A/TBX1/MTM1	24
BP	GO:0098742	cell-cell adhesion via plasma-membrane adhesion molecules	65/3484	277/18866	0.0209131	0.135464	0.113019	DAB1/VCAM1/NTNG1/AMIGO1/CADM3/IGSF9/NECTIN4/CNTN2/IL1RN/CNTN6/TGFBR2/CELSR3/AMIGO3/CDHR4/NECTIN3/SLITRK3/CLDN11/PCDH7/FAT4/TENM3/CDH18/CDH9/EFNA5/PCDHGB5/PCDHGA9/PCDHGC5/CDHR2/UNC5D/NTNG2/RET/PCDH15/MYPN/LRRC4C/CD6/LRFN4/ROBO3/KIRREL3/SLITRK1/CLDN10/CLDN9/CLDN6/CBLN1/CDH16/CDH3/CDH15/DSC2/DSG3/DSG2/MBP/FXYD5/CEACAM5/CEACAM6/CEACAM1/CD177/FLRT3/VSTM2L/CDH4/MIR221/TRO/PCDH11X/CLDN2/GPC4/SLITRK2/PLX…	65
BP	GO:0015807	L-amino acid transport	21/3484	73/18866	0.0209505	0.135565	0.113103	RGS4/RGS2/SLC3A1/SLC11A1/SLC66A1L/SLC25A2/SLC36A3/SLC22A2/SLC7A13/SLC1A1/SLC6A5/SLC7A5/SLC47A1/SLC1A6/SLC7A9/SLC17A7/ACE2/CLTRN/SLC38A5/PRAF2/SLC7A3	21
BP	GO:0002027	regulation of heart rate	28/3484	104/18866	0.0212607	0.137302	0.114553	NPPA/KCND3/CASQ2/RGS4/RYR2/KCNJ3/CAV3/GPD1L/SCN5A/NMU/TACR3/SEMA3A/KCNH2/SLC1A1/DRD2/SCN4B/SPX/AVPR1A/MYH6/MYH7/HCN4/CACNA1G/DSC2/DSG2/ADRA1D/ADA/EDN3/KCNE5	28
BP	GO:0030071	regulation of mitotic metaphase/anaphase transition	17/3484	56/18866	0.0213078	0.137302	0.114553	CDC20/CENPF/BUB1/HECW2/CENPE/TRIP13/CCNB1/TTK/DLGAP5/XRCC3/BUB1B/PLK1/CDT1/AURKB/TEX14/NDC80/UBE2C	17
BP	GO:0031295	T cell costimulation	17/3484	56/18866	0.0213078	0.137302	0.114553	DPP4/CTLA4/PDCD1/HHLA2/CARD11/CCL19/CCL21/CD5/CD3E/KLRK1/KLRC4-KLRK1/TNFSF13B/CCR7/TMIGD2/TNFSF14/LGALS1/TNFRSF13C	17
BP	GO:1903307	positive regulation of regulated secretory pathway	17/3484	56/18866	0.0213078	0.137302	0.114553	NPPA/CDK5R2/IL13/IL4/STX1A/ZP3/UNC13B/STXBP1/SYT9/SYT1/PRRT2/CACNA1G/UNC13D/CD177/PLA2G3/CACNA1I/CLTRN	17
BP	GO:0061138	morphogenesis of a branching epithelium	46/3484	187/18866	0.0216074	0.139087	0.116042	WNT4/CLIC4/VANGL2/PBX1/SIX2/HOXD11/FZD5/GBX2/CAV3/TGFBR2/WNT5A/CASR/KDR/NPNT/LEF1/EGF/FAT4/SFRP2/ADAMTS16/MSX2/HOXA11/TBX20/SEMA3E/SEMA3A/WNT2/SHH/EYA1/RSPO2/TNC/FGF8/LGR4/MDK/PGR/LRP6/WNT1/NTN4/FOXA1/PGF/GREM1/FGF7/SALL1/CCL11/LHX1/HOXB13/BCL2/AR	46
BP	GO:0030193	regulation of blood coagulation	23/3484	82/18866	0.0218109	0.140252	0.117014	PDPN/CELA2A/EPHB2/F3/PROC/FAP/PDGFRA/FGA/FGG/F11/ADTRP/ENPP4/PLG/CD36/SERPINE1/BLK/PLAU/ABAT/C1QTNF1/SERPINB2/CEACAM1/PLAUR/FOXA2	23
BP	GO:0030514	negative regulation of BMP signaling pathway	16/3484	52/18866	0.0220768	0.141374	0.11795	NBL1/GREM2/LRP2/WNT5A/CHRD/HTRA3/SFRP2/SOSTDC1/BMPER/HIPK2/SORL1/WNT1/PPM1A/GREM1/DAND5/CHRDL1	16
BP	GO:0045839	negative regulation of mitotic nuclear division	16/3484	52/18866	0.0220768	0.141374	0.11795	CDC20/CENPF/BUB1/TRIP13/CCNB1/PTTG1/TTK/KIF25/XRCC3/BUB1B/PLK1/CDT1/AURKB/TOM1L1/TEX14/NDC80	16
BP	GO:0051339	regulation of lyase activity	16/3484	52/18866	0.0220768	0.141374	0.11795	GRM2/GUCA1C/GPR87/NPFFR2/NPR3/ADGRV1/GUCA1A/GRM3/DRD2/EDNRB/RCVRN/NOS2/CRHR1/GALR2/GALR1/GALR3	16
BP	GO:0071622	regulation of granulocyte chemotaxis	16/3484	52/18866	0.0220768	0.141374	0.11795	S100A7/XCL1/DPP4/CXCL8/IL4/RARRES2/CCL19/CCL21/MDK/IL23A/TRPV4/DAPK2/CCL5/CCR7/LBP/RAC2	16
BP	GO:0030901	midbrain development	25/3484	91/18866	0.0223271	0.142205	0.118644	PADI2/WLS/WNT3A/OTX1/EN1/WNT5A/SFRP2/BASP1/TFAP2D/WNT2/EN2/SHH/TAL2/GLUD1/PITX3/INA/CASP5/LRP6/WNT1/NDRG2/CMA1/FOXB1/KAT2A/WNT3/MBP	25
BP	GO:1901379	regulation of potassium ion transmembrane transport	25/3484	91/18866	0.0223271	0.142205	0.118644	NPPA/LRRC38/AMIGO1/CASQ2/RGS4/ACTN2/CAV3/KCNIP1/KCNMB1/KEL/KCNH2/WNK2/ANK3/KCNIP2/LRRC55/GAL/AKAP6/KCNAB3/GALR2/NEDD4L/NETO1/KCNS1/KCNG1/EDN3/KCNE5	25
BP	GO:0060401	cytosolic calcium ion transport	44/3484	178/18866	0.0223676	0.142205	0.118644	CASQ2/CASQ1/XCL1/RYR2/PRKCE/IL13/GPER1/EPO/TRPA1/CCL19/CCL21/TMEM38B/GRIN1/MS4A1/P2RY6/DRD2/GRIN2B/CACNB3/TRPV4/PLA2G1B/P2RX2/HTR2A/METTL21C/AKAP6/BDKRB1/CAPN3/CEMIP/CD19/PLCG2/JPH3/CYBA/TRPV3/P2RX5/CCR7/AFG3L2/BCL2/JSRP1/TMEM38A/SLC8A2/GRIN2D/JPH2/TRPM2/HTR2C/ATP2B3	44
BP	GO:0033628	regulation of cell adhesion mediated by integrin	15/3484	48/18866	0.022775	0.144203	0.12031	EPHA8/MUC1/DPP4/CXCL13/SFRP2/SERPINE1/PODXL/ACER2/CCL21/RET/PLAU/CD3E/CCL5/ADA/LIF	15
BP	GO:0042220	response to cocaine	15/3484	48/18866	0.022775	0.144203	0.12031	CHRNB2/RGS4/HNMT/OXTR/TACR3/CCNA2/CRHBP/PITX3/DRD2/HTR3A/HTR2A/HOMER2/ABAT/CACNG4/DNMT3B	15
BP	GO:0070169	positive regulation of biomineral tissue development	15/3484	48/18866	0.022775	0.144203	0.12031	ISG15/WNT4/OSR1/ENAM/ODAPH/ADGRV1/FBN2/TFAP2A/OSR2/PTH/WNT10B/TMEM119/KL/CEBPB/GPM6B	15
BP	GO:0110151	positive regulation of biomineralization	15/3484	48/18866	0.022775	0.144203	0.12031	ISG15/WNT4/OSR1/ENAM/ODAPH/ADGRV1/FBN2/TFAP2A/OSR2/PTH/WNT10B/TMEM119/KL/CEBPB/GPM6B	15
BP	GO:0001895	retina homeostasis	22/3484	78/18866	0.0230319	0.145507	0.121398	ABCA4/PIGR/IGKC/RHO/TF/JCHAIN/BBS12/ADGRV1/TULP1/HSPB1/AZGP1/RP1/LCN1/PCDH15/ARMS2/TUB/RDH12/IGHA2/IGHA1/IGHG3/CDH3/AIPL1	22
BP	GO:0030509	BMP signaling pathway	39/3484	155/18866	0.0230568	0.145507	0.121398	NBL1/TGFBR3/LEFTY1/LEFTY2/GREM2/LRP2/WNT5A/CHRD/HTRA3/LEF1/SFRP2/FST/MSX2/RUNX2/TFAP2B/BMP5/SOSTDC1/BMPER/SFRP4/ELAPOR2/DLX5/HIPK2/GATA4/GDF6/SCX/ROR2/SFRP5/SORL1/WNT1/AMHR2/PPM1A/GREM1/MIR140/ITGA3/AMH/DAND5/COMP/GDF5/CHRDL1	39
BP	GO:0007588	excretion	19/3484	65/18866	0.0230986	0.145507	0.121398	NPPB/CHRNB2/ADORA1/AGTR1/ABCG2/KCNMA1/MDK/DRD2/SPX/AVPR1A/EDNRB/AQP9/CHRNA3/CHRNB4/SCNN1G/SCNN1B/NEDD4L/AVP/CLCN5	19
BP	GO:0048645	animal organ formation	19/3484	65/18866	0.0230986	0.145507	0.121398	WNT3A/TBR1/LRP2/TGFBR2/WNT5A/NKX3-2/ISL1/HOXA11/WNT2/SMARCD3/SHH/EYA1/FOXH1/FGF8/HOXC11/TBX5/GATA6/NTF4/AR	19
BP	GO:0060675	ureteric bud morphogenesis	19/3484	65/18866	0.0230986	0.145507	0.121398	WNT4/PBX1/SIX2/HOXD11/NPNT/FAT4/ADAMTS16/HOXA11/SHH/EYA1/GATA3/FGF8/LGR4/WNT1/PGF/GREM1/SALL1/LHX1/BCL2	19
BP	GO:0021575	hindbrain morphogenesis	14/3484	44/18866	0.0233668	0.14551	0.121401	TRNP1/DAB1/KIF14/WNT7A/GSX2/ZNF365/KNDC1/LRP6/WNT1/FAIM2/GLI1/LHX5/CBLN1/LHX1	14
BP	GO:0033046	negative regulation of sister chromatid segregation	14/3484	44/18866	0.0233668	0.14551	0.121401	CDC20/CENPF/BUB1/TRIP13/CCNB1/PTTG1/TTK/XRCC3/BUB1B/PLK1/CDT1/AURKB/TEX14/NDC80	14
BP	GO:0097028	dendritic cell differentiation	14/3484	44/18866	0.0233668	0.14551	0.121401	TGFBR2/CSF2/IL4/IRF4/AGER/BLK/DCSTAMP/CCL19/SPI1/BATF/CCR7/PRTN3/CEBPB/TRPM2	14
BP	GO:2000404	regulation of T cell migration	14/3484	44/18866	0.0233668	0.14551	0.121401	ECM1/S100A7/XCL2/XCL1/CCL20/WNT5A/CXCL13/CCL21/C10orf99/ADAM8/PYCARD/CCL5/TNFSF14/AIRE	14
BP	GO:0001990	regulation of systemic arterial blood pressure by hormone	13/3484	40/18866	0.0238048	0.14551	0.121401	REN/AVPR1B/OXTR/AGTR1/SUCNR1/ENPEP/AVPR1A/CMA1/HSD11B2/CYBA/RASL10B/EDN3/ACE2	13
BP	GO:0002209	behavioral defense response	13/3484	40/18866	0.0238048	0.14551	0.121401	UCN/LYPD1/DPP4/ASIC4/GRIK2/BDNF/RAG1/MDK/ASIC1/NEUROD2/BCL2/MAPK8IP2/HTR2C	13
BP	GO:0009072	aromatic amino acid family metabolic process	13/3484	40/18866	0.0238048	0.14551	0.121401	ACMSD/HNMT/UROC1/IYD/IDO2/TH/TPH1/ASRGL1/CARNS1/TPH2/AMDHD1/PAH/HPD	13
BP	GO:0009187	cyclic nucleotide metabolic process	13/3484	40/18866	0.0238048	0.14551	0.121401	NPPA/NPPB/ADCY10/ADCY2/PDE7B/ADCY1/PTH/PDE2A/PTHLH/ADCY9/GUCY2D/PDE4C/GUCY2F	13
BP	GO:0021587	cerebellum morphogenesis	13/3484	40/18866	0.0238048	0.14551	0.121401	TRNP1/DAB1/KIF14/WNT7A/ZNF365/KNDC1/LRP6/WNT1/FAIM2/GLI1/LHX5/CBLN1/LHX1	13
BP	GO:0032467	positive regulation of cytokinesis	13/3484	40/18866	0.0238048	0.14551	0.121401	KIF14/PRKCE/OR2A4/CDC14B/DRD2/CXCR5/CIT/KIF23/SSTR5/AURKB/CENPV/AURKC/CDC25B	13
BP	GO:0032892	positive regulation of organic acid transport	13/3484	40/18866	0.0238048	0.14551	0.121401	CYP4A11/AVPR1B/ERFE/TRH/SLC12A2/STXBP1/AVPR1A/TNFSF11/ABAT/AVP/PLA2G6/ACE2/CLTRN	13
BP	GO:0032673	regulation of interleukin-4 production	11/3484	32/18866	0.023941	0.145767	0.121615	IL20RB/LEF1/IRF4/ZP3/GATA3/SCGB1A1/CD3E/SLC7A5/ZFPM1/CEBPB/FOXP3	11
BP	GO:0042219	cellular modified amino acid catabolic process	11/3484	32/18866	0.023941	0.145767	0.121615	PCYOX1/ACADL/ALDH1L1/DMGDH/BHMT/ALDH1L2/GGACT/DIO2/CHAC1/DPEP1/PRODH	11
BP	GO:0048741	skeletal muscle fiber development	11/3484	32/18866	0.023941	0.145767	0.121615	MYOG/ACTA1/DNER/SHOX2/KEL/MYORG/MYOD1/WNT10B/STAC3/P2RX2/BCL2	11
BP	GO:0051385	response to mineralocorticoid	11/3484	32/18866	0.023941	0.145767	0.121615	HSD3B1/GPER1/STAR/TH/FOSL1/NPAS4/CCND1/AVPR1A/CYBA/AANAT/FOSB	11
BP	GO:0010092	specification of animal organ identity	12/3484	36/18866	0.024025	0.145991	0.121802	WNT3A/TBR1/LRP2/WNT5A/ISL1/HOXA11/WNT2/SMARCD3/FOXH1/FGF8/HOXC11/AR	12
BP	GO:0045622	regulation of T-helper cell differentiation	12/3484	36/18866	0.024025	0.145991	0.121802	IL23R/LOXL3/NFKBIZ/IL2/IL4/IRF4/MYB/CCL19/IL23A/IL27/JAK3/FOXP3	12
BP	GO:0060560	developmental growth involved in morphogenesis	56/3484	236/18866	0.0246578	0.149689	0.124888	LPAR3/S1PR1/TRIM46/CRABP2/VANGL2/TNN/WNT3A/EPB41L5/FN1/TGFBR2/SEMA3B/SEMA3G/WNT5A/OSTN/NKX6-1/SFRP2/SEMA5A/EFNA5/FSTL4/CYFIP2/COBL/LIMK1/SEMA3E/SEMA3A/SEMA3D/PLXNA4/SHH/RIMS2/TNC/LHX2/BDNF/LRP6/SYT1/POSTN/CPNE6/ISLR2/SEMA7A/SEMA4B/SALL1/MT3/CCL11/LHX1/MAPT/WNT3/NEDD4L/UNC13A/SYT3/CACNG7/FLRT3/AURKA/CDH4/RTN4R/WNT7B/NLGN3/L1CAM/ARHGAP4	56
BP	GO:0034763	negative regulation of transmembrane transport	33/3484	128/18866	0.0247521	0.150114	0.125242	EPHB2/PCSK9/CASQ2/RGS4/RGS2/ACTN2/OSR1/PRKCE/SESTD1/HECW2/GPR35/CAV3/TLR9/OSTN/FGF12/TWIST1/EPO/LEP/KEL/KCNH2/FABP5/ANK3/ADRA2A/SLN/DRD2/CACNB3/IRS2/RRAD/CRHR1/NEDD4L/HAMP/MMP9/KCNE5	33
BP	GO:0006576	cellular biogenic amine metabolic process	17/3484	57/18866	0.0252838	0.152442	0.127184	SRM/AGMAT/ACMSD/HNMT/CHDH/TRH/DMGDH/BHMT/AMD1/MOXD1/DDC/IDO2/DBH/TPH1/TPH2/AANAT/HDAC10	17
BP	GO:0032615	interleukin-12 production	17/3484	57/18866	0.0252838	0.152442	0.127184	IL23R/SLAMF1/TLR9/TIGIT/TLR3/ISL1/LTB/AGER/CD36/LEP/CCL19/MDK/IL23A/IFNG/MEFV/CCR7/JAK3	17
BP	GO:0050432	catecholamine secretion	17/3484	57/18866	0.0252838	0.152442	0.127184	PINK1/CHRNB2/OXTR/STX1A/SNCG/ADRA2A/SYT8/SYT9/SYT12/DRD2/SYT1/HTR2A/CHGA/ABAT/FFAR3/SYT3/SYT5	17
BP	GO:2000241	regulation of reproductive process	42/3484	170/18866	0.0253735	0.152834	0.127511	WNT4/CDC20/HORMAD1/ASPM/ASTL/OXTR/DAZL/CDC25A/WNT5A/TACR3/TRIP13/PRDM9/CDC25C/SPINK13/GLRA1/MSX2/TTK/ZP3/SEMA3A/SHH/GNRH1/FBXO43/NR5A1/STXBP1/PAEP/PHLDA2/EDNRB/TPPP2/NUPR1/PRDM7/SERPINF1/AMH/RETN/NANOS2/CDC25B/ADA/EPPIN/AURKA/LIF/TIMP1/AR/ZNF711	42
BP	GO:0006641	triglyceride metabolic process	29/3484	110/18866	0.0254301	0.153026	0.127671	MFSD2A/PCSK9/FABP1/CAV3/GPAT3/ACSL1/SLC22A4/FABP6/AGMO/DGAT2L7P/FABP5/FABP4/LIPF/PNLIPRP2/CAT/CPT1A/THRSP/APOA4/SORL1/GNB3/SERPINA12/LIPC/G6PC/FGF21/FITM2/PCK1/LIPI/PNPLA5/GK	29
BP	GO:0046467	membrane lipid biosynthetic process	37/3484	147/18866	0.0261738	0.157348	0.131277	A3GALT2/PLPP3/ST6GALNAC3/ST6GALNAC5/GAL3ST2/SPTSSB/PIGZ/SGMS2/UGT8/PLPP1/ELOVL7/ASAH1/ACER2/PGAP4/ST8SIA6/HACD1/ELOVL3/ALDH3B2/ST8SIA1/B4GALNT1/PRKD1/HACD3/ST8SIA2/CERS3/TLCD3B/P2RX1/ALOXE3/ALDH3A2/SPHK1/ENPP7/B4GALT6/ST8SIA3/PLPP2/ACER1/CERS1/SPTLC3/PLA2G6	37
BP	GO:0007492	endoderm development	22/3484	79/18866	0.026513	0.158924	0.132592	COL11A1/LAMB3/MIXL1/EPB41L5/FN1/COL7A1/SOX2/TBX20/GATA4/ARC/COL5A1/FGF8/NANOG/HOXC11/HMGA2/ONECUT1/MMP2/LHX1/GATA6/LAMA3/MMP9/COL6A1	22
BP	GO:0030104	water homeostasis	22/3484	79/18866	0.026513	0.158924	0.132592	GRHL3/SFN/CYP4A11/ADCY2/TFAP2B/AQP1/ADCY1/HAS2/RAB11FIP2/TRPV4/AQP9/ADCY9/SCNN1G/SCNN1B/ALOXE3/KRT16/AQP4/MYO5B/NEDD4L/ACER1/CYP4F12/AVP	22
BP	GO:0031016	pancreas development	22/3484	79/18866	0.026513	0.158924	0.132592	WLS/ILDR2/NEUROD1/WNT5A/NKX3-2/NKX6-1/ISL1/BMP5/RFX6/IL6/SHH/MNX1/NEUROG3/CELA1/HNF1A/ONECUT1/GIP/GATA6/ONECUT2/GIPR/NKX2-2/FOXA2	22
BP	GO:0046330	positive regulation of JNK cascade	35/3484	138/18866	0.0268859	0.160847	0.134197	VANGL2/SLAMF1/EDAR/FZD5/EPHA4/WNT7A/TLR9/WNT5A/TF/TLR3/AGER/SEMA3A/WNT16/HIPK2/CCL19/CCL21/ROR2/CARD9/MAPK8IP1/FZD4/CD27/MAP3K12/TRPV4/FZD10/TNFRSF19/TNFSF11/HACD3/MAPK8IP3/ERN2/PYCARD/NOD2/CCR7/SPAG9/MAP4K1/WNT7B	35
BP	GO:0055076	transition metal ion homeostasis	35/3484	138/18866	0.0268859	0.160847	0.134197	SLC30A10/SLC30A3/STEAP3/SLC40A1/SLC11A1/ERFE/ATP6V1A/TF/CP/MELTF/FBXL5/SLC30A9/ABCG2/SLC39A8/STEAP2/SLC25A37/SCARA5/LCN2/SLC39A12/NCOA4/HEPHL1/IFNG/ATP7B/MT3/MT2A/MT1E/MT1M/MT1A/MT1DP/MT1F/MT1G/MT1X/TMC8/HAMP/FTH1P19	35
BP	GO:1905818	regulation of chromosome separation	19/3484	66/18866	0.0269807	0.161007	0.13433	CDC20/CENPF/BUB1/HECW2/TACC3/CENPE/TRIP13/CCNB1/PTTG1/TTK/DLGAP5/XRCC3/BUB1B/PLK1/CDT1/AURKB/TEX14/NDC80/UBE2C	19
BP	GO:0014068	positive regulation of phosphatidylinositol 3-kinase signaling	24/3484	88/18866	0.0269907	0.161007	0.13433	NTRK1/PDGFRA/KIT/KDR/GPER1/EPO/WNT16/LEP/ANGPT1/TEK/NTRK2/ROR2/CAT/PDGFD/DCN/FLT1/IRS2/SERPINA12/IGF1R/CCL5/CSF3/GH1/HCST/OSM	24
BP	GO:0032410	negative regulation of transporter activity	24/3484	88/18866	0.0269907	0.161007	0.13433	EPHB2/PCSK9/CASQ2/ACTN2/OSR1/PRKCE/HECW2/GPR35/CAV3/TLR9/FGF12/TWIST1/EPO/ANK3/ADRA2A/SLN/DRD2/CACNB3/NDFIP2/RRAD/CRHR1/NEDD4L/MMP9/KCNE5	24
BP	GO:0019395	fatty acid oxidation	28/3484	106/18866	0.0270611	0.161272	0.134551	MFSD2A/CPT2/ACADM/ABCD3/HAO2/HADHB/FABP1/ACOXL/ACADL/ACAD11/EHHADH/PPARGC1A/ADH5/ADH7/ETFDH/CYP4V2/TWIST1/PDK4/LEP/AUH/PHYH/CPT1A/ACAT1/IRS2/SLC27A2/ALDH3A2/ACAA2/CYP24A1	28
BP	GO:0002067	glandular epithelial cell differentiation	15/3484	49/18866	0.0273751	0.162517	0.135589	WNT4/NEUROD1/RARB/WNT5A/NKX6-1/IL31RA/IL13/SPDEF/BMP5/RFX6/AGR2/FGF8/FOXA1/GATA6/NKX2-2	15
BP	GO:0002686	negative regulation of leukocyte migration	15/3484	49/18866	0.0273751	0.162517	0.135589	PADI2/NBL1/SLAMF8/ADORA1/EMILIN1/DPP4/ADTRP/BMP5/CCL21/KLRK1/KLRC4-KLRK1/GREM1/CYP19A1/CCL25/ADA	15
BP	GO:0048641	regulation of skeletal muscle tissue development	15/3484	49/18866	0.0273751	0.162517	0.135589	MYOG/WNT3A/NR1D2/SHOX2/MEGF10/TWIST1/SHH/TLL2/MYOD1/ACTN3/WNT10B/BCL2/S100B/TBX1/MTM1	15
BP	GO:2000107	negative regulation of leukocyte apoptotic process	15/3484	49/18866	0.0273751	0.162517	0.135589	IL2/CCL19/CCL21/IRF7/RAG1/CD27/KITLG/IRS2/NOD2/AURKB/CCL5/CCR7/HSH2D/JAK3/ADA	15
BP	GO:0007584	response to nutrient	42/3484	171/18866	0.0277967	0.16395	0.136785	AGL/TSHB/PKLR/BGLAP/PTGS2/IGFBP2/TGFBR2/CASR/SST/SFRP2/ACSL1/SLC6A19/OXCT1/NNT/SLC34A1/LTA/C2/BCKDHB/EPO/LEP/GATA4/STAR/TNC/CYP26A1/PTH/CAT/CCND1/CD3E/FGF23/CYP27B1/POSTN/NOD2/SLC6A4/PDK2/COL1A1/HAMP/GIPR/FOXA2/DNMT3B/ADA/CYP24A1/OTC	42
BP	GO:0061844	antimicrobial humoral immune response mediated by antimicrobial peptide	21/3484	75/18866	0.0280504	0.164943	0.137614	PGLYRP4/S100A7/REG1B/CXCL8/CXCL6/PF4V1/CXCL1/PF4/CXCL5/CXCL3/CXCL2/CXCL13/H2BC4/KRT6A/PLA2G1B/RNASE3/CCL13/ELANE/KLK5/GALP/DEFB118	21
BP	GO:0072088	nephron epithelium morphogenesis	21/3484	75/18866	0.0280504	0.164943	0.137614	WNT4/PBX1/OSR1/SIX2/HOXD11/NPNT/FAT4/ADAMTS16/HOXA11/SHH/EYA1/GATA3/FGF8/LGR4/WNT1/PGF/GREM1/SALL1/LHX1/BCL2/LIF	21
BP	GO:0051985	negative regulation of chromosome segregation	14/3484	45/18866	0.0283157	0.166345	0.138783	CDC20/CENPF/BUB1/TRIP13/CCNB1/PTTG1/TTK/XRCC3/BUB1B/PLK1/CDT1/AURKB/TEX14/NDC80	14
BP	GO:0010518	positive regulation of phospholipase activity	18/3484	62/18866	0.028375	0.166377	0.13881	AVPR1B/AGTR1/PDGFRA/KIT/NMUR2/NTRK2/PTH/BDNF/P2RY6/AVPR1A/PLA2G1B/FLT1/HTR2A/PLCB2/CCL5/GNA15/LPAR2/NTF4	18
BP	GO:1902475	L-alpha-amino acid transmembrane transport	18/3484	62/18866	0.028375	0.166377	0.13881	RGS4/RGS2/SLC66A1L/SLC25A2/SLC22A2/SLC7A13/SLC1A1/SLC6A5/SLC7A5/SLC47A1/SLC1A6/SLC7A9/SLC17A7/ACE2/CLTRN/SLC38A5/PRAF2/SLC7A3	18
BP	GO:0043523	regulation of neuron apoptotic process	51/3484	214/18866	0.0286261	0.16769	0.139906	MIR200A/PINK1/PCSK9/NTRK1/KIF14/SLC30A10/EN1/PPARGC1A/TRIM2/TERT/RETREG1/ISL1/CPEB4/TFAP2A/GRM4/TFAP2D/TFAP2B/GRIK2/MYB/PTPRZ1/HIPK2/XRCC2/EN2/STAR/ANGPT1/NRBP2/NTRK2/STXBP1/GRIN1/GATA3/FGF8/PITX3/ADAM8/BDNF/MDK/RAPSN/FAIM2/MAP3K12/GABRB3/FOXB1/NUPR1/TOX3/MT3/BCL2/NTF4/PRKCG/GDF5/VSTM2L/MYBL2/CEBPB/PLA2G3	51
BP	GO:0042098	T cell proliferation	47/3484	195/18866	0.0287245	0.168107	0.140254	PLA2G2D/PLA2G2F/WNT4/IL23R/VCAM1/XCL1/ZAP70/CTLA4/IGFBP2/SLC11A1/TGFBR2/HHLA2/IL20RB/IL2/IL4/AGER/TNFRSF21/CARD11/IL6/ZP3/EPO/LEP/SHH/GNRH1/CCL19/IL2RA/LMO1/MAPK8IP1/CD6/SCGB1A1/CCDC88B/CD3E/IL23A/TNFSF13B/IL27/PYCARD/CCL5/EBI3/TMIGD2/CD70/TNFSF14/CLEC4G/JAK3/CEBPB/RAC2/TNFRSF13C/FOXP3	47
BP	GO:0045132	meiotic chromosome segregation	25/3484	93/18866	0.0288597	0.16858	0.140648	MSH4/HORMAD1/NUF2/NCAPH/BUB1/SGO1/TRIP13/PRDM9/MEIKIN/PTTG1/MEI4/TTK/SYCE1/REC8/BUB1B/EME2/PLK1/TERB1/SYCE1L/TOP2A/EME1/SYCE2/KASH5/RAD21L1/MEI1	25
BP	GO:0072080	nephron tubule development	25/3484	93/18866	0.0288597	0.16858	0.140648	WNT4/PBX1/OSR1/SIX2/HOXD11/NPNT/FAT4/ADAMTS16/TFAP2B/HOXA11/SHH/EYA1/MTSS1/GATA3/FGF8/LGR4/ACAT1/WNT1/PGF/GREM1/SALL1/LHX1/BCL2/LIF/WNT7B	25
BP	GO:0002251	organ or tissue specific immune response	13/3484	41/18866	0.0291277	0.169824	0.141687	XCL1/PIGR/IL4/H2BC4/IL6/APOA4/PLA2G1B/RNASE3/RNASE2/NOS2/C17orf99/FFAR3/BPIFB1	13
BP	GO:0030890	positive regulation of B cell proliferation	13/3484	41/18866	0.0291277	0.169824	0.141687	VAV3/CHRNB2/WNT3A/TLR9/IL2/IL13/IL4/CARD11/TNFSF13B/IRS2/BCL2/ADA/TNFRSF13C	13
BP	GO:0033627	cell adhesion mediated by integrin	20/3484	71/18866	0.0296585	0.1715	0.143084	EPHA8/COL16A1/PLPP3/MUC1/ITGB6/DPP4/CXCL13/NPNT/SFRP2/SERPINE1/PODXL/ACER2/CCL21/RET/PLAU/CD3E/CCL5/ITGB4/ADA/LIF	20
BP	GO:0050891	multicellular organismal water homeostasis	20/3484	71/18866	0.0296585	0.1715	0.143084	GRHL3/SFN/CYP4A11/ADCY2/TFAP2B/AQP1/ADCY1/HAS2/RAB11FIP2/TRPV4/ADCY9/SCNN1G/SCNN1B/ALOXE3/KRT16/AQP4/MYO5B/ACER1/CYP4F12/AVP	20
BP	GO:0003091	renal water homeostasis	12/3484	37/18866	0.0297459	0.1715	0.143084	CYP4A11/ADCY2/TFAP2B/AQP1/ADCY1/HAS2/RAB11FIP2/ADCY9/AQP4/MYO5B/CYP4F12/AVP	12
BP	GO:0032941	secretion by tissue	12/3484	37/18866	0.0297459	0.1715	0.143084	ADORA1/CHRM3/UCN/PRKCE/NPR3/AGR2/AQP1/NLRP6/CHRM1/CYBA/KCNN4/ADA	12
BP	GO:0048846	axon extension involved in axon guidance	12/3484	37/18866	0.0297459	0.1715	0.143084	WNT3A/SEMA3B/SEMA3G/WNT5A/SEMA5A/SEMA3E/SEMA3A/SEMA3D/PLXNA4/SEMA7A/SEMA4B/WNT3	12
BP	GO:0086010	membrane depolarization during action potential	12/3484	37/18866	0.0297459	0.1715	0.143084	SCN3A/CAV3/SCN5A/KCNH2/PTPN3/ANK3/SCN4B/SCN8A/HCN4/CACNA1G/SCN4A/CACNA1I	12
BP	GO:1902284	neuron projection extension involved in neuron projection guidance	12/3484	37/18866	0.0297459	0.1715	0.143084	WNT3A/SEMA3B/SEMA3G/WNT5A/SEMA5A/SEMA3E/SEMA3A/SEMA3D/PLXNA4/SEMA7A/SEMA4B/WNT3	12
BP	GO:1902099	regulation of metaphase/anaphase transition of cell cycle	17/3484	58/18866	0.0297926	0.1715	0.143084	CDC20/CENPF/BUB1/HECW2/CENPE/TRIP13/CCNB1/TTK/DLGAP5/XRCC3/BUB1B/PLK1/CDT1/AURKB/TEX14/NDC80/UBE2C	17
BP	GO:2000272	negative regulation of signaling receptor activity	17/3484	58/18866	0.0297926	0.1715	0.143084	EPHB2/PCSK9/LYPD1/LYPD6/PPARGC1A/ADH7/CRHBP/MTRNR2L6/LY6H/MTRNR2L8/CLEC12B/GPRC5A/ESR2/WFIKKN1/CBLC/DKKL1/MTRNR2L3	17
BP	GO:0046916	cellular transition metal ion homeostasis	30/3484	116/18866	0.0299327	0.1715	0.143084	SLC30A10/SLC30A3/SLC40A1/SLC11A1/ERFE/ATP6V1A/TF/CP/FBXL5/SLC30A9/ABCG2/SLC39A8/SCARA5/LCN2/SLC39A12/NCOA4/HEPHL1/IFNG/ATP7B/MT3/MT2A/MT1E/MT1M/MT1A/MT1DP/MT1F/MT1G/MT1X/HAMP/FTH1P19	30
BP	GO:0045666	positive regulation of neuron differentiation	85/3484	380/18866	0.0299914	0.1715	0.143084	NBL1/LIN28A/P3H1/LRP8/DAB1/LPAR3/AMIGO1/CRABP2/NTRK1/BRINP3/RGS2/WNT3A/ITGA6/NEUROD1/FN1/EPHA4/RARB/WNT5A/FEZF2/SHOX2/NKX6-1/IL2/RAPGEF2/TENM3/SEMA5A/EFNA5/DPYSL3/NKX2-5/TUBB2B/BMP5/BEND6/FUT9/COBL/LIMK1/GPC2/EPO/FEZF1/PLXNA4/ALKAL1/STMN2/GDF6/RIMS2/NTRK2/ROR2/RET/NEUROG3/ANKRD1/BDNF/MDK/GDPD5/FZD4/SYT1/SLITRK1/CPNE6/FOXG1/PRKD1/FOXA1/ITPKA/DUOXA1/ISLR2/SEMA7A/SH3GL3/SERPINF1/RNF112/NEUROD2/MAPT/…	85
BP	GO:0001975	response to amphetamine	11/3484	33/18866	0.0300803	0.1715	0.143084	CNR2/RGS4/RGS2/OXTR/RGS17/DBH/GRIN1/SLC18A2/TH/DRD2/ASIC1	11
BP	GO:0009954	proximal/distal pattern formation	11/3484	33/18866	0.0300803	0.1715	0.143084	PBX1/OSR1/SIX3/EN1/HOXD10/SP8/HOXA11/HOXC11/GLI1/GREM1/HOXB9	11
BP	GO:0035590	purinergic nucleotide receptor signaling pathway	11/3484	33/18866	0.0300803	0.1715	0.143084	ADORA1/CNTN2/GPR171/GPR87/P2RY6/P2RX2/P2RX5/P2RX1/P2RY11/ADA/P2RX6	11
BP	GO:0044319	wound healing, spreading of cells	11/3484	33/18866	0.0300803	0.1715	0.143084	PDPN/TMEFF2/WNT7A/ARHGAP24/MSX2/COL5A1/CD44/MMP12/CARMIL2/CEACAM1/MIR221	11
BP	GO:0090022	regulation of neutrophil chemotaxis	11/3484	33/18866	0.0300803	0.1715	0.143084	XCL1/DPP4/CXCL8/CCL19/CCL21/MDK/IL23A/DAPK2/CCR7/LBP/RAC2	11
BP	GO:0090505	epiboly involved in wound healing	11/3484	33/18866	0.0300803	0.1715	0.143084	PDPN/TMEFF2/WNT7A/ARHGAP24/MSX2/COL5A1/CD44/MMP12/CARMIL2/CEACAM1/MIR221	11
BP	GO:2000300	regulation of synaptic vesicle exocytosis	22/3484	80/18866	0.0303808	0.172835	0.144198	CHRNB2/WNT7A/CSPG5/CPLX2/ADCY1/STX1A/CHRM2/DGKI/RIMS2/UNC13B/STXBP1/SYT9/DRD2/VAMP1/LRRK2/SYT1/HTR2A/APBA2/PRRT2/P2RX1/PRKCG/SYN1	22
BP	GO:0043506	regulation of JUN kinase activity	24/3484	89/18866	0.0306777	0.172835	0.144198	NPPA/VANGL2/FZD5/EPHA4/TLR9/WNT5A/TF/PPEF2/SFRP2/AGER/CCL19/ROR2/MAPK8IP1/FZD4/MAP3K12/FZD10/TNFSF11/HACD3/MAPK8IP3/ERN2/SPAG9/SERPINB3/MAP4K1/WNT7B	24
BP	GO:0061053	somite development	24/3484	89/18866	0.0306777	0.172835	0.144198	WNT4/WNT3A/LOXL3/EPB41L5/WNT5A/LEF1/SFRP2/CDX1/TBX18/COBL/XRCC2/SHH/SCX/ROR2/LRP6/WNT1/CDX2/FOXB1/MESP2/HES7/LHX1/KAT2A/DLL3/PAX1	24
BP	GO:0043550	regulation of lipid kinase activity	19/3484	67/18866	0.0313348	0.176376	0.147153	EPHA8/VAV3/CISH/PDGFRA/KIT/TEK/CCL19/CCL21/CCKBR/FLT1/PRKD1/SOCS1/CD19/NOD2/PIK3R6/CCR7/PIK3R2/SLA2/EEF1A2	19
BP	GO:0009583	detection of light stimulus	21/3484	76/18866	0.0322189	0.181187	0.151167	ABCA4/SAG/GUCA1C/RHO/CDS1/PDE6A/GRM6/TULP1/GUCA1A/OPN5/RP1/OPN4/PDE6C/CACNA2D4/AIPL1/GUCY2D/RCVRN/RGS9BP/PPEF1/CACNA1F/GUCY2F	21
BP	GO:0045844	positive regulation of striated muscle tissue development	23/3484	85/18866	0.0326088	0.182328	0.152118	TGFBR3/MYOG/WNT3A/SHOX2/CCNB1/TBX20/WNT2/SHH/NRG1/CDK1/MYOD1/ACTN3/GLI1/TBX5/AKAP6/GREM1/KAT2A/GATA6/BCL2/HAMP/MIR499A/TBX1/MTM1	23
BP	GO:0048636	positive regulation of muscle organ development	23/3484	85/18866	0.0326088	0.182328	0.152118	TGFBR3/MYOG/WNT3A/SHOX2/CCNB1/TBX20/WNT2/SHH/NRG1/CDK1/MYOD1/ACTN3/GLI1/TBX5/AKAP6/GREM1/KAT2A/GATA6/BCL2/HAMP/MIR499A/TBX1/MTM1	23
BP	GO:0003044	regulation of systemic arterial blood pressure mediated by a chemical signal	15/3484	50/18866	0.032628	0.182328	0.152118	REN/AVPR1B/OXTR/AGTR1/SUCNR1/ENPEP/ADRB3/AVPR1A/CMA1/HSD11B2/CYBA/RASL10B/ADRA1D/EDN3/ACE2	15
BP	GO:0030195	negative regulation of blood coagulation	15/3484	50/18866	0.032628	0.182328	0.152118	PROC/FAP/PDGFRA/FGA/FGG/F11/ADTRP/PLG/SERPINE1/PLAU/ABAT/C1QTNF1/SERPINB2/CEACAM1/PLAUR	15
BP	GO:0043616	keratinocyte proliferation	15/3484	50/18866	0.032628	0.182328	0.152118	SFN/IRF6/EREG/FST/WNT16/SDR16C5/HAS2/KLF9/MDK/TGM1/PRKD1/FGF7/CDH3/KLK8/OVOL2	15
BP	GO:0099054	presynapse assembly	15/3484	50/18866	0.032628	0.182328	0.152118	WNT3A/WNT7A/WNT5A/SLITRK3/PCLO/NTNG2/LRFN4/SLITRK1/SLITRK5/CBLN1/NLGN3/IL1RAPL2/GPC4/SLITRK4/SLITRK2	15
BP	GO:1903580	positive regulation of ATP metabolic process	15/3484	50/18866	0.032628	0.182328	0.152118	PINK1/PRKAA2/MYOG/ZBTB20/PPARGC1A/SLC4A4/CCNB1/IL4/CDK1/ACTN3/IFNG/HTR2A/ENTPD5/NUPR1/GAPDHS	15
BP	GO:0010977	negative regulation of neuron projection development	38/3484	154/18866	0.0327256	0.182543	0.152298	EPHB2/DAB1/GFI1/TRIM46/RAB29/WNT3A/TLX2/EPHA4/SEMA3B/SEMA3G/WNT5A/PTPRG/OSTN/RAPGEF2/SEMA5A/FSTL4/SPOCK1/DPYSL3/SEMA3E/SEMA3A/SEMA3D/STMN2/ZNF365/LRRK2/TRPV4/SEMA7A/MINAR1/SEMA4B/MT3/RTN4RL1/WNT3/ACP4/KLK8/RTN4R/LGALS1/NLGN3/MCF2/ARHGAP4	38
BP	GO:0014065	phosphatidylinositol 3-kinase signaling	38/3484	154/18866	0.0327256	0.182543	0.152298	CRNN/NTRK1/NYAP2/PDGFRA/KIT/KDR/GPER1/TWIST1/NYAP1/EPO/WNT16/LEP/ANGPT1/TEK/PIP5K1B/NTRK2/ROR2/GATA3/CEP55/PIK3C2A/CAT/PDGFD/DCN/TPTE2/FLT1/HTR2A/IRS2/ENTPD5/SERPINA12/IGF1R/CRYBA1/CCL5/CSF3/GH1/PIK3R2/HCST/CEACAM1/OSM	38
BP	GO:0097553	calcium ion transmembrane import into cytosol	35/3484	140/18866	0.032815	0.182877	0.152577	CASQ2/CASQ1/XCL1/RYR2/PRKCE/IL13/GPER1/TRPA1/CCL19/CCL21/TMEM38B/GRIN1/P2RY6/DRD2/GRIN2B/TRPV4/HTR2A/METTL21C/AKAP6/BDKRB1/CAPN3/CEMIP/CD19/PLCG2/JPH3/CYBA/TRPV3/CCR7/JSRP1/TMEM38A/SLC8A2/GRIN2D/JPH2/TRPM2/HTR2C	35
BP	GO:0050708	regulation of protein secretion	79/3484	352/18866	0.0328973	0.183171	0.152821	C1QTNF12/CELA2A/P3H1/WLS/PRKCE/DPP4/GCG/RAPGEF4/NEUROD1/GHRL/MYRIP/TLR9/CASR/TRH/SLC2A2/NMU/NKX6-1/IL2/FGA/FGG/SLC25A4/OXCT1/ISL1/EFNA5/SLC12A2/IL13/ADTRP/TFAP2B/RFX6/EZR/GPER1/IL6/GCK/STX1A/CYP51A1/ACHE/LEP/BLK/SYBU/UNC13B/GLUD1/ANKRD1/RBP4/ADRA2A/ADAM8/BRSK2/SYT9/SAA1/LGR4/TCIRG1/CPT1A/EXPH5/DRD2/SORL1/TM7SF3/IFNG/IL26/PLA2G1B/HCAR2/IRS2/GPR68/CHGA/SSTR5/ABAT/SOCS1/NOS2/CCL5/SRCIN1/GIP/CIDEA/CA…	79
BP	GO:0010863	positive regulation of phospholipase C activity	14/3484	46/18866	0.033992	0.188926	0.157623	AVPR1B/PDGFRA/KIT/NTRK2/PTH/BDNF/P2RY6/AVPR1A/FLT1/HTR2A/PLCB2/GNA15/LPAR2/NTF4	14
BP	GO:0035987	endodermal cell differentiation	14/3484	46/18866	0.033992	0.188926	0.157623	COL11A1/LAMB3/MIXL1/FN1/COL7A1/SOX2/COL5A1/NANOG/HMGA2/MMP2/GATA6/LAMA3/MMP9/COL6A1	14
BP	GO:1901605	alpha-amino acid metabolic process	48/3484	202/18866	0.0344686	0.191074	0.159415	AGMAT/DDAH1/ACMSD/HNMT/GAD1/HIBCH/AGXT/UROC1/PLOD2/SLC39A8/AGXT2/BHMT/GFPT2/ALDH5A1/MMUT/HMGCLL1/ALDH8A1/IYD/MSRA/IDO2/PSAT1/AUH/BAAT/GAD2/MAT1A/GLUD1/GOT1/TH/GLYAT/GLYATL1/ASRGL1/CARNS1/ACAT1/CSAD/AMDHD1/PAH/DAO/HPD/SLC25A21/ALDH6A1/CRYM/DPEP1/NOS2/PYCR1/CBS/PRODH/OTC/GLUD2	48
BP	GO:0070542	response to fatty acid	24/3484	90/18866	0.0347335	0.191158	0.159485	PRKAA2/PTGFR/TGFBR3/PTGS2/PRKCE/PPARGC1A/ACSL1/CCNB1/CD36/PDK4/GNRH1/CCL19/CCL21/TNC/CAT/CPT1A/P2RY6/PTGER2/CCR7/NME1/AANAT/FFAR1/FFAR3/GIPR	24
BP	GO:0031345	negative regulation of cell projection organization	45/3484	188/18866	0.0353716	0.194496	0.162271	RAP1GAP/EPHB2/DAB1/GFI1/TRIM46/RAB29/WNT3A/TLX2/EPHA4/SEMA3B/SEMA3G/WNT5A/PTPRG/OSTN/ARHGAP24/RAPGEF2/SEMA5A/FSTL4/SPOCK1/DPYSL3/SEMA3E/SEMA3A/SEMA3D/STMN2/CCL21/ZNF365/GRIN2B/LRRK2/TRPV4/SEMA7A/MINAR1/SEMA4B/MT3/RTN4RL1/WNT3/MIR196A1/ITGA3/ACP4/KLK8/RTN4R/LGALS1/NLGN3/MCF2/PLXNB3/ARHGAP4	45
BP	GO:0006643	membrane lipid metabolic process	50/3484	212/18866	0.0356115	0.195627	0.163214	SERINC2/A3GALT2/PLPP3/ST6GALNAC3/ST6GALNAC5/GAL3ST2/B3GALNT1/SPTSSB/PIGZ/GBA3/KIT/SGMS2/UGT8/PLPP1/ELOVL7/SERINC1/AGMO/ASAH1/ENPP2/ACER2/PGAP4/FUT7/ST8SIA6/HACD1/ELOVL3/PNLIPRP2/TH/ALDH3B2/ST8SIA1/B4GALNT1/PRKD1/HACD3/ST8SIA2/CERS3/TLCD3B/PDXDC2P-NPIPB14P/P2RX1/ALOXE3/ALDH3A2/SPHK1/ENPP7/B4GALT6/ST8SIA3/PLPP2/FUT6/ACER1/CERS1/FUT2/SPTLC3/PLA2G6	50
BP	GO:0002385	mucosal immune response	12/3484	38/18866	0.0363861	0.195627	0.163214	XCL1/PIGR/IL4/H2BC4/APOA4/PLA2G1B/RNASE3/RNASE2/NOS2/C17orf99/FFAR3/BPIFB1	12
BP	GO:0043029	T cell homeostasis	12/3484	38/18866	0.0363861	0.195627	0.163214	IL2/IL2RA/LMO1/RAG1/TCIRG1/CCNB2/FOXN1/BCL2/TNFSF14/JAK3/CACNA1F/FOXP3	12
BP	GO:0045777	positive regulation of blood pressure	12/3484	38/18866	0.0363861	0.195627	0.163214	ADORA1/OXTR/NMU/ADH5/TACR3/SPX/TAC3/AVPR1A/HSD11B2/CYBA/AVP/ADRA1D	12
BP	GO:0017157	regulation of exocytosis	52/3484	222/18866	0.036658	0.195627	0.163214	NPPA/CHRNB2/RAPGEF4/CDK5R2/WNT7A/CSPG5/FGA/FGG/IL13/IL4/CPLX2/MICAL1/ADCY1/STX1A/ZP3/PCLO/CHRM2/DGKI/BLK/RIMS2/UNC13B/STXBP1/ADRA2A/SYT8/SYT9/SYT12/EXPH5/DRD2/VAMP1/LRRK2/IFNG/SYT1/HTR2A/APBA2/RAB26/PRRT2/SEPTIN1/P2RX1/CACNA1G/UNC13D/ADGRE2/CEACAM1/CD177/SYT3/PRKCG/SYT5/PLA2G3/RAC2/PLA2G6/CACNA1I/CLTRN/SYN1	52
BP	GO:0001706	endoderm formation	16/3484	55/18866	0.0367117	0.195627	0.163214	COL11A1/LAMB3/MIXL1/FN1/COL7A1/SOX2/TBX20/COL5A1/NANOG/HMGA2/MMP2/LHX1/GATA6/LAMA3/MMP9/COL6A1	16
BP	GO:0032655	regulation of interleukin-12 production	16/3484	55/18866	0.0367117	0.195627	0.163214	IL23R/SLAMF1/TLR9/TIGIT/TLR3/ISL1/LTB/AGER/CD36/CCL19/MDK/IL23A/IFNG/MEFV/CCR7/JAK3	16
BP	GO:1902105	regulation of leukocyte differentiation	66/3484	290/18866	0.036748	0.195627	0.163214	TNFRSF18/ZNF683/IL23R/BGLAP/SLAMF8/TMEM178A/LOXL3/ZAP70/IL36B/CTLA4/INHA/TGFBR2/TLR9/NFKBIZ/PF4/LEF1/IL2/TLR3/IL4/TCF7/IRF4/AGER/MYB/CARD11/SHH/CA2/KLF10/DCSTAMP/CCL19/ROR2/IL2RA/GATA3/ADAM8/IRF7/RAG1/MDK/ZBTB16/CD27/LAG3/IL23A/IFNG/KITLG/TNFSF11/GPR68/SOCS1/IL27/ZFPM1/FANCA/PIK3R6/FOXN1/IKZF3/KAT2A/NME1/PGLYRP2/JAK3/IFNL1/CEACAM1/FLT3LG/LILRB3/ADA/OCSTAMP/CEBPB/PCK1/RUNX1/LIF/FOXP3	66
BP	GO:0061326	renal tubule development	25/3484	95/18866	0.0367557	0.195627	0.163214	WNT4/PBX1/OSR1/SIX2/HOXD11/NPNT/FAT4/ADAMTS16/TFAP2B/HOXA11/SHH/EYA1/MTSS1/GATA3/FGF8/LGR4/ACAT1/WNT1/PGF/GREM1/SALL1/LHX1/BCL2/LIF/WNT7B	25
BP	GO:0061333	renal tubule morphogenesis	21/3484	77/18866	0.0368334	0.195627	0.163214	WNT4/PBX1/OSR1/SIX2/HOXD11/NPNT/FAT4/ADAMTS16/HOXA11/SHH/EYA1/MTSS1/GATA3/FGF8/LGR4/WNT1/PGF/GREM1/SALL1/LHX1/BCL2	21
BP	GO:0072028	nephron morphogenesis	21/3484	77/18866	0.0368334	0.195627	0.163214	WNT4/PBX1/OSR1/SIX2/HOXD11/NPNT/FAT4/ADAMTS16/HOXA11/SHH/EYA1/GATA3/FGF8/LGR4/WNT1/PGF/GREM1/SALL1/LHX1/BCL2/LIF	21
BP	GO:0001776	leukocyte homeostasis	23/3484	86/18866	0.0369778	0.195843	0.163394	SLC40A1/CXCL6/IL2/IL6/IL2RA/LMO1/RAG1/TCIRG1/KITLG/HCAR2/TNFSF13B/CCNB2/TNFRSF17/LAT/TNFRSF13B/FOXN1/BCL2/TNFSF14/JAK3/ADA/TNFRSF13C/CACNA1F/FOXP3	23
BP	GO:0007178	transmembrane receptor protein serine/threonine kinase signaling pathway	80/3484	359/18866	0.037166	0.196353	0.16382	NBL1/ZFYVE9/TGFBR3/CGN/FMOD/LEFTY1/LEFTY2/GREM2/EMILIN1/LTBP1/SPTBN1/ATOH8/LRP2/COL3A1/INHA/CAV3/TGFBR2/WNT5A/IL17RD/TF/VEPH1/CHRD/HTRA3/RASL11B/AFP/NPNT/LEF1/SFRP2/HPGD/FST/LOX/FBN2/MSX2/RUNX2/TFAP2B/BMP5/TTK/DACT2/SOSTDC1/BMPER/TBX20/SFRP4/ELAPOR2/COL1A2/DLX5/HIPK2/SHH/GATA4/ZNF703/HTRA4/GDF6/SCX/FOXH1/ROR2/GDF10/PBLD/SFRP5/GOT1/SORL1/WNT1/AMHR2/INHBE/BTBD11/PPM1A/GREM1/ONECUT1/CILP/WFIKKN1/MIR…	80
BP	GO:0006658	phosphatidylserine metabolic process	11/3484	34/18866	0.0372646	0.196353	0.16382	PLA2G2A/PLA2G2D/PLA2G2F/SERINC2/SERINC1/OSBPL8/PLA2G1B/PLA2G4B/PLA2G4E/PLA2G4D/PLA2G3	11
BP	GO:0007202	activation of phospholipase C activity	11/3484	34/18866	0.0372646	0.196353	0.16382	AVPR1B/NTRK2/PTH/BDNF/P2RY6/AVPR1A/HTR2A/PLCB2/GNA15/LPAR2/NTF4	11
BP	GO:0007616	long-term memory	11/3484	34/18866	0.0372646	0.196353	0.16382	GRIA1/ADCY1/ARC/GRIN1/NPAS4/DRD2/KAT2A/NTF4/SLC17A7/LRRN4/PTCHD1	11
BP	GO:0042908	xenobiotic transport	11/3484	34/18866	0.0372646	0.196353	0.16382	PDZK1/NR1I2/ABCG2/SLC22A4/SLC17A3/SLC22A2/ABCB1/SLC6A13/ABCC4/SLC7A5/SLC47A1	11
BP	GO:0090504	epiboly	11/3484	34/18866	0.0372646	0.196353	0.16382	PDPN/TMEFF2/WNT7A/ARHGAP24/MSX2/COL5A1/CD44/MMP12/CARMIL2/CEACAM1/MIR221	11
BP	GO:0052548	regulation of endopeptidase activity	95/3484	434/18866	0.0382884	0.198868	0.165918	SFN/F3/EFNA3/AIM2/PTGS2/WNT9A/WNT3A/FABP1/VIL1/EPHA4/COL6A3/TIMP4/COL7A1/ITIH4/FOXL2/RARRES1/SERPINI2/SOX2/SPINK2/LEF1/SFRP2/SPOCK1/SPINK6/SPINK13/CYFIP2/PTTG1/PRR7/AGER/TFAP2B/MICAL1/SLC22A2/LPA/GPER1/COL28A1/AQP1/TFPI2/SERPINE1/ACER2/AMBP/LCN1/CARD9/GRIN1/ANXA8L1/ANXA8/PIDD1/CD44/RAG1/CST6/SERPINH1/CARD17/SORL1/CD27/A2ML1/GRIN2B/SERPINA6/SERPINA9/SERPINA12/SERPINA3/WFIKKN1/MEFV/PYCARD/MT3/DPEP1…	95
BP	GO:0032835	glomerulus development	18/3484	64/18866	0.0383253	0.198893	0.165939	VANGL2/OSR1/COL4A4/KLF15/PDGFRA/ENPEP/BASP1/PODXL/ANGPT1/MTSS1/TEK/RET/LGR4/PDGFD/KIRREL3/LHX1/BCL2/SULF2	18
BP	GO:0048146	positive regulation of fibroblast proliferation	15/3484	51/18866	0.0385786	0.20004	0.166895	S100A6/FN1/WNT5A/PDGFRA/EREG/CCNA2/CCNB1/IL13/MYB/AQP1/WNT2/PDGFD/WNT1/PLA2G1B/SPHK1	15
BP	GO:0050848	regulation of calcium-mediated signaling	26/3484	100/18866	0.0386773	0.200383	0.167182	CASQ2/ZAP70/FHL2/MYOZ2/RCAN2/NRG1/ACTN3/TBC1D10C/P2RY6/CD3E/LRRK2/P2RX2/AKAP6/HOMER2/CHP2/JPH3/P2RX5/NEUROD2/MAPT/PDK2/JSRP1/SLC8A2/SLA2/JPH2/ADA/RCAN1	26
BP	GO:0072078	nephron tubule morphogenesis	20/3484	73/18866	0.0391382	0.202466	0.16892	WNT4/PBX1/OSR1/SIX2/HOXD11/NPNT/FAT4/ADAMTS16/HOXA11/SHH/EYA1/GATA3/FGF8/LGR4/WNT1/PGF/GREM1/SALL1/LHX1/BCL2	20
BP	GO:0001656	metanephros development	24/3484	91/18866	0.0391776	0.202466	0.16892	WNT4/OSR1/SIX2/PDGFRA/FRAS1/FAT4/BASP1/TFAP2B/HOXA11/SHH/EYA1/OSR2/GATA3/RET/FGF8/LGR4/ACAT1/HOXC11/GREM1/SALL1/LHX1/BCL2/LIF/WNT7B	24
BP	GO:0046849	bone remodeling	24/3484	91/18866	0.0391776	0.202466	0.16892	S1PR1/BGLAP/TF/IL6/PDK4/WNT16/LEP/CA2/CTHRC1/DCSTAMP/ADAM8/PTH/TPH1/LGR4/MDK/TCIRG1/LRP6/TMEM119/TNFSF11/GREM1/MC4R/EFNA2/GDF5/RAC2	24
BP	GO:0021954	central nervous system neuron development	22/3484	82/18866	0.0393696	0.203289	0.169607	EPHB2/LHX8/CHRNB2/CNTN2/EPHA4/GBX2/WNT5A/FEZF2/RAPGEF2/SEMA3A/LEP/PLXNA4/NTRK2/FGF8/TSKU/DRD2/SOX1/FOXG1/MAPT/B4GALT6/SALL3/ATF5	22
BP	GO:0007162	negative regulation of cell adhesion	68/3484	301/18866	0.0396859	0.204474	0.170595	AJAP1/PLA2G2D/PLA2G2F/DAB1/MUC1/XCL1/LOXL3/IL1RN/EPB41L5/CTLA4/TIGIT/IL20RB/MELTF/AP1AR/IL2/FGG/SEMA5A/EFNA5/IL4/TGFBI/SPOCK1/ADTRP/CDSN/TNFRSF21/PLG/DACT2/SEMA3E/SERPINE1/PODXL/PLXNA4/SHH/ADAMDEC1/GNRH1/ZNF703/ANGPT1/ACER2/CDKN2A/CCL21/TNC/IL2RA/MDK/SCGB1A1/FZD4/MMP12/RDX/LAG3/WNT1/TRPV4/POSTN/CORO2B/ABAT/SOCS1/COL1A1/C1QTNF1/MBP/CLEC4G/CCL25/JAK3/FXYD5/IFNL1/CEACAM1/CEBPB/RUNX1/LGALS1/FBLN1/MIR…	68
BP	GO:0030879	mammary gland development	35/3484	142/18866	0.0396983	0.204474	0.170595	WNT4/IQGAP3/IRF6/WNT3A/CAV3/OXTR/TGFBR2/WNT5A/CSN3/LEF1/EGF/PRLR/MSX2/SOSTDC1/WNT2/NRG1/ZNF703/GATA3/TPH1/CCND1/PGR/LRP6/TNFSF11/ATP7B/IRS2/ARHGAP5/CYP19A1/FOXB1/CCL11/WNT3/HOXB9/NME1/CEBPB/WNT7B/AR	35
BP	GO:0072073	kidney epithelium development	35/3484	142/18866	0.0396983	0.204474	0.170595	WNT4/PBX1/OSR1/SIX2/HOXD11/EPHA4/RARB/KLF15/NPNT/FAT4/ADAMTS16/BASP1/TFAP2B/SIM1/HOXA11/BMPER/PODXL/SHH/EYA1/MTSS1/GATA3/RET/FGF8/LGR4/BDNF/CAT/ACAT1/WNT1/PGF/GREM1/SALL1/LHX1/BCL2/LIF/WNT7B	35
BP	GO:0006066	alcohol metabolic process	85/3484	385/18866	0.0398629	0.205151	0.17116	WNT4/PCSK9/PLPP3/PRKAA2/ANGPTL3/GFI1/HMGCS2/FMO5/AVPR1B/SULT1C4/CYP27C1/ACADL/ADH5/ADH6/ADH7/PLPP1/IL4/SLC34A1/CYP39A1/BMP5/MOXD1/GPER1/NPC1L1/CYP51A1/CYP3A7/CYP3A4/LEP/AKR1B10/AKR1B15/ASAH1/EPHX2/STAR/SDR16C5/CYP7B1/TTC39B/ACER2/DBH/IDI1/AKR1C1/AKR1C4/CUBN/CH25H/RBP4/GOT1/PTH/CAT/ALDH3B2/P2RY6/APOA4/SC5D/GNB3/SOAT2/CYP27B1/IFNG/RDH12/SERPINA12/PLCB2/ITPKA/SORD/LIPC/IDH3A/SULT1A2/SULT1A3/MT3/LCAT…	85
BP	GO:0014075	response to amine	14/3484	47/18866	0.0404455	0.207671	0.173262	CNR2/RGS4/RGS2/HNMT/OXTR/RGS17/DBH/GRIN1/CDK1/SLC18A2/TH/DRD2/ASIC1/NME1	14
BP	GO:0046638	positive regulation of alpha-beta T cell differentiation	14/3484	47/18866	0.0404455	0.207671	0.173262	IL23R/ZAP70/TGFBR2/NFKBIZ/MYB/SHH/CCL19/ZBTB16/IL23A/IFNG/SOCS1/ADA/RUNX1/FOXP3	14
BP	GO:0021549	cerebellum development	27/3484	105/18866	0.0405009	0.207671	0.173262	TRNP1/DAB1/KIF14/EN1/NEUROD1/CDK5R2/GBX2/WNT7A/SCN5A/PPARGC1A/ZNF365/KNDC1/MDK/FZD4/CD3E/LRP6/WNT1/FAIM2/GLI1/LHX5/SSTR1/ABAT/CBLN1/SEZ6/LHX1/NEUROD2/SSTR3	27
BP	GO:0045621	positive regulation of lymphocyte differentiation	27/3484	105/18866	0.0405009	0.207671	0.173262	IL23R/ZAP70/IL36B/TGFBR2/NFKBIZ/LEF1/IL2/IL4/MYB/SHH/CCL19/IL2RA/GATA3/ADAM8/RAG1/MDK/ZBTB16/CD27/IL23A/IFNG/SOCS1/PIK3R6/FLT3LG/ADA/PCK1/RUNX1/FOXP3	27
BP	GO:1901214	regulation of neuron death	72/3484	321/18866	0.0405203	0.207671	0.173262	MIR200A/PINK1/PCSK9/NTRK1/KIF14/ADORA1/RAB29/SLC30A10/WNT3A/UCN/EN1/WNT5A/PPARGC1A/TRIM2/TERT/RETREG1/ISL1/IL13/CPEB4/TFAP2A/GRM4/TFAP2D/TFAP2B/GRIK2/NCOA7/MYB/EPO/PTPRZ1/HIPK2/XRCC2/EN2/STAR/ANGPT1/NRBP2/NTRK2/STXBP1/GRIN1/GATA3/SNCG/FGF8/PITX3/ADAM8/BDNF/MDK/RAPSN/SORL1/GRIN2B/LRRK2/WNT1/FAIM2/MAP3K12/IFNG/CHGA/GABRB3/FOXB1/NUPR1/SULT1A3/TOX3/MT3/SERPINF1/CCL5/CSF3/MAPT/BCL2/FGF21/NTF4/PRKCG/GD…	72
BP	GO:0061098	positive regulation of protein tyrosine kinase activity	17/3484	60/18866	0.040555	0.207676	0.173267	LRP8/FCGR1A/ADORA1/WNT3A/EPHA4/GHRL/EPGN/EREG/EGF/NRG1/ALKAL1/NTRK2/ADRA2A/BDNF/GREM1/CCL5/SRCIN1	17
BP	GO:0072009	nephron epithelium development	28/3484	110/18866	0.0422299	0.216075	0.180274	WNT4/PBX1/OSR1/SIX2/HOXD11/KLF15/NPNT/FAT4/ADAMTS16/BASP1/TFAP2B/HOXA11/PODXL/SHH/EYA1/MTSS1/GATA3/FGF8/LGR4/ACAT1/WNT1/PGF/GREM1/SALL1/LHX1/BCL2/LIF/WNT7B	28
BP	GO:0071559	response to transforming growth factor beta	59/3484	258/18866	0.0424189	0.216683	0.180781	WNT4/ZFYVE9/TGFBR3/CGN/XCL1/FMOD/LEFTY1/LEFTY2/EMILIN1/FNDC4/LTBP1/EPB41L5/COL3A1/WNT10A/CAV3/WNT7A/TGFBR2/WNT5A/IL17RD/VEPH1/HTRA3/PPARGC1A/RASL11B/NPNT/HPGD/LOX/FBN2/COL1A2/WNT2/HIPK2/ZNF703/STAR/HTRA4/SCX/FOXH1/GDF10/PBLD/ANKRD1/GOT1/SOX6/PDE2A/PDGFD/WNT1/AMHR2/POSTN/PPM1A/ONECUT1/CILP/WFIKKN1/ITGA3/COL1A1/CIDEA/ONECUT2/LRG1/DAND5/SPRED3/OVOL2/GDF5/MXRA5	59
BP	GO:1901617	organic hydroxy compound biosynthetic process	59/3484	258/18866	0.0424189	0.216683	0.180781	WNT4/PRKAA2/GFI1/HMGCS2/AVPR1B/WNT5A/RAPGEF2/SLC45A2/FAXDC2/CYP39A1/BMP5/MOXD1/GPER1/NPC1L1/DDC/CYP51A1/CYP3A4/LEP/ASAH1/STAR/CYP7B1/ACER2/PSAT1/HSD17B3/BAAT/DBH/IDI1/AKR1C4/GATA3/CH25H/GOT1/TH/PTH/TPH1/P2RY6/APOA4/SC5D/CYP27B1/IFNG/TPH2/PAH/DAO/ITPKA/SLC27A2/CYP19A1/HSD3B7/CDH3/PLCG2/MC1R/SPHK1/IMPA2/OSBPL1A/ACAA2/ACER1/DKKL1/SPTLC3/ASIP/PLTP/PCK1	59
BP	GO:0051101	regulation of DNA binding	31/3484	124/18866	0.0425348	0.217096	0.181126	ZNF593/NEK2/WNT3A/NEUROD1/HJURP/LEF1/EGF/ISL1/HAND1/MSX2/IRF4/AGER/MDFI/SUMO4/TWIST1/HIPK2/LHX2/GATA3/TAF10/CDCA5/ANKRD33/HMGA2/IFNG/WFIKKN1/CDT1/NME1/ZBTB7C/PLAUR/BCL3/MMP9/LIF	31
BP	GO:0010522	regulation of calcium ion transport into cytosol	26/3484	101/18866	0.0432318	0.217359	0.181345	CASQ2/CASQ1/XCL1/RYR2/PRKCE/IL13/GPER1/EPO/TMEM38B/GRIN1/P2RY6/PLA2G1B/P2RX2/METTL21C/AKAP6/BDKRB1/CAPN3/CEMIP/CD19/JPH3/CYBA/P2RX5/BCL2/JSRP1/TMEM38A/JPH2	26
BP	GO:0060191	regulation of lipase activity	26/3484	101/18866	0.0432318	0.217359	0.181345	ANGPTL3/RGS2/AVPR1B/AGTR1/PDGFRA/KIT/NMUR2/NTRK2/ANXA8L1/ANXA8/PNLIP/PTH/BDNF/P2RY6/APOA4/AVPR1A/PLA2G1B/FLT1/HTR2A/PLCB2/LIPC/CCL5/GNA15/ANGPTL8/LPAR2/NTF4	26
BP	GO:0006023	aminoglycan biosynthetic process	29/3484	115/18866	0.0438677	0.220086	0.18362	HSPG2/BCAN/FMOD/PRELP/B3GNT7/CSPG5/B3GALNT1/EGF/NDST4/NDST3/GPC2/ANGPT1/HAS2/B3GNT6/KERA/LUM/DCN/CEMIP/HS3ST6/CHST6/CHST5/HS3ST3A1/CHST9/B4GALT6/DSEL/NCAN/HAS1/B3GALT5/GPC4	29
BP	GO:0031623	receptor internalization	29/3484	115/18866	0.0438677	0.220086	0.18362	RSPO1/PCSK9/CNTN2/WNT3A/CALCRL/SAG/CAV3/CXCL8/EGF/LRRTM2/GRIA1/EZR/SFRP4/CD36/ACHE/ANGPT1/ARC/CALY/ANKRD13D/DRD2/GREM1/CACNG3/PLCG2/ANKRD13B/CACNG4/CEACAM1/CACNG7/MX2/CACNG2	29
BP	GO:0031341	regulation of cell killing	24/3484	92/18866	0.0440288	0.220715	0.184145	IL23R/CD5L/CD1A/XCL1/SLC22A13/DNASE1L3/CXCL6/IL13/IL4/AGER/AZGP1/LEP/LAG3/CLEC12B/KLRK1/KLRC4-KLRK1/KRT6A/IL23A/IFNG/PIK3R6/NOS2/SERPINB4/FCER2/CEACAM1	24
BP	GO:0017156	calcium-ion regulated exocytosis	18/3484	65/18866	0.0441568	0.221177	0.184531	RAPGEF4/CDK5R2/STX1A/ZP3/RIMS2/UNC13B/STXBP1/ADRA2A/SYT8/SYT9/SYT12/SYT1/CACNA1G/UNC13A/SYT3/SYT5/CACNA1I/CLTRN	18
BP	GO:0018212	peptidyl-tyrosine modification	83/3484	377/18866	0.0443303	0.221867	0.185106	TNFRSF18/EPHA8/EPHB2/EPHA10/LRP8/IL23R/FCGR1A/NTRK1/INSRR/ADORA1/WNT3A/PRKCE/EFEMP1/ZAP70/EPHA4/GHRL/PDGFRA/KIT/KDR/EPGN/EREG/EGF/IL2/SFRP2/PRLR/GHR/ISL1/IL31RA/EFNA5/CSF2/IL13/IL4/TTK/FRK/ROS1/IL22RA2/IL6/CD36/EPO/LEP/HIPK2/BLK/NRG1/ALKAL1/ANGPT1/ENPP2/TEK/MELK/NTRK2/ROR2/MUSK/RET/FGF8/ADRA2A/BDNF/CD44/PDGFD/CD3E/STYK1/GPRC5A/IL23A/IFNG/KITLG/FLT1/HTR2A/GREM1/FGF7/IGF1R/SOCS1/CCL5/SRCIN1/CSF3/GH…	83
BP	GO:0002088	lens development in camera-type eye	22/3484	83/18866	0.0445351	0.222712	0.185811	FOXE3/SIX3/WNT7A/TGFBR2/WNT5A/NECTIN3/BFSP2/CRYGS/WNT2/HIPK2/CRYGN/GATA3/PITX3/WNT5B/MIP/SOX1/LCTL/CRYBA1/SPRED3/CRYBB2/CRYBA4/WNT7B	22
BP	GO:0019233	sensory perception of pain	27/3484	106/18866	0.0450943	0.225326	0.187992	CNR2/OPRD1/CHRNB2/NTRK1/PTGS2/ADORA1/TAFA4/UCHL1/NMU/RETREG1/NMUR2/ASIC3/POMK/TRPA1/FABP5/PRDM12/GRIN1/DLG2/SPX/CACNB3/HTR2A/EDNRB/BDKRB1/MC1R/ALOXE3/GIP/GRIN2D	27
BP	GO:0006022	aminoglycan metabolic process	41/3484	172/18866	0.045523	0.226946	0.189344	HSPG2/CHI3L2/PGLYRP4/BCAN/CHI3L1/FMOD/PRELP/LYG2/B3GNT7/CSPG5/ITIH4/B3GALNT1/IDUA/EGF/NDST4/NDST3/HMMR/GPC2/ANGPT1/HAS2/CD44/B3GNT6/B3GAT1/KERA/LUM/DCN/STAB2/CEMIP/HS3ST6/CHST6/CHST5/HS3ST3A1/CHST9/B4GALT6/DSEL/PGLYRP2/NCAN/HAS1/B3GALT5/ITIH6/GPC4	41
BP	GO:0070304	positive regulation of stress-activated protein kinase signaling cascade	41/3484	172/18866	0.045523	0.226946	0.189344	VANGL2/SLAMF1/EDAR/FZD5/EPHA4/WNT7A/TLR9/WNT5A/TF/RNF13/TLR3/AGER/SEMA3A/WNT16/LEP/HIPK2/GDF6/CCL19/CCL21/ROR2/CARD9/MAPK8IP1/FZD4/CD27/MAP3K12/IL26/TRPV4/FZD10/TNFRSF19/TNFSF11/HACD3/MAPK8IP3/ERN2/PYCARD/NOD2/CCR7/SPAG9/SPHK1/MAP4K1/WNT7B/MAPK8IP2	41
BP	GO:0014904	myotube cell development	11/3484	35/18866	0.0455653	0.226946	0.189344	MYOG/ACTA1/DNER/SHOX2/KEL/MYORG/MYOD1/WNT10B/STAC3/P2RX2/BCL2	11
BP	GO:0032633	interleukin-4 production	11/3484	35/18866	0.0455653	0.226946	0.189344	IL20RB/LEF1/IRF4/ZP3/GATA3/SCGB1A1/CD3E/SLC7A5/ZFPM1/CEBPB/FOXP3	11
BP	GO:0098659	inorganic cation import across plasma membrane	25/3484	97/18866	0.0461611	0.229108	0.191148	SLC9C2/CNGA3/KCNJ3/SLC12A8/SLC39A8/SLC9A3/SLC12A2/SLC34A1/KCNH2/WNK2/SLC39A12/IFNG/TRPV4/SLC12A6/HCN4/SLC9A5/TRPV3/ATP4A/SLC8A2/KCNJ14/SLC12A5/KCNJ6/KCNJ15/TRPM2/SLC5A1	25
BP	GO:0099587	inorganic ion import across plasma membrane	25/3484	97/18866	0.0461611	0.229108	0.191148	SLC9C2/CNGA3/KCNJ3/SLC12A8/SLC39A8/SLC9A3/SLC12A2/SLC34A1/KCNH2/WNK2/SLC39A12/IFNG/TRPV4/SLC12A6/HCN4/SLC9A5/TRPV3/ATP4A/SLC8A2/KCNJ14/SLC12A5/KCNJ6/KCNJ15/TRPM2/SLC5A1	25
BP	GO:0034440	lipid oxidation	28/3484	111/18866	0.0468531	0.230691	0.192469	MFSD2A/CPT2/ACADM/ABCD3/HAO2/HADHB/FABP1/ACOXL/ACADL/ACAD11/EHHADH/PPARGC1A/ADH5/ADH7/ETFDH/CYP4V2/TWIST1/PDK4/LEP/AUH/PHYH/CPT1A/ACAT1/IRS2/SLC27A2/ALDH3A2/ACAA2/CYP24A1	28
BP	GO:0061387	regulation of extent of cell growth	28/3484	111/18866	0.0468531	0.230691	0.192469	LPAR3/TRIM46/CRABP2/WNT3A/FN1/SEMA3B/SEMA3G/WNT5A/NKX6-1/SEMA5A/EFNA5/FSTL4/LIMK1/SEMA3E/SEMA3A/SEMA3D/PLXNA4/BDNF/ISLR2/SEMA7A/SEMA4B/MT3/MAPT/WNT3/CDH4/RTN4R/L1CAM/ARHGAP4	28
BP	GO:0016266	O-glycan processing	17/3484	61/18866	0.0468767	0.230691	0.192469	MUC1/GALNT2/B3GNT7/GALNT15/GXYLT2/MUC13/GCNT4/MUC3A/MUC12/MUC17/GALNT11/MUC5B/MUC15/B3GNT6/GALNT4/CHST4/MUC16	17
BP	GO:0070302	regulation of stress-activated protein kinase signaling cascade	55/3484	240/18866	0.0469348	0.230724	0.192495	NPPA/PINK1/MAGI3/VANGL2/SLAMF1/EDAR/FZD5/EPHA4/CAV3/WNT7A/TLR9/WNT5A/TF/RNF13/PPEF2/SFRP2/TLR3/AGER/GRIK2/EZR/SEMA3A/WNT16/LEP/HIPK2/PBK/GDF6/CCL19/CCL21/ROR2/AMBP/CARD9/MAPK8IP1/FZD4/FOXM1/CD27/MAP3K12/IL26/TRPV4/FZD10/TNFRSF19/TNFSF11/HACD3/IGF1R/MAPK8IP3/ERN2/PYCARD/NOD2/GPS2/CCR7/SPAG9/SPHK1/SERPINB3/MAP4K1/WNT7B/MAPK8IP2	55
BP	GO:0046470	phosphatidylcholine metabolic process	23/3484	88/18866	0.0469951	0.230724	0.192495	PLA2G2A/PLA2G2D/PLA2G2F/MFSD2A/SLC44A3/PLAAT1/CDS1/ACHE/FABP5/ENPP2/CHAT/PNLIPRP2/APOA4/PLA2G1B/PLA2G4B/PLA2G4E/PLA2G4D/LIPC/LCAT/TMEM86B/PLA2G3/PLA2G6/CHKB	23
BP	GO:0050818	regulation of coagulation	23/3484	88/18866	0.0469951	0.230724	0.192495	PDPN/CELA2A/EPHB2/F3/PROC/FAP/PDGFRA/FGA/FGG/F11/ADTRP/ENPP4/PLG/CD36/SERPINE1/BLK/PLAU/ABAT/C1QTNF1/SERPINB2/CEACAM1/PLAUR/FOXA2	23
BP	GO:0050679	positive regulation of epithelial cell proliferation	49/3484	211/18866	0.0473926	0.230813	0.19257	FOXE3/F3/ECM1/IQGAP3/WNT3A/OSR1/PTPRN/SCG2/GHRL/WNT7A/SCN5A/WNT5A/AGTR1/FGFBP1/KDR/EPGN/SEMA5A/BMP5/TWIST1/CCL26/DLX5/WNT2/SHH/ZNF703/CYP7B1/EYA1/OSR2/HAS2/TEK/MDK/CCND1/MMP12/NR4A1/TGM1/PRKD1/PGF/FGF7/NOD2/CDH3/CYBA/CCL11/CCL5/NME1/LRG1/MIR499A/TBX1/VEGFD/AR/PLXNB3	49
BP	GO:0070373	negative regulation of ERK1 and ERK2 cascade	21/3484	79/18866	0.0474959	0.230813	0.19257	EPHB2/EMILIN1/CHRNA9/EZR/GPER1/WNK2/NLRP6/CHRNA10/TBC1D10C/C1QL4/PTPRR/NDRG2/SYNJ2BP/CRYBA1/SPRED3/LIF/TIMP3/FBLN1/MIR221/RPS6KA6/DUSP9	21
BP	GO:0001756	somitogenesis	19/3484	70/18866	0.0475229	0.230813	0.19257	WNT3A/EPB41L5/WNT5A/LEF1/SFRP2/CDX1/TBX18/COBL/XRCC2/ROR2/LRP6/CDX2/FOXB1/MESP2/HES7/LHX1/KAT2A/DLL3/PAX1	19
BP	GO:0050771	negative regulation of axonogenesis	19/3484	70/18866	0.0475229	0.230813	0.19257	EPHB2/DAB1/TRIM46/WNT3A/SEMA3B/SEMA3G/WNT5A/SEMA5A/FSTL4/SEMA3E/SEMA3A/SEMA3D/SEMA7A/SEMA4B/MT3/WNT3/RTN4R/MCF2/ARHGAP4	19
BP	GO:1900274	regulation of phospholipase C activity	14/3484	48/18866	0.0477217	0.231172	0.192869	AVPR1B/PDGFRA/KIT/NTRK2/PTH/BDNF/P2RY6/AVPR1A/FLT1/HTR2A/PLCB2/GNA15/LPAR2/NTF4	14
BP	GO:0048015	phosphatidylinositol-mediated signaling	45/3484	192/18866	0.048519	0.23485	0.195938	CRNN/NTRK1/KCNH1/PLCL1/NYAP2/PLCL2/PDGFRA/KIT/KDR/NPR3/EZR/GPER1/TWIST1/ZP3/NYAP1/EPO/WNT16/LEP/ANGPT1/TEK/PIP5K1B/NTRK2/ROR2/GATA3/CEP55/PIK3C2A/CAT/PDGFD/DCN/TPTE2/FLT1/HTR2A/IRS2/ENTPD5/SERPINA12/PLCB2/IGF1R/CRYBA1/CCL5/CSF3/GH1/PIK3R2/HCST/CEACAM1/OSM	45
BP	GO:0048839	inner ear development	46/3484	197/18866	0.0491734	0.237831	0.198426	EPHB2/GRHL3/PLPPR4/COL11A1/VANGL2/PRRX1/WNT3A/OTX1/MYO3B/NEUROD1/EPHA4/GBX2/WNT5A/ZIC1/SOX2/CHRNA9/CCNA2/FAT4/ADGRV1/TFAP2A/LHFPL5/MYO6/BMPER/DLX5/SHH/EYA1/CTHRC1/ROR2/LHX3/GATA3/PCDH15/FGF8/HMX2/CHRNA10/BDNF/COL2A1/WNT1/LIN7A/GJB6/FREM2/FOXG1/GABRB3/STRC/MYO15A/FZD2/TBX1	46
BP	GO:1903035	negative regulation of response to wounding	24/3484	93/18866	0.049305	0.238232	0.19876	AJAP1/WNT4/PROC/FAP/EPHA4/PDGFRA/FGA/FGG/F11/SLC12A2/ADTRP/AGER/PLG/SERPINE1/PLAU/MDK/ABAT/RTN4RL1/C1QTNF1/SERPINB2/CEACAM1/PLAUR/KLK8/RTN4R	24
BP	GO:0018108	peptidyl-tyrosine phosphorylation	82/3484	374/18866	0.0493333	0.238232	0.19876	TNFRSF18/EPHA8/EPHB2/EPHA10/LRP8/IL23R/FCGR1A/NTRK1/INSRR/ADORA1/WNT3A/PRKCE/EFEMP1/ZAP70/EPHA4/GHRL/PDGFRA/KIT/KDR/EPGN/EREG/EGF/IL2/SFRP2/PRLR/GHR/ISL1/IL31RA/EFNA5/CSF2/IL13/IL4/TTK/FRK/ROS1/IL22RA2/IL6/CD36/EPO/LEP/HIPK2/BLK/NRG1/ALKAL1/ANGPT1/ENPP2/TEK/MELK/NTRK2/ROR2/MUSK/RET/FGF8/ADRA2A/BDNF/CD44/PDGFD/CD3E/STYK1/GPRC5A/IL23A/IFNG/KITLG/FLT1/HTR2A/GREM1/FGF7/IGF1R/SOCS1/CCL5/SRCIN1/CSF3/GH…	82
BP	GO:0001541	ovarian follicle development	16/3484	57/18866	0.0497375	0.23981	0.200076	MSH4/INHA/FOXL2/PTX3/KIT/EREG/ZP3/VGF/GNRH1/DMRTA1/GAS2/MMP19/KITLG/BCL2/AMH/CEBPB	16
BP	GO:0061005	cell differentiation involved in kidney development	16/3484	57/18866	0.0497375	0.23981	0.200076	WNT4/OSR1/SIX2/KLF15/FAT4/BASP1/PODXL/SHH/MTSS1/GATA3/LGR4/GREM1/SALL1/LHX1/MMP9/LIF	16

## Sheet: Table S4 GO and KEGG enrichment
ONTOLOGY	ID	Description	GeneRatio	BgRatio	pvalue	p.adjust	qvalue	geneID	Count
MF	GO:0008509	anion transmembrane transporter activity	61/1134	357/18352	3.45206e-13	3.20351e-10	2.75075e-10	SLC16A9/SLC5A8/SLC1A1/SLC22A2/SLC25A4/FXYD3/CFTR/SLC6A3/LRRC8E/AQP9/SLC25A44/SLC4A4/GABRB3/SLC26A9/SLC46A1/ANO9/SLC6A13/SLC12A7/SLC7A1/SLC17A1/SLC6A18/SLC22A4/SLC10A2/MFSD2A/SLC6A19/CLCNKB/SLC47A1/BSND/SLC3A1/SLC2A10/CLCN5/SLC17A3/SLC22A11/SLC51A/SLC4A3/SLC37A4/SLC5A12/SLC38A5/SLC52A1/LRRC8A/SLC39A14/BEST4/SLC7A2/SLC2A1/SLCO4C1/SLC13A3/SLC2A14/SLC7A4/SLCO2A1/CLCNKA/SLC7A5/SLC27A2/SLC2A2/SLC13A1/S…	61
MF	GO:0008514	organic anion transmembrane transporter activity	45/1134	233/18352	6.38413e-12	2.96224e-09	2.54357e-09	SLC16A9/SLC5A8/SLC1A1/SLC22A2/SLC25A4/CFTR/AQP9/SLC25A44/SLC4A4/SLC26A9/SLC46A1/SLC6A13/SLC7A1/SLC17A1/SLC6A18/SLC22A4/SLC10A2/MFSD2A/SLC6A19/SLC47A1/SLC3A1/SLC2A10/SLC17A3/SLC22A11/SLC51A/SLC4A3/SLC37A4/SLC5A12/SLC38A5/SLC52A1/SLC7A2/SLC2A1/SLCO4C1/SLC13A3/SLC2A14/SLC7A4/SLCO2A1/SLC7A5/SLC27A2/SLC2A2/SLC22A13/SLC6A12/SLC22A12/SLC22A6/SLC7A9	45
MF	GO:0005201	extracellular matrix structural constituent	37/1134	169/18352	1.04683e-11	3.23819e-09	2.78053e-09	COL4A5/COL5A2/THBS2/TGFBI/EFEMP1/SPON1/CTHRC1/FRAS1/UMOD/DCN/COL22A1/COL5A1/SBSPON/LAMC2/FGA/COL6A3/PXDN/OGN/FMOD/NPNT/ECM1/FGG/LAMB3/MXRA5/COL6A1/TFPI2/AEBP1/MFAP4/COL1A1/CHI3L1/TNC/LAMA4/SRPX2/COL7A1/FGB/FN1/MFAP2	37
MF	GO:0045236	CXCR chemokine receptor binding	11/1134	18/18352	1.01801e-09	2.36178e-07	2.02798e-07	PPBP/CXCL12/CXCL13/CXCL8/CX3CL1/CXCL6/PF4/CXCL10/CXCL5/TFF2/CXCL2	11
MF	GO:0046943	carboxylic acid transmembrane transporter activity	31/1134	162/18352	1.5225e-08	2.73882e-06	2.35173e-06	SLC16A9/SLC5A8/SLC1A1/SLC22A2/AQP9/SLC25A44/SLC26A9/SLC46A1/SLC6A13/SLC7A1/SLC17A1/SLC6A18/SLC22A4/SLC10A2/MFSD2A/SLC6A19/SLC47A1/SLC3A1/SLC17A3/SLC51A/SLC5A12/SLC38A5/SLC7A2/SLC13A3/SLC7A4/SLCO2A1/SLC7A5/SLC27A2/SLC22A13/SLC6A12/SLC7A9	31
MF	GO:0005342	organic acid transmembrane transporter activity	31/1134	163/18352	1.77079e-08	2.73882e-06	2.35173e-06	SLC16A9/SLC5A8/SLC1A1/SLC22A2/AQP9/SLC25A44/SLC26A9/SLC46A1/SLC6A13/SLC7A1/SLC17A1/SLC6A18/SLC22A4/SLC10A2/MFSD2A/SLC6A19/SLC47A1/SLC3A1/SLC17A3/SLC51A/SLC5A12/SLC38A5/SLC7A2/SLC13A3/SLC7A4/SLCO2A1/SLC7A5/SLC27A2/SLC22A13/SLC6A12/SLC7A9	31
MF	GO:0004867	serine-type endopeptidase inhibitor activity	21/1134	98/18352	4.4513e-07	5.29242e-05	4.54442e-05	SERPINE1/SERPINF1/SERPINA3/SPOCK1/SLPI/COL6A3/SERPINA4/ITIH4/SERPINH1/SPINK1/SPINK13/WFDC3/TFPI2/SERPINA5/ITIH3/WFDC2/PI3/COL7A1/HRG/WFDC5/SERPINA6	21
MF	GO:0015291	secondary active transmembrane transporter activity	36/1134	236/18352	4.56243e-07	5.29242e-05	4.54442e-05	SLC16A9/SLC5A1/SLC5A8/SLC1A1/SLC6A3/SLC4A4/SLC26A9/SLC5A10/SLC5A3/SLC6A13/SLC12A7/SLC17A1/SLC6A18/SLC22A4/SLC10A2/MFSD2A/SLC6A19/SLC47A1/SLC2A10/CLCN5/SLC17A3/SLC22A11/SLC4A3/SLC37A4/SLC5A12/SLC39A14/SLC8A1/SLCO4C1/SLC13A3/SLC28A1/SLCO2A1/SLC22A5/SLC7A5/SLC13A1/SLC6A12/SLC22A6	36
MF	GO:0030414	peptidase inhibitor activity	31/1134	189/18352	5.73231e-07	5.91065e-05	5.07528e-05	SERPINE1/TIMP3/BIRC5/SERPINF1/SERPINA3/LEF1/SPOCK1/SLPI/COL6A3/SERPINA4/ITIH4/SERPINH1/SPINK1/SPINK13/KNG1/WFDC3/TFPI2/SERPINA5/ITIH3/PTTG1/WFDC2/PI3/RARRES1/COL7A1/TIMP1/HRG/WFDC5/TNFSF14/VIL1/PI15/SERPINA6	31
MF	GO:0015103	inorganic anion transmembrane transporter activity	26/1134	145/18352	8.12082e-07	6.26893e-05	5.38292e-05	SLC1A1/FXYD3/CFTR/SLC6A3/LRRC8E/SLC4A4/GABRB3/SLC26A9/ANO9/SLC12A7/SLC17A1/CLCNKB/BSND/CLCN5/SLC17A3/SLC22A11/SLC4A3/SLC37A4/LRRC8A/SLC39A14/BEST4/CLCNKA/SLC13A1/GABRE/SLC22A6/CLIC6	26
MF	GO:0061135	endopeptidase regulator activity	31/1134	192/18352	8.15067e-07	6.26893e-05	5.38292e-05	SERPINE1/TIMP3/BIRC5/SERPINF1/SERPINA3/LEF1/SPOCK1/SLPI/COL6A3/SERPINA4/ITIH4/SERPINH1/SPINK1/SPINK13/KNG1/WFDC3/TFPI2/SFRP2/SERPINA5/ITIH3/PTTG1/WFDC2/PI3/RARRES1/COL7A1/TIMP1/HRG/WFDC5/TNFSF14/VIL1/SERPINA6	31
MF	GO:0042379	chemokine receptor binding	17/1134	70/18352	8.60802e-07	6.26893e-05	5.38292e-05	DEFB103B/PPBP/CXCL12/CXCL13/CCL3L3/CXCL8/CX3CL1/CCL7/CXCL6/PF4/CXCL10/DEFB1/CXCL5/TFF2/CCL13/C10orf99/CXCL2	17
MF	GO:0004866	endopeptidase inhibitor activity	30/1134	183/18352	8.78191e-07	6.26893e-05	5.38292e-05	SERPINE1/TIMP3/BIRC5/SERPINF1/SERPINA3/LEF1/SPOCK1/SLPI/COL6A3/SERPINA4/ITIH4/SERPINH1/SPINK1/SPINK13/KNG1/WFDC3/TFPI2/SERPINA5/ITIH3/PTTG1/WFDC2/PI3/RARRES1/COL7A1/TIMP1/HRG/WFDC5/TNFSF14/VIL1/SERPINA6	30
MF	GO:0008009	chemokine activity	14/1134	49/18352	9.57754e-07	6.34854e-05	5.45127e-05	PPBP/CXCL12/CXCL13/CCL3L3/CXCL8/CX3CL1/CCL7/CXCL6/PF4/CXCL10/CXCL5/CCL13/C10orf99/CXCL2	14
MF	GO:0015370	solute:sodium symporter activity	17/1134	72/18352	1.31751e-06	8.15098e-05	6.99897e-05	SLC5A1/SLC5A8/SLC1A1/SLC6A3/SLC4A4/SLC5A10/SLC5A3/SLC6A13/SLC17A1/SLC10A2/MFSD2A/SLC17A3/SLC5A12/SLC13A3/SLC28A1/SLC13A1/SLC6A12	17
MF	GO:0061134	peptidase regulator activity	34/1134	229/18352	1.77123e-06	9.27812e-05	7.9668e-05	SERPINE1/TIMP3/BIRC5/SERPINF1/SERPINA3/LEF1/SPOCK1/SLPI/COL6A3/SERPINA4/ITIH4/SERPINH1/SPINK1/SPINK13/KNG1/WFDC3/TFPI2/SFRP2/SERPINA5/ITIH3/PTTG1/WFDC2/PI3/RARRES1/COL7A1/TIMP1/HRG/FN1/WFDC5/TNFSF14/VIL1/PI15/SERPINA6/PINK1	34
MF	GO:0015294	solute:cation symporter activity	20/1134	98/18352	1.87667e-06	9.27812e-05	7.9668e-05	SLC5A1/SLC5A8/SLC1A1/SLC6A3/SLC4A4/SLC5A10/SLC5A3/SLC6A13/SLC12A7/SLC17A1/SLC10A2/MFSD2A/SLC2A10/SLC17A3/SLC5A12/SLC39A14/SLC13A3/SLC28A1/SLC13A1/SLC6A12	20
MF	GO:0015293	symporter activity	25/1134	143/18352	2.12825e-06	9.87507e-05	8.47939e-05	SLC16A9/SLC5A1/SLC5A8/SLC1A1/SLC6A3/SLC4A4/SLC5A10/SLC5A3/SLC6A13/SLC12A7/SLC17A1/SLC6A18/SLC22A4/SLC10A2/MFSD2A/SLC6A19/SLC2A10/SLC17A3/SLC5A12/SLC39A14/SLC13A3/SLC28A1/SLC22A5/SLC13A1/SLC6A12	25
MF	GO:0019842	vitamin binding	25/1134	144/18352	2.42675e-06	0.000105382	9.04883e-05	CUBN/FTCD/GAD1/PLOD2/P4HA3/SLC46A1/TCN1/ABAT/STRA6/SDS/PSAT1/DDC/MOCOS/GPT/KL/RBP7/LRAT/AGXT2/PYGB/GOT1/DHTKD1/PCCA/OGDHL/TKTL1/CALB1	25
MF	GO:0005539	glycosaminoglycan binding	33/1134	232/18352	6.42632e-06	0.000248484	0.000213365	NDNF/F2/THBS2/MMP7/APOB/CXCL13/DCN/COL5A1/AOC1/LAMC2/TNFAIP6/CCL7/CXCL6/LIPH/PF4/CLEC3B/CXCL10/ENG/SULF2/KNG1/PTN/SEMA5A/SERPINA5/CFH/REG1B/MDK/SAA1/HRG/APOH/CD44/FN1/CCN5/RSPO4	33
MF	GO:0015144	carbohydrate transmembrane transporter activity	11/1134	37/18352	9.19228e-06	0.0003397	0.000291689	SLC5A1/PPBP/AQP9/SLC5A10/SLC5A3/SLC2A3/AQP1/SLC2A10/SLC2A1/SLC2A14/SLC2A2	11
MF	GO:0019838	growth factor binding	23/1134	136/18352	9.51746e-06	0.0003397	0.000291689	KDR/IL1R2/LRP2/CXCL13/COL5A1/IL2RA/PXDN/GHR/ENG/KL/COL6A1/NGFR/ITGB4/PTN/IL1RN/COL1A1/IGFBP1/ITGB3/TEK/LIFR/KLB/SRPX2/CCN5	23
MF	GO:0001664	G protein-coupled receptor binding	38/1134	293/18352	1.20587e-05	0.000399661	0.000343175	DEFB103B/NMU/PPBP/CXCL12/SLC9A3R2/CTHRC1/CXCL13/REEP2/CCL3L3/EDN2/CXCL8/UCHL1/WNT3/CX3CL1/CCL7/CXCL6/PF4/BDKRB2/CXCL10/GAL/ITGB4/DEFB1/BAMBI/RAPGEF2/CXCL5/UCN2/AGTR1/TFF2/WNT5A/CCL13/C10orf99/ADRA2C/SAA1/TUB/EDNRB/CXCL2/ROR2/CLIC6	38
MF	GO:0022853	active ion transmembrane transporter activity	32/1134	229/18352	1.2786e-05	0.000409151	0.000351324	SLC5A1/SLC5A8/SLC1A1/SLC6A3/SLC4A4/SLC26A9/SLC5A10/SLC5A3/SLC6A13/SLC12A7/SLC17A1/SLC22A4/SLC10A2/MFSD2A/SLC2A10/CLCN5/FXYD2/SLC17A3/SLC22A11/SLC4A3/SLC37A4/SLC5A12/SLC39A14/SLC8A1/SLCO4C1/SLC13A3/SLC28A1/SLCO2A1/SLC13A1/ATP6V0A4/SLC6A12/SLC22A6	32
MF	GO:1901681	sulfur compound binding	35/1134	262/18352	1.38868e-05	0.000429564	0.000368852	NDNF/F2/THBS2/MMP7/APOB/CXCL13/COL5A1/AOC1/LAMC2/CCL7/CXCL6/LIPH/PF4/CLEC3B/CXCL10/KNG1/PANK1/PTN/SEMA5A/SERPINA5/CFH/MDK/SAA1/DHTKD1/HRG/APOH/TPMT/PCCA/OGDHL/FN1/CCN5/TKTL1/RSPO4/ALDH6A1/ACADL	35
MF	GO:0008201	heparin binding	26/1134	169/18352	1.49513e-05	0.000447575	0.000384317	NDNF/F2/THBS2/MMP7/APOB/CXCL13/COL5A1/AOC1/LAMC2/CCL7/CXCL6/LIPH/PF4/CLEC3B/CXCL10/KNG1/PTN/SERPINA5/CFH/MDK/SAA1/HRG/APOH/FN1/CCN5/RSPO4	26
MF	GO:0015081	sodium ion transmembrane transporter activity	24/1134	152/18352	2.02684e-05	0.000587783	0.00050471	SLC5A1/SLC5A8/ASIC1/SLC1A1/SLC6A3/SLC4A4/SLC5A10/ASIC2/SLC5A3/SLC6A13/SLC17A1/SLC10A2/MFSD2A/SCNN1G/FXYD2/SLC17A3/SLC5A12/SLC8A1/SLC13A3/SCN3B/SLC28A1/SLC13A1/SLC6A12/SCNN1B	24
MF	GO:0015171	amino acid transmembrane transporter activity	16/1134	82/18352	3.54007e-05	0.000995511	0.000854811	SLC1A1/SLC22A2/SLC25A44/SLC6A13/SLC7A1/SLC6A18/SLC22A4/SLC6A19/SLC47A1/SLC3A1/SLC38A5/SLC7A2/SLC7A4/SLC7A5/SLC6A12/SLC7A9	16
MF	GO:0022804	active transmembrane transporter activity	41/1134	344/18352	4.18365e-05	0.00110926	0.000952488	SLC16A9/SLC5A1/SLC5A8/ABCB1/SLC1A1/SLC22A2/CFTR/SLC6A3/SLC4A4/SLC26A9/SLC5A10/SLC5A3/SLC6A13/SLC12A7/SLC17A1/SLC6A18/SLC22A4/SLC10A2/MFSD2A/SLC6A19/SLC47A1/SLC2A10/CLCN5/FXYD2/SLC17A3/SLC22A11/SLC4A3/SLC37A4/SLC5A12/SLC39A14/SLC8A1/SLCO4C1/SLC13A3/SLC28A1/SLCO2A1/SLC22A5/SLC7A5/SLC13A1/ATP6V0A4/SLC6A12/SLC22A6	41
MF	GO:0016614	oxidoreductase activity, acting on CH-OH group of donors	21/1134	130/18352	4.63903e-05	0.00116352	0.000999074	AKR7A2/CYP4A22/DHRS2/DHRS4/GRHPR/HSD17B2/AKR7A3/RDH8/ALDH3A2/CHDH/AKR1C1/HSD11B1/PTGR2/EHHADH/HAO2/MIOX/IMPDH1/DHDH/LDHD/CRYL1/RDH11	21
MF	GO:0015077	monovalent inorganic cation transmembrane transporter activity	44/1134	381/18352	4.77436e-05	0.00116595	0.00100116	CYB5A/KCNC1/SLC5A1/SLC5A8/ASIC1/SLC1A1/KCNK17/SLC6A3/KCNJ15/SLC4A4/SLC46A1/SLC5A10/ASIC2/KCNK12/SLC5A3/SLC6A13/KCNG1/SLC12A7/SLC17A1/SLC10A2/MFSD2A/KCNMA1/TMEM38B/KCNK5/KCNS1/SCNN1G/AQP1/SLC2A10/RHD/ATP5F1A/CLCN5/FXYD2/SLC17A3/SLC5A12/SLC8A1/SLC13A3/SCN3B/SLC28A1/SLC13A1/ATP6V0A4/FXYD4/SLC6A12/SCNN1B/SURF1	44
MF	GO:0005126	cytokine receptor binding	34/1134	271/18352	6.7024e-05	0.00159483	0.00136942	DEFB103B/PPBP/CXCL12/IL6/CXCL13/LEFTY1/CCL3L3/CXCL8/CX3CL1/PXDN/CCL7/CXCL6/PF4/CXCL10/ENG/ECM1/OSM/LRG1/ITGA5/DEFB1/BAMBI/IL1RAP/IL1RN/CXCL5/LIF/TFF2/CCL13/EFNA5/C10orf99/ITGB3/LIFR/CXCL2/SMAD6/TNFSF14	34
MF	GO:0048018	receptor ligand activity	52/1134	487/18352	8.3592e-05	0.00193934	0.00166524	DEFB103B/F2/PPBP/EFEMP1/CXCL12/SEMA4B/SEMA3C/IL6/NAMPT/CXCL13/LEFTY1/CCL3L3/EDN2/CXCL8/PDGFD/WNT3/CX3CL1/CCL7/CXCL6/OGN/PF4/CXCL10/KL/OSM/METRNL/FLRT3/ANGPTL8/GAL/INS-IGF2/PTN/SEMA5A/IL1RN/CXCL5/HAMP/SFRP2/LIF/UCN2/INHA/WNT5A/CCL13/EFNA5/SEMA3D/MDK/C10orf99/CXCL2/INHBE/TIMP1/VGF/SEMA3G/PTHLH/SEMA3B/TNFSF14	52
MF	GO:0030546	signaling receptor activator activity	52/1134	492/18352	0.000108495	0.00244844	0.00210239	DEFB103B/F2/PPBP/EFEMP1/CXCL12/SEMA4B/SEMA3C/IL6/NAMPT/CXCL13/LEFTY1/CCL3L3/EDN2/CXCL8/PDGFD/WNT3/CX3CL1/CCL7/CXCL6/OGN/PF4/CXCL10/KL/OSM/METRNL/FLRT3/ANGPTL8/GAL/INS-IGF2/PTN/SEMA5A/IL1RN/CXCL5/HAMP/SFRP2/LIF/UCN2/INHA/WNT5A/CCL13/EFNA5/SEMA3D/MDK/C10orf99/CXCL2/INHBE/TIMP1/VGF/SEMA3G/PTHLH/SEMA3B/TNFSF14	52
MF	GO:0004857	enzyme inhibitor activity	43/1134	383/18352	0.000110813	0.00244844	0.00210239	SERPINE1/TIMP3/PPP1R26/BIRC5/PPP1R1A/SERPINF1/SERPINA3/LEF1/ELFN2/SPOCK1/SOCS3/SLPI/COL6A3/SFN/SERPINA4/ITIH4/SERPINH1/CDKN2A/SPINK1/SPINK13/KNG1/SCG5/PTN/CABP1/WFDC3/TFPI2/SERPINA5/ITIH3/PTTG1/SLN/WFDC2/TRIB3/PRPSAP2/PI3/RARRES1/COL7A1/TIMP1/HRG/WFDC5/TNFSF14/VIL1/PI15/SERPINA6	43
MF	GO:0008028	monocarboxylic acid transmembrane transporter activity	12/1134	59/18352	0.000218628	0.00431674	0.00370664	SLC16A9/SLC5A8/SLC6A13/SLC10A2/MFSD2A/SLC51A/SLC5A12/SLC38A5/SLCO2A1/SLC27A2/SLC22A13/SLC6A12	12
MF	GO:0005253	anion channel activity	15/1134	87/18352	0.000262828	0.00497765	0.00427414	FXYD3/CFTR/LRRC8E/GABRB3/SLC26A9/ANO9/CLCNKB/BSND/CLCN5/SLC17A3/LRRC8A/BEST4/CLCNKA/GABRE/CLIC6	15
MF	GO:0005518	collagen binding	13/1134	70/18352	0.000313663	0.00570743	0.00490078	TGFBI/MMP9/DCN/COCH/LOX/SERPINH1/COL6A1/AEBP1/ITGA3/CD44/C1QTNF1/FN1/MMP12	13
MF	GO:0005506	iron ion binding	21/1134	151/18352	0.000402186	0.00685144	0.0058831	ACO2/CYP27B1/CYP4F2/CYP2J2/ALOX5/PLOD2/XDH/P4HA3/CYP2E1/TF/CYP1B1/CYP4A22/CYP4A11/MELTF/BBOX1/ACP5/CYP4F3/PAH/FAXDC2/FBXL5/MIOX	21
MF	GO:0016616	oxidoreductase activity, acting on the CH-OH group of donors, NAD or NADP as acceptor	18/1134	120/18352	0.000405602	0.00685144	0.0058831	AKR7A2/CYP4A22/DHRS2/DHRS4/GRHPR/HSD17B2/AKR7A3/RDH8/AKR1C1/HSD11B1/PTGR2/EHHADH/MIOX/IMPDH1/DHDH/LDHD/CRYL1/RDH11	18
MF	GO:0050660	flavin adenine dinucleotide binding	14/1134	81/18352	0.000406066	0.00685144	0.0058831	PRODH/CRY2/XDH/QSOX1/MAOB/CYB5R2/ETFDH/FMO1/CHDH/KMO/AIFM1/LDHD/ACADL/ACAD11	14
MF	GO:0005178	integrin binding	20/1134	144/18352	0.00055634	0.00921936	0.00791635	KDR/TGFBI/ICAM1/CXCL12/COL5A1/CX3CL1/ITGB6/FAP/NPNT/ITGA5/ITGB4/PTN/PLPP3/ITGA3/SFRP2/ITGB3/LGALS12/FN1/VCAM1/CCN5	20
MF	GO:0046873	metal ion transmembrane transporter activity	43/1134	428/18352	0.00116479	0.0174343	0.0149703	KCNC1/GPM6A/SLC5A1/SLC5A8/TRPM3/ASIC1/SLC1A1/KCNK17/SLC6A3/KCNJ15/TMEM37/SLC4A4/SLC5A10/ASIC2/KCNK12/SLC5A3/SLC6A13/KCNG1/SLC12A7/CACNA2D4/SLC17A1/NIPAL4/SLC10A2/MFSD2A/KCNMA1/TMEM38B/KCNK5/KCNS1/SCNN1G/AQP1/FXYD2/SLC17A3/SLC5A12/SLC39A14/SLC8A1/SLC13A3/SCN3B/SLC28A1/CLDN16/SLC13A1/FXYD4/SLC6A12/SCNN1B	43
MF	GO:0015108	chloride transmembrane transporter activity	15/1134	102/18352	0.0014669	0.0216076	0.0185537	SLC1A1/FXYD3/CFTR/SLC6A3/GABRB3/SLC26A9/ANO9/SLC12A7/CLCNKB/BSND/CLCN5/BEST4/CLCNKA/GABRE/CLIC6	15
MF	GO:0005254	chloride channel activity	12/1134	75/18352	0.00205438	0.0272352	0.0233859	FXYD3/CFTR/GABRB3/SLC26A9/ANO9/CLCNKB/BSND/CLCN5/BEST4/CLCNKA/GABRE/CLIC6	12
MF	GO:0005125	cytokine activity	26/1134	235/18352	0.00288654	0.0361988	0.0310827	PPBP/CXCL12/IL6/NAMPT/CXCL13/LEFTY1/CCL3L3/CXCL8/WNT3/CX3CL1/CCL7/CXCL6/PF4/CXCL10/OSM/IL1RN/CXCL5/LIF/INHA/WNT5A/CCL13/C10orf99/CXCL2/INHBE/TIMP1/TNFSF14	26
MF	GO:0008237	metallopeptidase activity	22/1134	189/18352	0.00316546	0.0391673	0.0336316	MMP1/MMP7/MMP9/ADAMTSL4/MMP19/PEPD/NPEPL1/ADAM18/AEBP1/ADAMTS14/ENPEP/MMP23B/ADAM19/ADAMTS10/CNDP2/ADAMTSL2/AOPEP/ACE2/CPZ/ADAMDEC1/CNDP1/MMP12	22
MF	GO:0004497	monooxygenase activity	14/1134	101/18352	0.00363392	0.0432343	0.0371239	CYP27B1/CYP4F2/CYP2J2/CYP2E1/CYP1B1/CYP4A22/CYP4A11/FMO1/CYP4F3/AKR1C1/MOXD1/KMO/PAH/FAXDC2	14
MF	GO:0030246	carbohydrate binding	28/1134	267/18352	0.00437252	0.0513633	0.0441039	GALNT11/COLEC11/PTX3/CHI3L2/CHODL/LGALS2/CLEC18B/PLOD2/P4HA3/FBP1/LOXL2/FCN3/CLEC4G/CLEC3B/GALNT5/ENG/SLC2A3/CLEC14A/CRYBG2/GALNT2/CLEC18C/LGALSL/REG1B/APCS/CHI3L1/COLEC12/LGALS1/LGALS12	28
MF	GO:0002020	protease binding	17/1134	137/18352	0.00466517	0.054116	0.0464675	SERPINE1/TIMP3/BCL2/ADAMTSL4/SLC6A3/FAP/BDKRB2/ECM1/RIPK2/ITGA3/SERPINA5/COL1A1/ITGB3/TIMP1/F3/FN1/PINK1	17
MF	GO:0001618	virus receptor activity	11/1134	74/18352	0.00553981	0.0597784	0.0513297	ICAM1/CDK1/CD86/NCAM1/ITGB6/CLEC4G/ITGA5/SLC52A1/ITGB3/ACE2/NECTIN4	11
MF	GO:0140272	exogenous protein binding	11/1134	74/18352	0.00553981	0.0597784	0.0513297	ICAM1/CDK1/CD86/NCAM1/ITGB6/CLEC4G/ITGA5/SLC52A1/ITGB3/ACE2/NECTIN4	11
MF	GO:0016829	lyase activity	21/1134	189/18352	0.0066179	0.0682379	0.0585936	ACO2/AUH/FTCD/GAD1/FAHD1/SDS/DDC/MOCOS/ENOSF1/CHAC1/CA2/ADCY5/CA4/GOT1/CENPVL2/EHHADH/MLYCD/ECHDC3/ACMSD/ADCY9/ENO2	21
MF	GO:0017171	serine hydrolase activity	21/1134	191/18352	0.00744312	0.0759035	0.0651758	F2/C1S/MMP1/MMP7/LIPE/MMP9/PLAU/KLK8/PRSS2/TMPRSS3/HPR/KLK11/TPSAB1/FAP/RELN/PRSS36/CFB/C1R/HP/F3/KLK1	21
MF	GO:0004252	serine-type endopeptidase activity	19/1134	169/18352	0.00840116	0.0847422	0.0727652	F2/C1S/MMP1/MMP7/MMP9/PLAU/KLK8/PRSS2/TMPRSS3/HPR/KLK11/TPSAB1/FAP/PRSS36/CFB/C1R/HP/F3/KLK1	19
MF	GO:0005319	lipid transporter activity	16/1134	134/18352	0.00855773	0.0851238	0.0730929	PLTP/SLC5A8/ABCB1/MTTP/APOB/FABP5/STRA6/ANO9/SLC10A2/MFSD2A/SPNS2/SLC51A/SLC2A1/APOM/SLCO2A1/SLC27A2	16
MF	GO:0016247	channel regulator activity	17/1134	148/18352	0.0099861	0.0936071	0.0803772	BCL2/FXYD3/CFTR/NEDD4L/TMPRSS3/FXYD6/WNK4/SLC5A3/KCNS1/BSND/FXYD2/PTPN3/NRXN2/SCN3B/TNNI3/AMIGO1/FXYD4	17
MF	GO:0016705	oxidoreductase activity, acting on paired donors, with incorporation or reduction of molecular oxygen	18/1134	162/18352	0.0113618	0.105016	0.090174	CYP27B1/CYP4F2/PTGS2/CYP2J2/PLOD2/P4HA3/CYP2E1/CYP1B1/CYP4A22/CYP4A11/FMO1/BBOX1/CYP4F3/AKR1C1/MOXD1/KMO/PAH/FAXDC2	18
MF	GO:0008236	serine-type peptidase activity	20/1134	187/18352	0.0118237	0.107572	0.0923685	F2/C1S/MMP1/MMP7/MMP9/PLAU/KLK8/PRSS2/TMPRSS3/HPR/KLK11/TPSAB1/FAP/RELN/PRSS36/CFB/C1R/HP/F3/KLK1	20
MF	GO:0042562	hormone binding	11/1134	84/18352	0.0140974	0.119833	0.102896	GLP2R/THRA/GHR/CRYM/NPR3/UCN2/SULT2B1/EDNRB/SCTR/PTH1R/MTNR1A	11
MF	GO:0022803	passive transmembrane transporter activity	42/1134	480/18352	0.0145917	0.119833	0.102896	KCNC1/GPM6A/SLC5A8/BCL2/TRPM3/ASIC1/KCNK17/FXYD3/CFTR/KCNJ15/LRRC8E/AQP9/TMEM37/GABRB3/SLC26A9/ASIC2/ANO9/KCNK12/KCNG1/CACNA2D4/KCNMA1/CLCNKB/TMEM38B/KCNK5/GJB1/KCNS1/SCNN1G/BSND/AQP1/ATP5F1A/CLCN5/SLC17A3/LRRC8A/BEST4/SCN3B/CLCNKA/GABRE/FXYD4/CLIC6/GJB6/SCNN1B/TMC5	42
MF	GO:0030165	PDZ domain binding	11/1134	85/18352	0.0153183	0.124697	0.107073	CFTR/SLC22A4/FZD8/LLGL2/PDZK1/TMEM88/RAPGEF2/SLC22A5/FZD4/CIT/SLC22A12	11
MF	GO:0004222	metalloendopeptidase activity	13/1134	108/18352	0.0157333	0.126961	0.109017	MMP1/MMP7/MMP9/ADAMTSL4/MMP19/ADAM18/ADAMTS14/MMP23B/ADAM19/ADAMTS10/ADAMTSL2/ADAMDEC1/MMP12	13
MF	GO:0004896	cytokine receptor activity	12/1134	97/18352	0.0162674	0.129662	0.111336	IL1R2/CX3CR1/IL2RA/GHR/IL20RB/IL1RAP/IL17RD/LIFR/IL17RB/F3/FZD4/CD44	12
MF	GO:0008528	G protein-coupled peptide receptor activity	16/1134	148/18352	0.020705	0.148948	0.127896	CX3CR1/SORCS2/GLP2R/SORCS3/NPFFR1/BDKRB2/GAL/RAMP3/NPR3/AGTR1/EDNRB/SCTR/PTH1R/MC1R/BDKRB1/LGR4	16
MF	GO:0046906	tetrapyrrole binding	16/1134	148/18352	0.020705	0.148948	0.127896	CYP27B1/CYB5A/CYP4F2/CUBN/PTGS2/CYP2J2/CYP2E1/TCN1/CYP1B1/CYP4A22/PXDN/CYP4A11/CYP4F3/CYB561D1/HRG/CYB5D2	16
MF	GO:0015267	channel activity	41/1134	479/18352	0.0217086	0.154966	0.133064	KCNC1/GPM6A/BCL2/TRPM3/ASIC1/KCNK17/FXYD3/CFTR/KCNJ15/LRRC8E/AQP9/TMEM37/GABRB3/SLC26A9/ASIC2/ANO9/KCNK12/KCNG1/CACNA2D4/KCNMA1/CLCNKB/TMEM38B/KCNK5/GJB1/KCNS1/SCNN1G/BSND/AQP1/ATP5F1A/CLCN5/SLC17A3/LRRC8A/BEST4/SCN3B/CLCNKA/GABRE/FXYD4/CLIC6/GJB6/SCNN1B/TMC5	41
MF	GO:0031406	carboxylic acid binding	21/1134	212/18352	0.0222069	0.156121	0.134056	SLC1A1/FTCD/FABP5/GAD1/PLOD2/P4HA3/SLC46A1/DDAH1/TNFAIP6/DDC/GRHPR/LRAT/AKR1C1/SERPINA5/GOT1/AFP/RIDA/PLA2G1B/CD44/PCCA/NAGS	21
MF	GO:0001653	peptide receptor activity	16/1134	152/18352	0.0258685	0.174252	0.149624	CX3CR1/SORCS2/GLP2R/SORCS3/NPFFR1/BDKRB2/GAL/RAMP3/NPR3/AGTR1/EDNRB/SCTR/PTH1R/MC1R/BDKRB1/LGR4	16
MF	GO:0005216	ion channel activity	37/1134	431/18352	0.0270209	0.174252	0.149624	KCNC1/GPM6A/TRPM3/ASIC1/KCNK17/FXYD3/CFTR/KCNJ15/LRRC8E/TMEM37/GABRB3/SLC26A9/ASIC2/ANO9/KCNK12/KCNG1/CACNA2D4/KCNMA1/CLCNKB/TMEM38B/KCNK5/KCNS1/SCNN1G/BSND/AQP1/ATP5F1A/CLCN5/SLC17A3/LRRC8A/BEST4/SCN3B/CLCNKA/GABRE/FXYD4/CLIC6/SCNN1B/TMC5	37
MF	GO:0099106	ion channel regulator activity	13/1134	119/18352	0.0322337	0.200757	0.172384	FXYD3/CFTR/NEDD4L/FXYD6/WNK4/SLC5A3/KCNS1/FXYD2/NRXN2/SCN3B/TNNI3/AMIGO1/FXYD4	13
MF	GO:0016810	hydrolase activity, acting on carbon-nitrogen (but not peptide) bonds	13/1134	121/18352	0.036229	0.218315	0.18746	AICDA/AGMAT/UPB1/PADI1/PADI3/DDAH1/FAAH/GDA/PADI2/ADA/ASRGL1/ASPA/AMDHD1	13
MF	GO:0043177	organic acid binding	21/1134	224/18352	0.0374659	0.220053	0.188952	SLC1A1/FTCD/FABP5/GAD1/PLOD2/P4HA3/SLC46A1/DDAH1/TNFAIP6/DDC/GRHPR/LRAT/AKR1C1/SERPINA5/GOT1/AFP/RIDA/PLA2G1B/CD44/PCCA/NAGS	21
MF	GO:0140375	immune receptor activity	14/1134	135/18352	0.0395598	0.230561	0.197975	IL1R2/CX3CR1/IL2RA/GHR/IL20RB/IL1RAP/IL17RD/C5AR1/LIFR/IL17RB/F3/FZD4/CD44/PIGR	14
MF	GO:0008083	growth factor activity	16/1134	162/18352	0.04292	0.241392	0.207275	F2/PPBP/EFEMP1/CXCL12/IL6/LEFTY1/PDGFD/OGN/OSM/PTN/LIF/INHA/MDK/INHBE/TIMP1/VGF	16
MF	GO:0020037	heme binding	14/1134	138/18352	0.0462277	0.255353	0.219263	CYP27B1/CYB5A/CYP4F2/PTGS2/CYP2J2/CYP2E1/CYP1B1/CYP4A22/PXDN/CYP4A11/CYP4F3/CYB561D1/HRG/CYB5D2	14
